# Supplementary material for: Dynamics of gene silencing during X inactivation using allele-specific RNA-seq
Source: Genome Biol. 2015 Aug 3;16(1):149. doi: 10.1186/s13059-015-0698-x (PMC4546214; doi:10.1186/s13059-015-0698-x)
Supplement: Additional file 2: Table S1. — RNA-seq and Hi-C profiles generated for this study. (XLSX 11 kb) [file 13059_2015_698_MOESM2_ESM.xlsx]

## Sheet: Sequenced samples
Table S1. RNA-Seq and Hi-C profiles generated for this study.
Sample name paper	Cell type	Mouse strain (/cross)	culture conditions	Bed file in GEO	Annotation in SNP Table GEO	Total sequence tags (in FASTQ)	Uniquely mappable reads, after normalisation
RNA-Seq
ES_Tsix-stop T=0d (also included in Fig S1 & S11)	ESCs	129/SV-Jae x Cast	Undifferentiated in Ndiff and 2i+LIF	s_1_export_2031FABXX_gsnap.bed.gz	1_2031FABXX	151364691	56816914
ES_Tsix-stop T=2d	ESCs	129/SV-Jae x Cast	2 days released from Ndiff and 2i+LIF (EB formation)	s_2_export_2031FABXX_gsnap.bed.gz	2_2031FABXX	152044094	56816914
ES_Tsix-stop T=3d	ESCs	129/SV-Jae x Cast	3 days released from Ndiff and 2i+LIF (EB formation)	s_3_export_2031FABXX_gsnap.bed.gz	3_2031FABXX	156531882	56816914
ES_Tsix-stop T=4d	ESCs	129/SV-Jae x Cast	4 days released from Ndiff and 2i+LIF (EB formation)	s_5_export_2031FABXX_gsnap.bed.gz	5_2031FABXX	151633396	56816914
ES_Tsix-stop T=8d	ESCs	129/SV-Jae x Cast	8 days released from Ndiff and 2i+LIF (EB formation)	s_6_export_2031FABXX_gsnap.bed.gz	6_2031FABXX	146544388	56816914
*NPC_129-Xi	NPCs	129/SV-Jae x Cast	NPCs in N2B27 with FGF and EGF	s_3_export_B063JABXX_gsnap.bed.gz	3_B063JABXX	108767718	56816914
NPC_Cast-Xi	NPCs	129/SV-Jae x Cast	NPCs in N2B27 with FGF and EGF	s_1_export_B063JABXX_gsnap.bed.gz	1_B063JABXX	88542179	56816914
NPC_129-Xi	NPCs	129/SV-Jae x Cast	NPCs in N2B27 with FGF and EGF	s_2_export_B063JABXX_gsnap.bed.gz	2_B063JABXX	100697629	56816914
*NPC_129-Xi_10p	NPCs	129/SV-Jae x Cast	NPCs in N2B27 with FGF and EGF	s_7_export_C1B1FACXX3272_gsnap.bed.gz	7_C1B1FACXX3272	170561390	128337021
NPC_Cast-Xi_10p	NPCs	129/SV-Jae x Cast	NPCs in N2B27 with FGF and EGF	s_6_export_C1B1FACXX3271_gsnap.bed.gz	6_C1B1FACXX3271	148355918	114408340
NPC_129-Xi_10p	NPCs	129/SV-Jae x Cast	NPCs in N2B27 with FGF and EGF	s_5_export_C1B1FACXX3270_gsnap.bed.gz	5_C1B1FACXX3270	167816177	136799274
ES_Tsix-stop_serum Undiff (included in Fig S1)	ESCs	129/SV-Jae x Cast	Undifferentiated in serum and LIF	s_1_export_4321PAAXX_gsnap.bed.gz	1_4321PAAXX	17813859	9581908
EpiSC_female_NT (included in Fig S1)	EpiSC	C57Bl6/J	Undifferentiated EpiSCs	s_2_export_2032BABXX_gsnap.bed.gz		84131927	59082331
ES_Rex1GFPd2_2i Undiff (included in Fig S1)	ESCs	129	Undifferentiated in Ndiff and 2i	s_3_export_61KJDAAXX_gsnap.bed.gz		30868986	15817891
ES_Tsix-stop replica (included in Fig S11)	ESCs	129/SV-Jae x Cast	Undifferentiated in Ndiff and 2i+LIF	s_2_export_61N2GAAXX_gsnap.bed,gz	2_61N2GAAXX	24157953	13568040
ES_Xist-del T=0d (included in Fig S11)	ESCs	129/SV-Jae x Cast/B6	Undifferentiated in Ndiff and 2i+LIF	s_8_export_2031FABXX_gsnap.bed.gz		152011123	56816914
ES_Xist-del replica (included in Fig S11)	ESCs	129/SV-Jae x Cast/B6	Undifferentiated in Ndiff and 2i+LIF	s_1_export_61KGLAAXX_gsnap.bed,gz		29086437	18795711
HiC-Seq
ES_Tsix-stop (paired-end 2x75 nucleotides)	ESCs	129/SV-Jae x Cast	Undifferentiated in Ndiff and 2i+LIF	only FASTQ (see Table S5 for domains)		304608910	97,498,032*
*Unique mapped DNA fragments used for domain calling
