# Supplementary material for: Dynamics of gene silencing during X inactivation using allele-specific RNA-seq
Source: Genome Biol. 2015 Aug 3;16(1):149. doi: 10.1186/s13059-015-0698-x (PMC4546214; doi:10.1186/s13059-015-0698-x)
Supplement: Additional file 3: Table S2. — Genome-wide gene expression values and allelic counts for the profiles generated from the ES_Tsix-stop cells (tab 1, undifferentiated ESCs, EB time course and NPCs) and the ES_Xist-del cells (tab 2, undifferentiated ESCs). (XLSX 8327 kb) [file 13059_2015_698_MOESM3_ESM.xlsx]

## Sheet: Details samples ES_Tsix-stop
Table S2. Genome-wide gene expression values and allelic counts for the profiles generated from the ES_Tsix-stop cells (tab 1; undifferentiated ESCs, EB timecourse and NPCs) and the Xist-del cells (tab 2; undifferentiated ESCs).
Gene	Chromosome	Strand	Chr start	ChX end	length	exons	Expression (RPKM)		(Timecourse)					(NPCs)			(NPCs after 10 passages)			ES_Tsix-stop_serum Undiff		ES_Tsix-stop replica		ES_Tsix-stop T=0d		ES_Tsix-stop T=2d		ES_Tsix-stop T=3d		ES_Tsix-stop T=4d		ES_Tsix-stop T=8d		*NPC_129-Xi		NPC_Cast-Xi		NPC_129-Xi		*NPC_129-Xi_10p		NPC_Cast-Xi_10p		NPC_129-Xi_10p
							ES_Tsix-stop_serum Undiff	ES_Tsix-stop replica	ES_Tsix-stop T=0d	ES_Tsix-stop T=2d	ES_Tsix-stop T=3d	ES_Tsix-stop T=4d	ES_Tsix-stop T=8d	*NPC_129-Xi	NPC_Cast-Xi	NPC_129-Xi	*NPC_129-Xi_10p	NPC_Cast-Xi_10p	NPC_129-Xi_10p	129 counts	Cast counts	129 counts	Cast counts	129 counts	Cast counts	129 counts	Cast counts	129 counts	Cast counts	129 counts	Cast counts	129 counts	Cast counts	129 counts	Cast counts	129 counts	Cast counts	129 counts	Cast counts	129 counts	Cast counts	129 counts	Cast counts	129 counts	Cast counts
1110028C15Rik	chr1	-	66765817	66864169	4656	15	2.578	2.659	5.876	4.385	6.052	5.73	6.206	5.161	5.702	3.915	5.67	4.844	4.298	2	5	1	4	41	42	44	27	53	44	45	48	41	49	40	25	42	35	23	21	84	96	46	49	63	61
1110034B05Rik	chr1	-	57445088	57463518	1413	8	12.335	17.787	24.317	27.596	21.56	23.514	20.541	1.543	4.017	2.52	1.729	2.738	3.362	1	5	10	5	56	98	67	59	80	69	105	107	81	82	11	0	22	11	13	3	36	0	13	22	39	34
1110058L19Rik	chr1	-	24002778	24012479	667	3	22.531	40.553	45.687	31.452	31.065	25.257	35.518	4.322	11.006	3.714	11.776	9.283	10.347	30	44	71	265	628	1168	456	678	416	644	376	430	500	816	4	14	15	54	2	24	15	57	14	36	12	38
1190005F20Rik	chr1	+	153275778	153305313	2665	15	7.91	9.099	7.167	10.69	8.438	9.435	11.395	3.455	2.828	2.735	4.764	3.848	3.809	19	9	19	9	99	71	130	92	103	121	134	93	186	116	15	26	13	15	21	22	32	77	40	68	44	55
1200016B10Rik	chr1	-	153214829	153275565	3668	20	13.572	14.126	16.674	16.628	15.473	14.137	21.867	3.044	3.777	3.377	3.337	2.491	2.83	44	66	43	67	356	421	442	413	388	437	346	423	562	628	155	130	121	148	177	154	285	289	180	193	263	265
1500015O10Rik	chr1	+	43787447	43799409	888	4	0.235	0.249	0.256	0.907	0.217	0.296	0	7.018	39.879	2.926	44.1	59.866	28.312	-	-	2	0	0	1	11	8	3	2	7	1	-	-	12	22	77	61	14	5	140	208	156	130	167	117
1700001G17Rik	chr1	+	33726669	33727557	889	1	0.117	0	0.085	0.188	0.134	0.082	0.309	0.182	0.076	0.108	0.304	0.11	0.126	-	-	-	-	0	2	2	0	3	6	-	-	2	5	0	4	1	0	1	1	0	4	-	-	4	0
1700009P17Rik	chr1	+	173051792	173057098	1034	6	0.505	0.285	0.426	0.103	0.115	0.268	0.405	0.228	0.237	0.132	0.712	0.388	0.304	-	-	-	-	2	0	2	2	-	-	0	3	0	1	2	1	1	3	0	2	7	7	7	2	1	2
1700012A16Rik	chr1	+	155272339	155299704	2045	10	0.817	0.252	1.307	0.394	0.385	0.393	0.205	0.014	0.05	0.093	0.016	0.013	0.016	-	-	-	-	3	0	1	0	1	0	2	0	-	-	-	-	-	-	-	-	-	-	-	-	-	-
1700015E13Rik	chr1	+	172238992	172242256	713	2	0.146	0	0.021	0	0.062	0.02	0.061	0.827	2.226	1.112	2.478	6.173	3.922	-	-	-	-	-	-	-	-	-	-	-	-	-	-	-	-	-	-	-	-	-	-	-	-	-	-
1700016C15Rik	chr1	+	179659945	179683436	749	6	0.139	0.492	0.02	0.101	0.02	0.039	0.019	0.079	0	0.073	0.117	0.059	0.09	-	-	-	-	-	-	-	-	-	-	-	-	-	-	-	-	-	-	-	-	-	-	-	-	-	-
1700019A02Rik	chr1	-	53215421	53244461	627	9	1.997	1.763	2.857	8.365	4.24	1.911	0.553	0.089	0.108	0.022	0.049	0.014	0.024	0	1	3	0	5	13	29	17	11	6	1	5	-	-	-	-	1	0	-	-	1	0	-	-	-	-
1700019D03Rik	chr1	-	52981971	53009684	834	2	49.053	24.126	22.229	26.339	26.056	31.639	13.848	0.141	0.142	0.082	0.348	0.282	0.232	85	24	65	8	243	68	231	144	285	89	362	143	191	28	2	0	5	0	1	1	15	2	18	0	8	2
1700019O17Rik	chr1	+	88322904	88324624	1721	1	0	0	0	0.035	0.017	0.008	0.017	0	0	0	0	0	0.004	-	-	-	-	-	-	-	-	-	-	-	-	-	-	-	-	-	-	-	-	-	-	-	-	-	-
1700020N18Rik	chr1	-	93301456	93302606	547	3	0	0	0	0	0	0	0	0	0	0	0	0	0	-	-	-	-	-	-	-	-	-	-	-	-	-	-	-	-	-	-	-	-	-	-	-	-	-	-
1700022P22Rik	chr1	+	192860701	192866820	428	3	2.195	3.1	2.909	8.951	0.763	1.604	0.405	0.391	0.603	0.148	0.617	0.638	0.068	5	0	10	0	15	5	39	8	2	0	6	0	7	0	15	4	8	4	10	0	41	8	42	6	4	1
1700025G04Rik	chr1	-	153731654	153937450	9754	6	1.872	2.101	2.59	2.056	1.811	2.117	2.965	21.051	13.188	10.23	16.008	5.898	6.965	20	24	11	74	137	203	90	194	78	161	98	197	193	226	1963	563	1209	474	880	472	2348	1729	564	860	928	925
1700034H15Rik	chr1	-	193717951	193731406	4362	5	0.479	0.693	0.4	0.641	0.272	0.405	0.368	0.632	0.372	0.423	0.738	0.378	0.537	2	0	8	2	20	6	24	14	10	4	14	8	8	8	0	1	-	-	1	1	2	2	3	1	4	0
1700047M11Rik	chr1	+	184230965	184233420	686	2	0	0.107	0.089	0.066	0	0	0	0.086	0.098	0.02	0.035	0.013	0.011	-	-	-	-	-	-	-	-	-	-	-	-	-	-	-	-	-	-	-	-	-	-	-	-	-	-
1700056E22Rik	chr1	-	185856911	185857877	967	1	0.108	0.229	0.408	0.126	0.43	0.348	0.404	0.091	0.087	0.085	0.395	0.249	0.224	-	-	-	-	3	0	-	-	2	0	5	0	-	-	0	1	0	1	0	4	10	12	6	3	4	2
1700057K13Rik	chr1	-	159029279	159038776	898	9	0	0	0.101	0	0	0.016	0.064	0.443	0.263	0.228	0.115	0.159	0.408	-	-	-	-	-	-	-	-	-	-	-	-	-	-	-	-	-	-	-	-	-	-	-	-	-	-
1700066M21Rik	chr1	+	57434464	57442267	3008	2	2.116	4.851	7.97	5.109	7.081	5.936	6.204	4.114	4.56	2.944	3.409	2.593	3.116	3	2	9	4	105	66	40	48	47	47	60	64	60	51	47	87	30	86	36	57	62	106	37	59	85	99
1700084C01Rik	chr1	+	171859070	171864784	1440	4	1.087	0.256	0.464	0.19	0.196	0.802	1.917	0.092	0.366	0.224	0.591	2.787	1.376	2	4	0	2	3	6	6	1	0	3	17	12	34	7	1	0	0	14	0	3	7	4	13	36	12	21
1810030J14Rik	chr1	+	176260649	176263008	803	2	0	0	0.019	0	0	0	0	0	0	0	0	0	0	-	-	-	-	-	-	-	-	-	-	-	-	-	-	-	-	-	-	-	-	-	-	-	-	-	-
1810031K17Rik	chr1	-	75131789	75138942	2738	9	6.022	3.849	9.028	13.697	12.157	17.098	19.797	1.845	2.647	1.517	3.851	4.692	3.592	2	4	0	3	35	44	36	36	43	58	66	60	78	92	2	9	14	20	8	5	32	38	32	40	21	49
2010300C02Rik	chr1	-	37668521	37776656	4361	10	0.526	0.068	1.793	0.143	0.102	0.111	0.829	0.031	0.05	0.043	0.016	0.089	0.044	-	-	-	-	-	-	-	-	-	-	-	-	-	-	-	-	-	-	-	-	-	-	-	-	-	-
2310007B03Rik	chr1	-	95047932	95057447	2302	6	0.045	0.032	0.013	0.046	0.006	0.089	0.05	0	0	0.006	0	0	0	-	-	-	-	-	-	1	2	-	-	1	0	-	-	-	-	-	-	-	-	-	-	-	-	-	-
2310009B15Rik	chr1	-	140748556	140753431	571	3	1.462	3.356	2.127	1.438	1.587	2.021	2.683	1.483	3.029	0.973	4.059	1.762	3.302	-	-	0	2	1	0	3	1	1	1	1	0	11	0	-	-	-	-	0	1	-	-	-	-	-	-
2310035C23Rik	chr1	+	107560438	107651708	5406	29	8.591	10.648	11.771	14.825	18.439	16.332	14.484	7.288	7.204	6.636	6.985	4.989	6.313	6	7	26	20	108	84	102	90	136	97	128	123	67	105	86	140	31	75	68	118	118	309	78	202	116	288
2610017I09Rik	chr1	-	42705045	42751670	546	4	0	0	0.083	0.028	0	0	0	8.988	17.009	10.345	24.628	19.919	24.01	-	-	-	-	1	0	-	-	-	-	-	-	-	-	96	2	146	14	123	6	292	43	290	24	301	27
2610203C22Rik	chr1	-	9550913	9621173	1246	5	0.586	0	0.268	0.098	0.107	0.094	0.116	3.823	2.869	1.524	5.527	3.103	3.039	1	0	-	-	3	0	0	1	-	-	1	0	0	2	82	31	29	39	34	27	106	125	37	59	79	71
2810025M15Rik	chr1	+	159342483	159350367	1194	3	36.449	32.839	36.967	45.3	32.133	33.235	26.403	10.895	26.48	5.999	11.727	4.311	7.643	32	30	53	34	348	235	365	265	272	189	320	207	236	181	161	74	239	257	106	58	116	129	36	57	81	52
2810422O20Rik	chr1	+	165925076	165927374	1457	2	8.452	8.599	10.661	9.891	9.624	6.919	5.655	5.008	4.939	4.167	6.876	3.885	3.791	2	3	2	3	13	11	9	10	15	10	12	12	9	3	6	3	0	4	4	4	7	21	2	3	10	12
2810459M11Rik	chr1	+	87942438	87952031	3331	3	0.157	0.022	0.155	0.671	0.201	0.272	0.508	5.93	6.14	4.833	11.918	25.985	16.678	1	0	-	-	3	0	15	3	2	1	3	7	6	14	125	154	110	171	144	116	540	633	1210	1297	960	912
2900060B14Rik	chr1	-	120355246	120355842	597	1	0.874	1.111	0.229	0.586	0.274	0.245	0.291	5.9	26.389	10.964	5.746	5.208	3.785	0	1	-	-	2	0	6	1	0	3	-	-	4	0	14	11	5	4	13	11	19	24	16	9	9	7
2900092D14Rik	chr1	+	42757181	42760021	2841	1	0.037	0	0.053	0.027	0	0.015	0.086	3.133	6.009	5.488	5.749	4.475	5.121	-	-	-	-	1	0	-	-	-	-	-	-	1	0	15	6	13	21	20	16	17	37	20	15	25	25
3110009E18Rik	chr1	+	122017764	122084766	1007	5	4.249	3.074	3.754	4.861	3.348	3.918	3.301	1.41	1.869	1.041	1.862	1.075	1.391	0	12	0	9	30	30	27	27	3	24	19	29	0	34	0	1	-	-	0	6	0	8	0	4	0	8
3110035E14Rik	chr1	+	9591348	9617223	3187	6	0	0	0	0.014	0.005	0.005	0.009	1.611	39.107	1.304	1.08	18.724	1.42	-	-	-	-	-	-	-	-	-	-	-	-	1	0	29	13	1789	60	32	22	55	41	1548	117	92	72
3110079O15Rik	chr1	+	89366839	89372034	462	3	0.226	0	0.131	0.263	0.032	0.032	0	0.032	0	0.059	0	0.058	0.016	-	-	-	-	-	-	1	0	-	-	-	-	-	-	-	-	-	-	-	-	-	-	-	-	-	-
4632411B12Rik	chr1	-	36392575	36426026	4663	21	12.533	11.57	15.242	14.794	13.452	16.591	14.786	8.254	9.808	5.042	21.262	16.983	14.855	48	36	56	56	446	433	379	411	347	387	480	453	419	452	204	216	197	235	116	125	668	932	573	631	508	640
4832428D23Rik	chr1	-	44260915	44275776	3181	5	0	0	0	0	0	0	0	0.019	0	0.013	0.003	0.006	0.012	-	-	-	-	-	-	-	-	-	-	-	-	-	-	-	-	-	-	-	-	-	-	-	-	-	-
4921521F21Rik	chr1	-	65059660	65079322	1353	10	0.077	0.109	0.079	0.034	0.033	0.022	0.021	0.011	0.286	0.05	0.029	0.04	0.044	-	-	-	-	-	-	-	-	-	-	-	-	-	-	-	-	-	-	-	-	-	-	-	-	-	-
4921528O07Rik	chr1	-	164954433	165015801	2956	22	0	0	0	0	0	0	0	0	0.017	0.005	0.003	0.014	0.026	-	-	-	-	-	-	-	-	-	-	-	-	-	-	-	-	-	-	-	-	-	-	-	-	-	-
4922505E12Rik	chr1	-	184677257	184679311	2055	1	0.051	0	0.015	0.074	0.022	0.007	0.035	0	0	0	0	0	0	-	-	-	-	-	-	-	-	-	-	-	-	-	-	-	-	-	-	-	-	-	-	-	-	-	-
4930455F23Rik	chr1	+	166205729	166217978	1898	6	3.794	3.456	4.92	5.03	3.78	3.202	3.998	5.381	2.612	3.965	9.201	6.285	6.553	3	5	5	8	36	38	23	51	26	33	25	22	28	32	36	20	23	11	23	14	82	97	65	39	77	53
4930521A18Rik	chr1	+	31279684	31281132	1449	1	0	0	0	0.01	0	0	0	0	0	0	0	0	0	-	-	-	-	-	-	-	-	-	-	-	-	-	-	-	-	-	-	-	-	-	-	-	-	-	-
4930523C07Rik	chr1	+	161974511	162008718	4035	3	0.155	0	0.056	0.015	0.074	0.083	0.337	0.004	0	0	0	0	0	1	0	-	-	1	1	-	-	3	0	-	-	1	2	-	-	-	-	-	-	-	-	-	-	-	-
4930558K02Rik	chr1	-	163861499	163909757	1688	8	0	0	0.009	0	0.009	0.009	0	0	0.02	0.008	0.005	0.005	0.022	-	-	-	-	-	-	-	-	-	-	-	-	-	-	-	-	-	-	-	-	-	-	-	-	-	-
4930594C11Rik	chr1	-	37542696	37545450	2755	1	0.568	0.241	0.573	1.33	0.895	0.907	0.635	0.332	0.454	0.248	0.581	0.259	0.192	-	-	-	-	-	-	-	-	-	-	-	-	-	-	-	-	-	-	-	-	-	-	-	-	-	-
4931408C20Rik	chr1	-	26738646	26744305	4331	2	0	0.068	0	0	0	0	0	0	0	0.006	0.004	0	0	-	-	-	-	-	-	-	-	-	-	-	-	-	-	-	-	-	-	-	-	-	-	-	-	-	-
4931428L18Rik	chr1	-	31197923	31279501	1094	3	0	0.202	0.014	0.014	0.014	0.027	0.013	0.013	0.031	0.012	0	0	0	-	-	-	-	-	-	-	-	-	-	-	-	-	-	-	-	-	-	-	-	-	-	-	-	-	-
4931440L10Rik	chr1	-	136437522	136443599	1457	3	0.716	0.101	0.438	0.115	0.173	0.06	0.04	0	0.046	0.009	0.016	0.061	0	-	-	-	-	-	-	-	-	-	-	-	-	-	-	-	-	-	-	-	-	-	-	-	-	-	-
4933400F21Rik	chr1	-	91573082	91580467	3611	4	0.058	0	0.042	0.008	0.049	0.012	0.004	3.147	2.165	3.372	4.827	3.054	3.785	-	-	-	-	-	-	-	-	-	-	-	-	-	-	-	-	-	-	-	-	-	-	-	-	-	-
4933406M09Rik	chr1	+	136282517	136287560	1770	4	0.118	0.042	0.06	0.034	0.017	0.074	0.082	0.008	0	0	0	0.03	0.004	-	-	-	-	-	-	-	-	-	-	-	-	-	-	-	-	-	-	-	-	-	-	-	-	-	-
4933415F23Rik	chr1	-	23107312	23109092	1781	1	0	0	0.017	0	0	0	0	0.008	0.095	0.061	0.098	0.065	0.151	-	-	-	-	-	-	-	-	-	-	-	-	-	-	-	-	-	-	-	-	-	-	-	-	-	-
5033404E19Rik	chr1	+	187321185	187321893	709	1	0.589	0.728	0.6	0.557	0.733	0.124	0.55	0.042	0	0.019	0.011	0	0	-	-	-	-	-	-	-	-	-	-	-	-	-	-	-	-	-	-	-	-	-	-	-	-	-	-
5430435G22Rik	chr1	+	133585272	133610041	2523	6	0.083	0.117	0.042	0.012	0.018	0.064	0.613	0.082	0.292	0.286	2.23	4.865	3.399	0	1	-	-	2	1	1	0	1	0	1	0	6	6	-	-	1	4	0	1	16	7	29	17	11	18
5730559C18Rik	chr1	-	138110108	138130841	2988	10	0.943	0.444	0.747	2.147	1.839	2.714	4.349	0.115	0.141	0.186	0.252	0.071	0.28	7	2	-	-	16	24	37	41	44	34	55	64	92	99	5	0	0	13	2	3	11	7	0	2	10	11
5830403L16Rik	chr1	-	155696672	155698325	1654	1	0	0	0	0.009	0	0.009	0	0.009	0.041	0.017	0.019	0.011	0.023	-	-	-	-	-	-	-	-	-	-	-	-	-	-	-	-	-	-	-	-	-	-	-	-	-	-
6030422M02Rik	chr1	+	9898719	9931035	2553	15	0.654	0.318	3.533	1.256	0.372	0.32	0.153	0.225	0.185	0.161	0.128	0.01	0.123	0	2	2	0	51	89	3	51	7	15	1	6	-	-	10	26	1	20	2	29	1	44	0	13	5	45
6330578E17Rik	chr1	-	37473930	37486948	3862	3	26.077	36.794	30.257	26.515	24.046	30.705	27.879	12.704	12.007	9.906	11.911	12.452	10.172	73	52	167	112	615	510	488	447	410	397	597	426	499	392	115	64	124	109	96	79	202	186	193	133	171	166
6430706D22Rik	chr1	-	90155431	90174154	8439	8	37.187	31.965	26.569	30.631	35.214	33.874	26.841	17.22	18.63	15.225	20.373	8.746	13.816	195	156	236	168	724	796	939	913	952	1148	1015	1050	820	863	651	713	899	433	846	479	1744	1258	684	455	1650	639
7420461P10Rik	chr1	-	164577374	164588350	741	4	0	0	0.041	0.021	0	0.02	0.02	0.02	0	0.018	0.011	0	0.081	-	-	-	-	-	-	-	-	-	-	-	-	-	-	-	-	-	-	-	-	-	-	-	-	-	-
7530420F21Rik	chr1	-	151923791	151946896	1098	5	0	0	0	0	0	0	0.013	0	0	0	0	0	0	-	-	-	-	-	-	-	-	-	-	-	-	-	-	-	-	-	-	-	-	-	-	-	-	-	-
9130024F11Rik	chr1	+	57028313	57032040	3728	1	0.28	0.534	0.297	0.212	0.076	0.157	0.128	0.123	0.272	0.15	0.173	0.235	0.152	-	-	0	2	-	-	0	1	-	-	-	-	-	-	0	2	1	1	-	-	0	2	1	0	2	0
9130409I23Rik	chr1	+	182981368	182990798	1898	3	0	0.116	0.12	0.032	0	0.008	0.023	0	0.018	0.007	0.008	0.038	0.008	-	-	-	-	4	0	-	-	-	-	-	-	0	2	-	-	2	0	-	-	-	-	-	-	-	-
9230116N13Rik	chr1	-	138308493	138312096	2096	3	0.946	0.492	0.558	0.58	0.503	0.558	0.372	0.696	0.788	0.593	1.103	0.618	0.92	-	-	-	-	7	8	12	8	7	5	14	1	11	1	-	-	1	2	1	0	4	0	1	1	1	2
9430016H08Rik	chr1	+	57463392	57472802	1325	5	14.178	30.538	27.307	25.206	22.981	24.48	24.687	4.464	9.116	5.436	4.039	5.682	6.328	10	5	26	10	67	55	74	41	61	53	71	49	65	40	4	0	0	4	6	0	9	0	1	9	8	7
9430031J16Rik	chr1	+	81073892	81268239	4919	5	0.064	0.105	0.037	0.019	0.024	0.056	0.006	0.003	0	0	0	0.005	0.003	-	-	-	-	-	-	-	-	-	-	-	-	-	-	-	-	-	-	-	-	-	-	-	-	-	-
9430060I03Rik	chr1	-	94830103	94847167	1689	2	0.247	0.742	0.602	0.657	0.457	0.441	0.445	0.208	0.59	0.318	0.366	0.41	0.496	4	0	4	3	5	10	10	8	5	4	6	3	7	9	7	1	3	9	3	4	10	0	13	3	18	4
9430070O13Rik	chr1	-	158295060	158330121	2154	11	0.194	0.103	0.127	0.219	0.2	0.136	0.013	0.027	0.071	0.073	0.072	0.089	0.038	-	-	-	-	-	-	-	-	-	-	-	-	-	-	-	-	-	-	-	-	-	-	-	-	-	-
A230020J21Rik	chr1	+	192849230	192853660	1649	2	0.696	0.313	0.387	0.304	0.333	0.549	0.351	0.661	0.635	0.414	0.876	0.319	0.592	6	4	2	1	11	6	7	6	6	4	14	2	3	7	10	13	3	16	13	6	18	32	6	13	12	26
A330023F24Rik	chr1	+	196843593	196864102	5195	8	0.342	0.099	0.164	0.102	0.309	0.146	0.448	1.857	1.682	1.18	1.739	2.162	1.98	-	-	0	1	-	-	-	-	0	2	-	-	-	-	1	0	-	-	-	-	-	-	0	1	-	-
A430106G13Rik	chr1	+	139863032	139863118	87	1	0	0	0	0	0	0	0	0	0	0	0	0	0	-	-	-	-	-	-	-	-	-	-	-	-	-	-	-	-	-	-	-	-	-	-	-	-	-	-
A530032D15Rik	chr1	-	85084714	85106428	1760	7	0.059	0	0	0	0.008	0	0	0	0	0	0	0	0	-	-	-	-	-	-	-	-	-	-	-	-	-	-	-	-	-	-	-	-	-	-	-	-	-	-
A530098C11Rik	chr1	-	44066253	44076851	1086	5	0.384	0.271	0.112	0.014	0.055	0.013	0.053	0.176	0.498	0.34	0.55	0.23	0.481	-	-	-	-	-	-	-	-	-	-	-	-	-	-	-	-	-	-	-	-	-	-	-	-	-	-
A630001G21Rik	chr1	-	87613658	87633181	1936	6	0.054	0	0.361	1.492	0.783	0.921	0.224	0	0.009	0.007	0.012	0.009	0.004	-	-	-	-	-	-	-	-	-	-	-	-	-	-	-	-	-	-	-	-	-	-	-	-	-	-
A830018L16Rik	chr1	+	11404193	11591902	6808	7	0.828	0.617	2.369	2.523	3.626	2.213	1.093	0.002	0.002	0.006	0.004	0	0	11	5	11	10	223	198	329	161	454	227	236	176	92	78	-	-	0	1	-	-	-	-	-	-	-	-
AA408296	chr1	-	194930597	194956445	5548	12	8.352	7.718	6.081	9.979	8.136	8.872	6.769	4.157	2.982	3.267	3.875	2.145	3.145	19	29	43	24	98	158	137	213	144	168	125	189	129	172	76	89	21	39	48	72	61	86	55	33	51	73
AA619741	chr1	-	34690380	34693055	2676	1	0	0	0.006	0.011	0.017	0.005	0	0.193	0.082	0.087	0.259	0.18	0.1	-	-	-	-	-	-	-	-	-	-	-	-	-	-	-	-	-	-	-	-	-	-	-	-	-	-
AA986860	chr1	+	132628553	132641199	2909	4	0.753	0.431	0.099	0.12	0.189	0.256	0.969	0.172	0.157	0.075	0.089	0.314	0.159	6	5	10	0	4	0	3	4	2	5	9	4	37	31	3	0	0	3	2	1	5	10	21	6	9	0
AI597479	chr1	+	43155555	43172791	3457	4	8.755	11.939	14.525	16.715	16.847	14.514	17.093	8.878	8.47	9.35	10.623	9.818	9.934	14	17	37	66	241	256	259	242	325	299	223	226	295	275	94	59	91	42	96	48	204	138	138	40	264	122
AI848100	chr1	-	163746243	163806792	6308	24	8.752	12.023	13.891	12.127	16.466	14.81	19.275	13.05	12.917	11.371	15.85	10.879	13.826	22	9	31	26	178	147	158	98	235	149	240	143	293	205	184	132	189	192	161	151	276	317	180	203	272	265
Aamp	chr1	-	74326414	74331312	1820	11	40.312	62.566	44.224	38.339	33.314	36.343	36.024	29.391	31.269	27.92	68.569	63.607	65.939	23	41	53	78	198	236	202	187	142	170	171	170	135	162	15	13	32	32	26	15	56	53	51	44	89	67
Abca12	chr1	-	71289664	71461484	8323	53	0	0.035	0.011	0.042	0.011	0.005	0.076	0.043	0.043	0.044	0.037	0.034	0.05	-	-	-	-	-	-	-	-	-	-	-	-	-	-	-	-	-	-	-	-	-	-	-	-	-	-
Abcb6	chr1	-	75168214	75176857	2933	19	5.159	6.936	7.693	5.25	6.249	5.943	7.683	7.755	7.404	4.845	9.851	5.395	6.953	8	12	13	15	87	90	54	53	51	59	73	67	89	109	34	36	31	58	21	30	72	160	30	48	85	112
Abi2	chr1	+	60466642	60538002	5589	9	8.739	11.974	12.709	17.876	16.065	17.662	23.408	25.413	26.991	22.276	20.137	15.386	17.96	3	8	21	14	55	63	135	125	113	114	111	138	168	139	87	82	99	76	102	101	57	105	32	50	61	99
Abl2	chr1	+	158488918	158579750	10714	12	8.689	4.87	7.148	9.765	9.443	10.201	8.197	25.237	23.016	22.948	25.231	13.566	23.001	85	90	41	84	342	343	458	647	534	575	570	691	430	455	1383	4126	618	2630	1420	3844	2015	8101	1176	3334	2443	7246
Acadl	chr1	-	66877427	66909841	1892	11	32.158	27.268	29.556	29.632	50.111	47.624	37.396	23.202	19.15	25.792	42.083	62.234	43.674	65	88	78	82	320	456	334	429	622	769	603	695	473	519	227	254	179	261	288	296	679	1264	1239	1910	878	1471
Acbd3	chr1	+	182656174	182684335	3471	8	14.703	12.889	16.01	12.149	13.227	14.531	19.61	21.83	19.194	22.323	28.949	26.346	27.344	4	7	14	10	47	27	25	35	43	24	26	37	51	40	16	13	26	9	15	16	39	46	36	30	47	58
Acbd6	chr1	+	157405250	157534363	1497	8	16.871	15.902	17.111	15.75	13.107	15.167	12.011	6.961	5.215	4.837	9.05	5.033	7.434	13	7	28	18	68	96	55	100	63	71	69	84	72	74	22	36	13	14	16	24	47	86	22	37	51	79
Accn4	chr1	+	75447085	75470915	2650	10	0.079	0	0.006	0.011	0	0.017	0.104	0.044	0.032	0.015	0.042	0.02	0.025	-	-	-	-	-	-	-	-	-	-	-	-	-	-	-	-	-	-	-	-	-	-	-	-	-	-
Acmsd	chr1	+	129625990	129664141	2303	10	0.181	0.096	0.145	0.086	0.123	0.063	0.201	0.045	0.073	0.042	0.086	0.07	0.019	-	-	-	-	-	-	-	-	-	-	-	-	-	-	-	-	-	-	-	-	-	-	-	-	-	-
Acsl3	chr1	+	78654400	78704318	3950	16	34.321	26.421	45.197	25.939	12.518	21.106	39.616	34.658	23.931	21.117	68.17	41.382	42.515	59	55	84	73	568	604	330	381	135	211	282	258	463	628	1385	613	806	427	940	424	3562	2219	2359	1282	2397	1359
Actr1b	chr1	-	36756047	36766770	2077	11	27.837	30.056	31.142	33.763	28.155	37.572	43.961	29.469	34.261	25.085	46.594	25.126	39.568	17	15	41	25	207	176	211	190	186	147	280	254	320	238	100	94	150	117	100	81	323	406	317	219	444	370
Actr3	chr1	-	127289483	127332067	2508	12	24.093	35.529	32.201	26.634	25.638	28.82	37.323	15.592	15.103	14.875	15.112	12.188	15.539	24	67	33	131	194	350	184	273	120	231	200	270	228	346	32	13	25	16	29	12	27	14	19	6	28	14
Adam23	chr1	+	63492478	63643089	6656	26	10.301	20.895	9.693	7.183	20.738	11.156	12.165	0.524	0.839	0.812	0.549	1.017	0.634	77	8	145	48	459	112	343	84	848	318	589	157	476	263	58	2	96	4	126	8	128	5	251	35	201	12
Adamts4	chr1	+	173180553	173190053	3673	9	0.739	0.361	0.409	0.372	0.182	0.215	0.72	1.957	2.086	2.744	2.64	1.18	2.665	4	1	3	0	6	2	10	5	14	5	4	7	5	16	28	35	24	43	39	54	50	84	20	26	65	79
Adcy10	chr1	+	167415314	167506904	5209	34	0.02	0.099	0.05	0.082	0.046	0.093	0.039	0.132	0.084	0.06	0.073	0.038	0.119	-	-	-	-	-	-	-	-	-	-	-	-	-	-	-	-	-	-	-	-	-	-	-	-	-	-
Adhfe1	chr1	+	9538127	9568049	3141	14	2.791	1.267	4.317	0.944	1.234	1.102	1.1	1.967	2.127	1.019	3.966	2.958	1.741	16	14	5	10	141	142	18	26	28	51	33	26	42	49	50	53	37	61	35	27	123	214	106	152	57	92
Adipor1	chr1	+	136312044	136328918	2024	8	51.821	43.661	41.582	35.429	50.776	53.997	56.232	19.834	24.619	17.243	31.466	37.401	30.365	20	34	25	12	201	168	129	133	219	190	319	221	255	312	62	61	98	128	74	58	116	179	136	173	133	177
Adora1	chr1	-	136095799	136132004	5782	2	0.126	0.038	0.039	0.108	0.103	0.192	2.487	6.07	4.821	3.473	6.672	17.424	7.78	0	2	-	-	-	-	0	6	5	1	7	1	80	22	737	105	271	60	338	69	1296	186	5552	316	2072	150
Adss	chr1	-	179693309	179726640	2553	13	57.721	133.231	103.953	125.456	95.567	104.531	80.266	39.414	31.909	41.832	41.372	30.606	39.649	133	63	550	268	1837	1454	1718	1776	1455	1318	1544	1549	1396	1078	146	92	156	99	131	102	283	264	127	123	308	244
Aff3	chr1	-	38234172	38721800	6010	23	1.789	1.19	2.44	7.222	8.04	7.646	2.886	0.035	0.257	0.188	0.046	0.67	0.285	7	2	2	2	9	4	36	52	38	49	32	54	21	8	0	1	1	0	1	3	2	0	2	27	2	5
Agap1	chr1	+	91351386	91791857	9581	18	2.81	2.431	3.062	1.915	3.288	3.835	4.739	9.354	7.706	8.712	17.223	12.909	13.274	15	14	13	18	107	84	47	61	154	117	120	102	199	129	213	218	191	204	221	252	597	891	443	486	598	634
Agfg1	chr1	+	82836058	82892850	3137	13	30.075	36.252	31.746	30.312	37.591	38.043	34.792	9.392	8.244	8.548	9.659	5.172	8.865	127	145	227	203	708	569	593	654	781	795	918	901	698	744	198	158	180	217	218	168	355	311	175	104	395	297
Agxt	chr1	+	95031853	95041998	1517	11	0	0.194	0.01	0.04	0.01	0	0	0	0	0	0	0	0	-	-	-	-	-	-	-	-	-	-	-	-	-	-	-	-	-	-	-	-	-	-	-	-	-	-
Ahctf1	chr1	-	181675035	181734146	8831	36	33.374	33.066	20.073	27.878	29.655	34.763	27.399	13.502	10.595	10.798	13.089	5.66	9.152	212	201	247	238	773	712	1006	881	1027	931	1097	1108	1054	932	613	572	409	491	480	476	1130	1253	428	489	972	978
Aim2	chr1	+	175350735	175396171	2541	9	8.379	12.037	16.629	14.508	11.574	8.211	4.283	0.233	0.07	0.009	0.031	0	0.006	14	63	29	93	375	591	325	432	288	402	168	299	83	132	4	2	5	0	-	-	-	-	-	-	-	-
Akp3	chr1	+	89021583	89024487	1680	11	0	0	0.009	0	0.009	0	0	0.009	0	0	0	0	0	-	-	-	-	-	-	-	-	-	-	-	-	-	-	-	-	-	-	-	-	-	-	-	-	-	-
Akt3	chr1	-	178952246	179178898	4735	13	5.136	4.436	9.533	10.315	7.613	9.776	13.209	16.613	15.914	21.508	17.755	17.13	21.316	4	2	6	3	74	62	46	40	36	52	49	26	80	49	377	91	255	124	445	146	643	306	647	296	937	501
Aldh9a1	chr1	+	169280122	169298661	2833	11	57.357	73.208	52.968	57.856	55.251	52.172	24.832	4.624	2.493	1.704	3.703	3.835	2.259	137	196	137	445	880	1676	1246	1216	1365	1202	1269	1006	593	578	44	37	73	16	36	12	60	74	61	66	53	36
Alpi	chr1	-	88994579	88998181	2335	11	0	0	0	0	0	0	0	0	0	0	0	0	0.006	-	-	-	-	-	-	-	-	-	-	-	-	-	-	-	-	-	-	-	-	-	-	-	-	-	-
Alppl2	chr1	-	88983265	88986503	2113	11	0.198	0.105	0.194	0.079	0.056	0.041	0.014	0	0	0	0.004	0	0.004	-	-	-	-	-	-	-	-	-	-	-	-	-	-	-	-	-	-	-	-	-	-	-	-	-	-
Als2	chr1	-	59219600	59293937	6680	34	15.608	10.713	8.824	10.814	11.024	12.677	13.128	10.479	7.169	8.55	11.608	7.85	7.818	63	68	69	77	224	314	285	371	331	357	374	384	458	436	339	316	193	245	319	297	643	1025	509	571	531	675
Als2cr11	chr1	-	59107350	59151744	2131	13	0.343	0.38	0.463	0.185	0.077	0.123	0.027	0.007	0	0	0.014	0	0	-	-	-	-	-	-	-	-	-	-	-	-	-	-	-	-	-	-	-	-	-	-	-	-	-	-
Als2cr12	chr1	-	58714964	58752833	1576	15	0.132	0	0.222	0.058	0	0.019	0.055	0	0	0	0	0	0	-	-	-	-	-	-	-	-	-	-	-	-	-	-	-	-	-	-	-	-	-	-	-	-	-	-
Als2cr4	chr1	-	59157437	59176940	1868	13	8.548	9.272	13.379	13.916	14.575	12.327	13.472	8.603	8.708	7.587	12.623	7.739	9.926	15	11	26	20	241	178	199	190	239	206	226	159	211	178	41	49	36	55	34	53	147	175	72	67	136	135
Angel2	chr1	+	192756746	192770604	3210	8	18.987	13.547	19.682	23.816	20.638	23.2	19.299	7.639	8.027	5.669	9.797	6.756	7.379	55	53	64	68	497	415	506	459	540	465	614	494	468	437	91	84	101	137	66	71	203	231	136	156	197	175
Angptl1	chr1	+	158769154	158791209	2190	5	0.191	0	0.104	0.104	0	0.047	0.086	1.023	1.496	1.366	1.533	0.952	1.205	-	-	-	-	-	-	-	-	-	-	-	-	-	-	2	1	-	-	2	0	1	3	0	1	1	2
Ankar	chr1	-	72689554	72747138	4573	24	0	0.016	0.003	0.02	0	0.016	0.013	0.003	0.011	0	0.002	0	0	-	-	-	-	-	-	-	-	-	-	-	-	-	-	-	-	-	-	-	-	-	-	-	-	-	-
Ankmy1	chr1	-	94766706	94799483	3243	18	0	0	0.581	0.08	0.078	0.027	0.071	0	0	0	0.017	0.025	0.007	-	-	-	-	-	-	-	-	-	-	-	-	-	-	-	-	-	-	-	-	-	-	-	-	-	-
Ankrd23	chr1	-	36587379	36592574	1954	9	1.976	0.641	1.251	0.941	1.247	0.89	1.465	0.796	1.044	0.564	2.147	1.712	1.95	2	5	0	3	7	6	4	5	3	11	6	5	10	6	10	14	6	14	4	13	22	51	13	43	21	45
Ankrd39	chr1	-	36595018	36604046	1786	4	2.337	1.155	2.363	2.681	1.746	2.029	2.112	2.058	2.014	1.59	3.295	2.371	2.352	7	7	5	1	50	19	43	42	35	32	47	40	71	53	15	16	17	18	10	15	31	70	48	44	61	53
Ankrd44	chr1	-	54702184	54983231	6194	28	0.472	0.631	0.61	0.42	0.283	0.429	1.897	0.687	0.549	0.578	0.713	0.396	0.718	1	1	2	6	23	18	8	15	11	6	7	16	48	75	30	30	28	23	34	33	80	60	46	27	58	107
Ankrd45	chr1	+	163072843	163100638	3723	7	20.155	27.874	8.303	7.464	6.379	9.811	5.501	0.04	0.044	0.029	0.036	0.047	0.03	40	45	77	64	99	128	105	83	128	88	173	160	115	84	2	1	0	1	2	3	4	5	8	2	1	0
Ankzf1	chr1	-	75194810	75207353	3451	17	2.933	2.99	4.765	3.092	4.304	3.747	5.525	1.21	1.63	0.991	2.214	2.574	1.919	2	3	10	5	31	18	17	23	25	43	21	32	32	68	6	20	15	25	11	14	38	65	23	36	33	65
Ano7	chr1	+	95270473	95300079	3215	24	0.097	0.138	0.132	0.279	0.157	0.164	0.085	0.064	0.047	0.017	0.099	0.047	0.009	-	-	-	-	4	3	0	5	1	0	2	2	2	0	-	-	-	-	-	-	4	1	-	-	-	-
Aox1	chr1	+	58086813	58163254	4383	35	0.643	0.504	0.475	0.16	0.373	0.223	0.231	23.043	25.933	5.619	20.848	33.61	15.47	4	0	2	0	13	26	3	4	6	19	5	11	5	13	428	814	503	823	93	198	573	1549	1053	2036	547	1116
Aox3	chr1	+	58169980	58257296	4360	35	0.455	2.4	0.568	0.153	0.32	0.382	0.395	0	0	0	0	0.008	0.001	5	1	14	5	17	1	4	1	7	3	9	5	5	8	-	-	-	-	-	-	-	-	-	-	-	-
Aox3l1	chr1	+	58335170	58436108	4776	36	0.022	0	0.045	0.035	0.019	0.021	0.018	0	0.011	0.003	0.018	0.007	0.014	-	-	-	-	2	2	-	-	-	-	-	-	-	-	-	-	-	-	-	-	-	-	-	-	-	-
Aox4	chr1	+	58267241	58325441	4973	35	0.147	0.326	0.122	0.452	0.161	0.097	0.032	0.02	0.192	0.117	0.097	0.097	0.066	-	-	2	7	8	10	30	19	12	5	4	10	1	4	2	0	7	6	3	2	3	1	1	1	2	5
Ap1s3	chr1	-	79603451	79668547	2876	5	1.706	2.076	2.392	8.685	5.862	8.205	13.143	0.01	0.035	0.019	0.014	0.136	0.05	6	8	4	16	24	163	169	436	102	340	128	540	334	656	-	-	-	-	1	0	-	-	1	0	3	0
Apcs	chr1	-	174824092	174825185	984	2	0	0	0	0	0	0	0	0	0	0	0	0	0	-	-	-	-	-	-	-	-	-	-	-	-	-	-	-	-	-	-	-	-	-	-	-	-	-	-
Apoa2	chr1	+	173155185	173156510	521	4	6.811	13.863	8.014	7.324	5.93	6.226	2.691	0.384	0	0.278	0.82	0.394	0.374	0	21	0	66	6	172	2	156	0	127	5	118	4	55	0	20	-	-	0	15	0	72	0	32	0	33
Apobec4	chr1	+	154597681	154604674	1566	2	0	0	0.019	0	0.009	0.019	0	0.207	0.173	0.253	0.29	0.25	0.167	-	-	-	-	-	-	-	-	-	-	-	-	-	-	-	-	-	-	-	-	-	-	-	-	-	-
Aqp12	chr1	+	94902911	94908846	1088	3	0	0	0.056	0	0	0	0	0	0.016	0.013	0.015	0.008	0.082	-	-	-	-	-	-	-	-	-	-	-	-	-	-	-	-	-	-	-	-	-	-	-	-	-	-
Arfgef1	chr1	-	10127588	10222751	7042	38	7.558	7.86	14.198	14.98	17.887	22.375	30.565	14.778	11.404	11.727	11.322	8.98	10.162	30	10	37	23	319	159	259	153	401	188	514	268	690	380	165	176	159	159	109	118	183	289	170	178	185	274
Arhgap30	chr1	+	173319091	173340371	4488	12	1.767	0.903	3.241	2.334	1.221	0.752	0.29	0.033	0.015	0.009	0.014	0.004	0.002	8	3	4	1	114	10	63	15	42	11	30	7	4	0	-	-	-	-	-	-	-	-	0	1	-	-
Arhgef4	chr1	+	34858567	34869599	2714	10	2.038	0.625	2.311	1.876	1.532	1.195	0.852	2.448	4.421	2.886	5.132	12.636	6.409	9	1	7	2	31	22	25	20	35	14	13	22	13	17	10	31	69	38	42	33	67	133	375	135	129	120
Arid5a	chr1	+	36364578	36380874	5699	7	0.403	0.427	0.357	0.251	0.248	0.272	0.195	1.134	0.433	0.292	2.666	2.259	1.08	2	1	2	0	6	10	8	3	10	4	7	1	2	4	12	16	9	5	4	2	23	64	37	54	20	27
Arl4c	chr1	-	90594800	90598766	3967	1	10.602	4.422	6.514	16.865	16.052	23.671	14.899	23.555	26.084	21.762	34.457	16.134	16.992	17	18	8	13	61	80	176	144	149	169	238	258	152	145	166	184	150	125	144	164	338	444	131	122	205	194
Arl8a	chr1	+	137043411	137052845	1702	7	24.282	17.668	39.395	23.866	27.665	25.771	26.369	12.351	25.076	18.133	28.874	65.798	33.93	23	17	37	7	163	113	108	74	128	100	127	102	139	78	45	15	72	46	53	38	100	102	194	129	133	141
Armc9	chr1	+	88051355	88174859	5157	25	2.287	1.272	2.297	1.966	2.143	2.23	2.144	2.576	1.689	2.648	3.957	3.078	3.509	8	9	-	-	31	32	9	20	38	29	36	22	39	30	4	12	10	12	14	16	24	60	15	24	33	39
Arpc2	chr1	+	74283124	74314787	1597	10	74.172	140.39	128.322	98.484	98.292	112.532	145.574	36.253	54.952	35.348	46.318	38.274	48.806	9	10	24	20	67	77	96	66	63	75	83	81	54	55	193	71	132	70	175	79	318	185	178	92	349	165
Arpc5	chr1	+	154613672	154622710	1898	4	39.315	53.199	41.758	25.478	32.54	38.767	59.812	15.912	14.725	15.407	19.535	14.469	15.768	29	25	43	69	180	143	115	106	146	99	192	143	234	192	350	305	196	182	344	321	575	892	532	684	495	711
Asb1	chr1	+	93437142	93456167	5971	5	3.67	3.703	5.06	4.445	4.152	4.73	4.774	5.109	6.308	3.157	5.654	4.333	3.817	20	15	21	28	160	87	114	117	98	128	100	165	131	117	92	71	112	145	84	70	136	192	108	76	92	120
Asb18	chr1	-	91849253	91911152	1404	6	0	0	0	0	0	0	0	0.084	0.012	0.01	0.017	0.076	0.042	-	-	-	-	-	-	-	-	-	-	-	-	-	-	-	-	-	-	-	-	-	-	-	-	-	-
Asnsd1	chr1	-	53401488	53409543	2362	6	29.692	37.725	38.685	38.919	40.58	45.688	37.054	13.433	17.437	13.637	15.672	9.108	11.921	121	58	223	121	875	598	1002	538	1032	544	1265	752	839	611	379	117	390	198	426	117	463	439	233	153	390	295
Aspm	chr1	+	141351350	141390665	9866	28	13.529	11.034	9.712	9.516	16.622	15.459	12.866	41.76	18.77	30.189	39.123	12.026	16.915	100	93	92	91	587	549	524	495	893	929	813	785	711	727	1441	1248	712	811	1041	1049	2522	3483	738	801	1215	1468
Astn1	chr1	+	160292471	160621917	7164	23	0.029	0.01	0.059	0.272	0.108	0.265	0.196	20.773	13.753	10.071	28.483	32.679	20.452	-	-	-	-	1	5	10	11	9	2	9	3	7	18	384	279	289	191	14	295	865	599	687	514	5	847
Atf3	chr1	-	192994175	193007212	1977	4	24.019	8.388	14.515	9.796	10.864	20.42	18.307	0.334	0.304	0.387	0.963	1.86	1.917	23	24	16	5	68	110	61	52	79	78	150	156	115	114	3	1	8	2	7	1	18	16	48	56	56	47
Atf6	chr1	-	172634588	172797902	7463	16	5.636	5.758	5.092	5.716	6.347	8.258	11.022	5.531	6.47	3.418	7.923	7.931	7.935	40	33	66	86	266	304	333	361	354	367	449	472	513	745	354	608	307	603	194	404	672	1816	802	1512	925	1790
Atg16l1	chr1	+	89652646	89688997	3066	18	14.909	16.322	12.128	13.571	13.415	13.953	12.078	6.107	8.058	6.201	7.438	4.794	5.684	6	9	18	33	80	85	89	77	68	81	82	98	81	94	66	59	72	85	79	75	109	153	73	68	112	119
Atg4b	chr1	+	95651610	95686106	2964	13	15.563	14.845	20.035	14.92	18.617	17.258	19.424	7.06	8.342	6.143	9.807	9.909	10.092	30	29	34	20	135	186	132	133	172	190	143	151	131	184	112	47	59	37	70	46	105	74	109	77	152	94
Atg9a	chr1	-	75177440	75188497	3764	16	2.329	2.369	1.771	1.555	1.732	2.007	2.116	0.637	0.9	0.376	1.867	2.074	1.508	5	8	16	13	50	56	46	36	56	27	59	47	75	47	21	7	27	7	11	7	100	43	149	37	104	42
Atic	chr1	+	71603730	71625977	2611	16	62.954	104.019	70.137	122.943	74.887	97.906	59.965	33.908	24.752	21.289	32.651	17.114	22.867	367	443	1231	807	3021	2653	5187	4382	3227	2756	3899	3607	2809	2182	1087	1509	677	1055	768	1043	2051	3398	835	1262	1532	2036
Atp1a2	chr1	-	174201840	174228195	6227	23	3.302	0.923	6.718	1.628	1.35	1.579	1.031	5.152	1.618	1.483	21.979	1.194	11.088	3	62	0	24	70	828	22	186	10	171	23	216	56	111	942	410	184	140	366	62	7206	4306	460	86	5346	894
Atp1a4	chr1	-	174153639	174188555	3485	23	1.378	1.015	0.183	1.195	0.439	0.491	0.112	0.034	0.003	0.016	0.059	0.003	0.075	0	6	0	3	0	2	2	11	1	8	1	7	-	-	-	-	-	-	-	-	1	0	-	-	2	2
Atp1b1	chr1	-	166367398	166388486	2424	6	72.934	116.361	152.116	54.154	69.586	39.872	55.14	2.007	3.241	2.086	6.663	27.793	11.875	32	68	111	94	411	594	173	243	208	353	130	237	215	238	10	10	14	15	15	7	63	58	286	203	160	104
Atp2b4	chr1	-	135600842	135650098	6284	20	1.08	0.868	1.88	0.631	0.655	0.881	2.339	0.073	0.755	0.272	0.227	1.308	0.921	3	6	1	2	14	22	8	4	9	3	6	10	39	20	1	2	6	5	3	1	14	6	37	31	38	27
Atp6v1g3	chr1	+	140170315	140186039	1887	3	0	0	0	0	0	0.008	0	0	0	0	0	0	0	-	-	-	-	-	-	-	-	-	-	-	-	-	-	-	-	-	-	-	-	-	-	-	-	-	-
Atp6v1h	chr1	+	5073254	5152630	1976	14	57.252	67.063	79.79	90.373	99.532	88.53	97.157	14.026	17.611	11.354	21.224	14.809	16.867	50	67	53	68	422	599	523	517	674	804	674	796	756	763	5	8	12	16	12	5	11	15	11	12	8	15
Avpr1b	chr1	+	133495691	133508577	4148	2	0	0.018	0.037	0.015	0.097	0.021	0.237	0.007	0.004	0.007	0	0	0.004	-	-	1	0	-	-	0	1	0	3	-	-	2	0	-	-	-	-	-	-	-	-	-	-	-	-
B020018G12Rik	chr1	-	177907907	177909247	1341	1	2.802	4.892	4.699	3.446	2.68	2.855	2.177	2.847	1.272	2.965	3.193	2.584	2.792	-	-	11	0	4	0	8	0	8	0	8	0	2	1	3	0	0	1	4	1	3	0	-	-	3	0
B3galt2	chr1	+	145487827	145497067	4578	2	0.228	0.032	0.01	0.05	0.091	0.07	0.095	4.544	4.474	3.933	3.482	4.651	4.719	-	-	-	-	-	-	-	-	0	3	3	4	2	0	33	43	28	48	35	32	44	121	53	46	77	57
B3gat2	chr1	+	23768765	23854704	4362	4	4.402	9.073	11.452	8.831	10.158	11.945	14.004	1.923	1.868	1.605	2.366	2.016	2.391	0	4	0	4	6	29	8	13	3	13	7	12	19	23	21	22	21	18	23	20	40	41	18	25	48	40
B3gnt7	chr1	+	88199796	88203880	2595	2	24.331	20.137	12.258	27.692	30.588	30.218	13.63	0	0	0	0.009	0.014	0.009	20	17	31	28	80	66	217	118	172	128	197	128	81	62	-	-	-	-	-	-	-	-	-	-	-	-
B4galt3	chr1	+	173200459	173207026	1998	8	10.812	15.087	10.647	11.329	11.211	13.419	18.6	2.09	4.604	1.702	11.776	9.099	11.102	15	16	29	26	84	66	99	82	107	89	94	112	160	126	12	5	13	17	15	8	48	42	43	27	53	41
BC003331	chr1	-	152208441	152240185	3242	14	10.14	8.889	17.755	16.576	15.101	14.395	12.765	13.525	13.511	10.338	16.59	13.597	12.931	7	6	7	14	48	35	58	46	30	35	31	31	37	34	32	39	18	30	18	40	34	63	44	54	57	60
BC026585	chr1	+	159388864	159419556	1928	9	3.356	2.523	3.056	2.681	2.558	1.523	1.245	0.022	0.035	0.049	0.012	0.009	0.019	6	10	4	10	55	49	34	43	46	39	22	31	14	32	-	-	-	-	1	1	-	-	-	-	-	-
BC031781	chr1	+	182781282	182798244	3189	7	39.009	36.562	31.943	31.476	31.831	34.01	28.147	15.321	10.429	16.134	18.264	10.614	13.98	233	144	267	202	801	609	873	653	840	671	860	753	630	700	706	702	415	336	728	737	1389	2019	807	858	1331	1524
BC055324	chr1	-	165884137	165924912	2914	24	22.742	29.036	25.198	32.944	27.536	25.531	20.635	6.421	8.243	5.571	8.372	2.272	3.721	36	46	45	64	243	226	297	281	260	244	224	223	236	211	82	59	97	83	78	78	185	316	38	32	94	116
BC094916	chr1	-	175451442	175466088	1294	5	0	0	0	0	0	0	0	0	0	0	0	0	0	-	-	-	-	-	-	-	-	-	-	-	-	-	-	-	-	-	-	-	-	-	-	-	-	-	-
Bag2	chr1	-	33802329	33814595	1815	3	3.565	2.152	2.451	3.585	3.634	4.516	12.917	4.633	3.219	2.099	7.285	3.143	4.516	5	5	6	2	18	37	29	58	55	63	43	78	191	183	120	119	67	56	44	56	315	415	144	164	267	235
Bai3	chr1	-	25124321	25886552	5522	31	0.227	0.027	0.093	0.113	0.108	0.077	0.126	18.49	14.897	18.595	14.147	15.224	20.852	-	-	2	0	2	2	1	1	-	-	1	0	0	4	138	150	121	108	227	186	147	147	157	136	332	201
Bard1	chr1	-	71074109	71149546	5448	11	18.792	22.349	21.557	19.46	20.792	18.036	12.329	7.805	3.322	3.632	6.015	2.089	1.954	98	90	291	193	1144	882	753	774	856	878	676	773	571	566	172	88	69	50	72	72	276	174	78	38	84	47
Bat2l2	chr1	-	164601916	164670687	10444	35	43.288	32.85	21.499	29.974	32.304	35.921	32.439	57.086	22.07	49.287	47.721	40.644	43.595	121	129	133	104	282	386	488	647	651	702	696	909	598	725	2261	1923	422	422	2020	1777	2140	2491	2271	1995	2171	2156
Batf3	chr1	+	192922293	192932822	712	3	1.319	0.414	0.32	0.534	0.355	0.472	0.325	0.083	0.047	0.038	0.284	0.175	0.01	1	0	0	1	2	3	7	1	4	6	5	7	3	3	1	0	0	1	1	0	3	1	1	1	-	-
Bcl2	chr1	-	108434756	108610867	7206	2	0.536	0.164	0.405	0.612	1.944	3.556	1.258	6.117	6.539	16.003	5.732	5.188	10.822	1	2	-	-	16	16	11	25	45	95	121	128	52	52	275	294	280	408	671	997	428	719	357	552	875	1641
Bcs1l	chr1	+	74634935	74639017	1829	8	8.502	12.573	8.135	8.037	6.546	5.792	5.556	2.105	3.084	1.833	4.616	2.479	3.278	11	14	15	22	65	98	62	81	52	98	70	104	62	81	26	29	23	46	24	38	76	128	42	55	67	104
Bend6	chr1	-	33908897	33964466	2292	7	3.597	1.158	4.034	1.041	2.651	2.206	1.532	4.485	3.279	1.56	3.485	3.342	2.557	15	19	7	18	87	220	23	42	61	144	70	111	39	75	58	36	29	23	26	21	49	76	50	54	40	61
Bivm	chr1	+	44176813	44201616	3571	10	6.342	8.111	11.603	8.084	8.007	8.257	9.221	5.146	3.959	3.505	6.201	3.741	4.981	22	20	92	72	486	312	332	182	311	212	401	218	437	263	356	179	218	169	254	169	719	496	464	275	686	438
Blzf1	chr1	-	166219931	166237615	4014	7	8.476	14.965	10.951	10.703	13.092	11.815	12.733	9.427	9.684	7.575	12.031	9.622	11.422	8	2	25	12	121	66	85	62	96	109	86	83	97	81	94	129	66	166	73	127	106	310	88	186	121	286
Bmpr2	chr1	+	59821481	59927703	3507	13	3.244	2.06	1.307	1.829	2.046	2.804	5.861	22.604	18.786	21.404	19.421	22.751	24.319	6	0	3	3	9	11	20	20	18	14	26	45	60	58	40	45	45	52	60	36	56	70	83	68	89	74
Bok	chr1	+	95582271	95592339	1432	5	2.186	2.573	2.799	6.943	3.879	5.132	3.402	1.129	1.334	0.694	1.678	0.589	1.026	2	1	2	2	22	13	51	30	29	10	53	32	26	13	22	2	17	6	15	4	70	16	17	14	44	16
Boll	chr1	-	55356913	55419551	1087	10	0.576	0.61	0.866	2.937	0.533	1.492	0.319	0.014	0.031	0.031	0	0.026	0.054	-	-	0	1	2	0	12	9	0	2	4	7	3	0	-	-	-	-	-	-	-	-	-	-	-	-
Bpnt1	chr1	+	187156038	187181648	2182	9	16.932	30.4	35.732	15.885	25.18	17.537	20.529	19.513	17.751	16.904	20.671	12.621	16.86	7	4	24	16	76	98	36	49	68	84	33	64	43	62	10	20	32	29	23	34	30	38	12	14	24	19
Brp44	chr1	+	167391339	167411345	854	5	11.61	22.266	33.656	9.061	10.418	11.497	18.432	11.988	17.86	7.538	29.679	24.264	26.55	1	3	4	3	45	31	17	7	10	4	19	10	23	12	7	2	8	5	7	1	23	11	10	1	34	2
Btg2	chr1	-	135971442	135975732	3083	2	41.028	15.635	15.474	13.461	20.288	14.758	54.184	5.306	16.161	28.636	8.728	8.966	15.458	100	80	53	58	212	176	182	181	299	284	183	205	714	776	27	40	87	135	116	179	59	135	63	74	149	236
Bzw1	chr1	+	58449980	58463392	2833	12	85.502	191.164	95.452	162.349	139.926	143.205	135.165	60.02	62.691	67.507	69.356	38.515	66.508	79	98	392	338	1030	719	1427	1107	1394	840	1383	817	1301	830	1301	2233	991	1907	1464	2419	2166	5354	1204	2512	2182	4894
C030002c11rik	chr1	-	196781953	196803153	2491	5	0	0.03	0.018	0.079	0.066	0.053	0.412	1.027	0.478	0.505	1.261	1.491	1.126	-	-	-	-	-	-	-	-	-	-	-	-	-	-	-	-	-	-	-	-	-	-	-	-	-	-
C130026I21Rik	chr1	-	85242919	85267141	1971	8	0	0	0	0	0	0	0	0	0	0	0	0	0	-	-	-	-	-	-	-	-	-	-	-	-	-	-	-	-	-	-	-	-	-	-	-	-	-	-
C130036L24Rik	chr1	+	88256149	88264539	1266	2	0.659	0.291	0.528	0.6	0.399	0.716	0.388	0.485	0.32	0.277	0.588	0.304	0.259	4	0	3	0	4	3	5	1	10	0	12	5	8	0	16	1	17	0	11	1	51	6	30	1	24	3
C130074G19Rik	chr1	-	186695805	186706915	2853	2	2.305	1.395	6.594	1.103	1.099	1.122	2.042	0	0.036	0.01	0	0.031	0.005	13	13	3	6	265	99	29	36	26	28	22	29	85	35	-	-	1	3	-	-	-	-	0	3	1	1
C1ql2	chr1	+	122237159	122239751	2000	2	0	0	0.008	0.008	0.03	0.08	0.022	0	0	0	0	0	0	-	-	-	-	-	-	-	-	-	-	-	-	-	-	-	-	-	-	-	-	-	-	-	-	-	-
C4bp	chr1	-	132532498	132558195	1883	10	0	0	0	0	0	0	0.292	0	0	0	0	0	0	-	-	-	-	-	-	-	-	-	-	-	-	-	-	-	-	-	-	-	-	-	-	-	-	-	-
C4bp-ps1	chr1	-	132588832	132612398	7308	15	10.139	4.347	6.333	3.672	4.571	4.245	6.758	3.959	3.757	3.963	3.994	9.49	4.361	52	48	16	37	119	123	76	96	84	129	71	107	177	130	84	54	68	66	98	94	123	159	318	372	191	177
Cab39	chr1	+	87690022	87748152	3800	9	20.241	26.804	25.708	29.144	30.95	32.898	41.59	18.64	23.126	21.034	20.3	18.928	21.99	10	23	21	39	107	161	125	158	125	162	133	196	138	260	160	179	179	255	185	190	283	421	214	268	388	474
Cabc1	chr1	-	182095369	182126151	4026	15	0.752	1.812	2.153	1.601	2.155	1.934	2.348	0.897	1.034	0.721	1.662	1.554	1.825	2	2	2	0	14	16	52	36	53	28	31	35	22	13	9	16	5	19	7	7	45	46	42	47	64	47
Cacna1e	chr1	-	156239649	156573050	12698	47	0.115	0.087	0.093	0.141	0.128	0.313	0.096	0.101	0.045	0.028	0.005	0.1	0.06	-	-	-	-	-	-	0	1	0	2	-	-	-	-	-	-	-	-	-	-	-	-	-	-	-	-
Cacna1s	chr1	+	137949478	138016399	6253	44	0.517	0.106	0.306	0.209	0.176	0.154	0.046	0.028	0.014	0	0.023	0.016	0.027	2	0	-	-	2	1	0	4	2	4	3	11	2	3	-	-	-	-	-	-	-	-	-	-	-	-
Cacybp	chr1	-	162133052	162142908	1446	6	155.968	261.068	284.253	190.013	167.836	143.067	130.928	90.139	70.543	71.423	78.438	36.206	65.959	15	11	84	31	983	376	572	249	679	241	607	128	673	159	18	1	15	7	22	2	9	7	7	2	11	2
Cadm3	chr1	-	175264385	175297826	4159	9	0.075	0	0.128	0.534	0.332	0.436	0.737	0	0.235	1.122	0.006	1.238	2.122	-	-	-	-	0	1	8	3	3	4	8	4	14	9	-	-	-	-	4	7	-	-	17	4	17	29
Camk1g	chr1	-	195172540	195196476	2452	13	0	0.06	0.161	0.335	0.351	0.614	1.869	2.066	2.318	0.588	0.2	0.103	0.29	-	-	-	-	0	2	5	4	4	4	7	4	27	34	41	41	41	39	11	13	7	9	3	4	12	11
Camsap1l1	chr1	-	138164700	138242681	7823	19	4.456	5.662	6.884	6.757	8.442	9.264	13.774	29.481	22.6	28.391	21.637	16.35	21.177	26	18	33	42	258	260	229	272	302	318	414	398	636	565	1960	1424	1018	716	1906	1551	2039	1891	2023	1289	2301	1667
Capn10	chr1	+	94830985	94844525	2877	12	3.083	2.511	3.969	3.841	2.747	3.499	3.241	1.658	3.178	2.211	3.337	3.696	3.689	8	0	8	4	44	49	27	29	31	32	32	28	37	24	45	10	55	45	43	52	217	106	189	137	203	191
Capn2	chr1	-	184397390	184447614	3185	21	6.914	8.955	11.575	4.143	6.865	10.432	34.681	45.123	35.496	38.886	61.084	46.098	54.411	27	2	65	12	384	46	98	38	164	49	206	87	599	381	1427	921	666	561	1213	840	2123	2109	1514	1254	2056	1817
Capn8	chr1	+	184495138	184536657	2483	10	0.042	0.059	0.202	0.765	0.353	0.312	0.25	0.006	0.007	0.006	0.006	0.017	0.012	-	-	-	-	-	-	-	-	-	-	-	-	-	-	-	-	-	-	-	-	-	-	-	-	-	-
Carf	chr1	+	60155125	60207878	2604	16	2.405	2.151	2.402	2.791	3.297	3.277	3.181	2.331	2.597	2.102	1.708	1.502	1.826	5	3	2	5	26	41	30	42	48	60	36	62	26	37	34	29	23	39	27	27	40	79	28	43	51	47
Casp8	chr1	+	58852218	58904347	2585	9	1.252	0.371	1.116	1.276	1	1.419	6.352	0.006	0.007	0	0.003	0	0.017	1	1	3	0	25	18	35	11	24	13	49	16	152	106	0	1	-	-	-	-	0	3	-	-	2	0
Casq1	chr1	-	174140025	174150026	1874	11	1.838	1.062	0.64	0.86	0.301	0.421	0.355	0.338	0.423	0.601	0.658	0.85	1.195	3	0	4	2	5	3	3	9	-	-	6	3	-	-	-	-	-	-	-	-	0	4	2	4	5	2
Ccdc108	chr1	-	74948654	74982173	5718	33	0	0.013	0.005	0.019	0.018	0.015	0.008	0	0	0	0	0	0	-	-	-	-	-	-	-	-	-	-	-	-	-	-	-	-	-	-	-	-	-	-	-	-	-	-
Ccdc115	chr1	-	34493515	34496517	1705	5	5.693	8.516	7.222	7.053	7.161	6.77	5.807	2.515	2.801	2.036	2.464	1.437	1.622	32	8	65	28	198	50	176	53	146	42	152	41	128	28	59	46	47	52	45	32	83	117	34	83	70	78
Ccdc121	chr1	-	183439764	183441582	1819	1	0	0	0	0.025	0	0	0.024	0	0	0.008	0.004	0.01	0.004	-	-	-	-	-	-	-	-	-	-	-	-	-	-	-	-	-	-	-	-	-	-	-	-	-	-
Ccdc150	chr1	+	54307527	54425571	3808	28	0.987	0.484	0.706	0.539	1.01	1.105	0.862	0.458	0.258	0.257	0.769	0.152	0.297	0	1	-	-	6	6	1	5	10	4	6	5	9	5	4	1	1	1	0	6	4	9	6	2	4	10
Ccdc19	chr1	+	174451261	174476001	1822	12	0.916	1.254	1.183	0.184	0.603	0.265	0.539	0.008	0.005	0.397	0.029	1.25	0.713	1	1	0	4	9	6	2	0	3	3	3	2	3	3	-	-	-	-	0	5	-	-	17	17	0	22
Ccdc93	chr1	+	123327644	123403037	7256	24	9.651	4.083	7.489	5.278	6.045	7.436	6.602	6.718	5.846	6.029	7.72	7.752	5.835	84	74	59	53	418	379	247	290	297	329	423	420	316	357	963	485	630	333	805	601	1933	1129	1745	906	1465	872
Ccl20	chr1	+	83113341	83115742	802	4	0.39	0.092	0.038	0.095	0.278	0.929	0.901	0	0	0	0	0	0.062	-	-	-	-	-	-	-	-	-	-	-	-	-	-	-	-	-	-	-	-	-	-	-	-	-	-
Ccnt2	chr1	+	129670741	129701414	3514	9	38.758	32.866	36.96	50.3	46.522	44.614	51.812	10.991	11.131	10.493	15.049	11.705	11.87	41	56	38	34	287	251	322	355	313	374	293	335	404	391	96	75	87	87	57	82	108	207	114	185	126	187
Ccnyl1	chr1	+	64737919	64772218	2927	10	5.99	7.302	5.379	4.815	4.877	5.716	5.368	3.438	4.015	1.857	2.733	2.2	2.808	7	13	36	38	128	149	71	105	80	122	99	147	94	137	56	74	60	86	37	67	44	157	42	97	72	112
Cd244	chr1	+	173489324	173515447	3758	9	0	0	0.008	0	0.012	0.008	0	0	0	0.011	0.006	0.009	0	-	-	-	-	-	-	-	-	-	-	-	-	-	-	-	-	-	-	-	-	-	-	-	-	-	-
Cd247	chr1	+	167718820	167804117	5782	9	6.552	12.874	8.569	12.799	17.309	16.693	13.267	5.023	4.181	4.047	3.981	2.986	4.152	29	25	50	52	129	148	202	189	271	286	283	318	198	197	47	46	50	40	52	33	72	86	65	34	68	56
Cd28	chr1	+	60803232	60830203	4317	4	0.048	0.085	0.021	0.007	0.034	0.017	0.04	0.092	0.117	0.044	0.055	0.037	0.041	-	-	0	4	0	2	-	-	0	4	1	0	0	2	0	2	-	-	-	-	-	-	-	-	1	0
Cd34	chr1	+	196765015	196787486	2621	8	0.796	0.197	0.33	1.473	1.286	1.132	7.754	0.056	0.038	0.016	0.069	0.082	0.037	2	0	-	-	0	4	6	5	10	2	10	5	59	50	-	-	-	-	-	-	0	2	-	-	0	1
Cd46	chr1	-	196868094	196918442	1213	11	0	0	0.125	0.05	0.024	0.096	0.441	0.853	0.648	0.555	0.46	0.366	0.576	-	-	-	-	-	-	0	1	-	-	-	-	2	2	1	0	-	-	2	1	-	-	2	1	0	2
Cd48	chr1	+	173612186	173635388	1142	4	0	0	0	0	0	0	0	0	0	0	0	0	0	-	-	-	-	-	-	-	-	-	-	-	-	-	-	-	-	-	-	-	-	-	-	-	-	-	-
Cd55	chr1	-	132335606	132359317	2527	10	3.965	7.642	14.793	1.672	5.079	1.405	54.391	0.006	0.065	0.032	0.003	0.049	0.003	7	10	25	14	184	228	16	36	73	68	28	29	634	968	-	-	-	-	1	0	-	-	1	0	-	-
Cd84	chr1	+	173770710	173820849	3190	8	0.033	0.023	0.005	0.043	0.009	0.014	0	0	0	0.008	0.002	0	0.002	-	-	-	-	-	-	-	-	-	-	-	-	-	-	-	-	-	-	-	-	-	-	-	-	-	-
Cdc42bpa	chr1	+	181891220	182095733	8656	37	6.306	5.764	6.352	4.241	7.235	8.242	8.548	16.316	12.522	13.912	15.269	16.718	16.193	17	15	24	52	116	200	81	89	131	190	141	226	172	271	350	396	220	318	346	429	433	754	529	935	466	832
Cdc73	chr1	-	145454629	145549814	2678	17	18.667	27.879	22.174	41.598	39.197	41.006	41.474	8.361	5.199	7.229	7.794	5.702	6.489	7	14	17	11	70	71	141	123	149	125	135	117	160	137	0	1	2	1	1	0	1	0	-	-	-	-
Cdh19	chr1	-	112785772	112873949	3054	12	0	0.241	0.164	0.085	0.029	0.048	0.218	0.378	1.177	0.063	0.109	14.264	0.972	-	-	0	4	1	2	0	4	0	1	-	-	4	15	2	14	15	57	1	3	1	7	383	759	2	77
Cdh20	chr1	+	106665396	106892058	3722	12	0	0.02	0.029	0.069	0.12	0.114	0.171	0.024	2.665	0.015	0.009	4.5	0.015	-	-	-	-	-	-	6	1	6	2	0	6	-	-	-	-	1	41	-	-	-	-	0	118	0	1
Cdh7	chr1	+	111880314	112035578	3353	12	0.031	0	0.018	0.118	0.031	0.031	0.013	0	0.005	0	0	0	0	-	-	-	-	-	-	-	-	-	-	-	-	-	-	-	-	-	-	-	-	-	-	-	-	-	-
Cdk15	chr1	+	59313751	59409213	1477	14	0.848	0.15	0.103	0.216	0.06	0.04	0.02	0.01	0.023	0	0.015	0.057	0.009	1	1	-	-	0	2	5	1	0	6	-	-	-	-	-	-	6	0	-	-	0	2	-	-	0	1
Cdk18	chr1	-	134010124	134036262	3046	16	4.18	5.662	3.255	2.341	1.658	2.317	2.662	0	0.004	0	0.01	0.036	0.012	18	5	39	41	83	129	32	87	43	57	43	54	67	70	-	-	-	-	-	-	0	2	-	-	-	-
Cdk5r2	chr1	+	74901603	74904306	2704	1	0.154	0.518	0.797	1.748	1.011	0.481	0.219	0.005	0	0.005	0.021	0	0.008	-	-	-	-	-	-	-	-	-	-	-	-	-	-	-	-	-	-	-	-	-	-	-	-	-	-
Cenpf	chr1	-	191464485	191511965	11130	18	10.577	8.82	14.305	12.652	22.526	21.582	17.445	60.952	19.568	44.864	60.434	21.488	25.367	79	115	131	127	790	838	630	750	1258	1452	1167	1356	947	1116	3496	3662	1058	1084	3138	2946	7840	7348	2061	1805	3660	3100
Cenpl	chr1	+	163001023	163016474	4327	4	7.718	12.196	9.074	8.692	9.56	9.33	6.614	1.879	1.415	1.614	2.038	0.713	0.835	15	18	32	20	99	100	110	103	94	112	117	140	64	119	13	22	8	17	15	15	24	54	10	10	14	23
Cep170	chr1	-	178663784	178737255	6931	20	5.631	6.838	8.274	6.4	9.174	8.076	10.823	51.081	30.176	48.318	34.336	20.498	29.511	20	21	39	18	190	252	162	174	278	231	194	187	255	276	2394	2277	1069	1281	2437	2497	2182	3310	1339	1557	2191	2851
Cep350	chr1	-	157692094	157820385	13308	38	3.443	2.592	2.923	3.071	4.294	4.632	5.793	10.965	6.736	8.607	8.435	6.554	6.983	24	32	17	36	118	166	123	107	162	157	181	210	250	252	581	556	288	302	519	482	743	804	572	534	644	679
Cfc1	chr1	+	34592493	34601156	1038	6	0.302	0.71	0.892	0.469	0.272	1.633	30.621	0	0	0	0	0	0	1	1	2	3	5	5	2	7	0	1	7	17	219	378	-	-	-	-	-	-	-	-	-	-	-	-
Cfh	chr1	-	141982432	142079988	4365	22	0.143	0.321	0.372	0.035	0.211	0.057	0.265	0	0.004	0	0	0.004	0	-	-	3	4	13	5	-	-	9	12	2	1	11	4	-	-	-	-	-	-	-	-	-	-	-	-
Cfhr1	chr1	-	141443641	141456799	1732	6	0	0	0	0	0	0	0.017	0	0	0	0	0	0	-	-	-	-	-	-	-	-	-	-	-	-	-	-	-	-	-	-	-	-	-	-	-	-	-	-
Cflar	chr1	+	58770130	58815728	6913	10	1.525	1.055	0.958	1.484	2.602	2.765	4.918	1.455	6.573	1.107	1.311	5.502	1.039	6	4	0	3	25	8	28	30	29	33	51	46	61	68	53	2	127	468	60	4	94	0	124	281	85	0
Chi3l1	chr1	+	136078981	136086608	1689	10	0.185	0.436	0.216	0.027	0.035	0.061	0.342	0.044	0.05	0.016	0.338	1.301	0.435	-	-	-	-	-	-	-	-	-	-	-	-	-	-	-	-	-	-	-	-	-	-	-	-	-	-
Chit1	chr1	+	136007819	136048013	1705	12	0.367	0.216	0.864	0.018	0.044	0.06	0.271	0	0.02	0	0	0.01	0.003	0	3	-	-	8	4	-	-	2	0	-	-	3	1	-	-	-	-	-	-	-	-	-	-	-	-
Chml	chr1	-	177612368	177618484	6117	1	3.788	5.506	9.214	7.041	7.064	6.385	11.595	6.667	4.93	5.685	7.276	6.167	5.81	14	17	44	32	235	198	154	244	185	260	176	186	381	404	236	276	103	155	203	216	370	761	371	512	374	604
Chpf	chr1	-	75471144	75476046	3235	5	3	3.759	2.577	1.555	2.126	2.552	4.146	2.447	2.55	1.505	5.963	4.5	4.757	6	3	17	9	24	38	14	15	18	28	28	18	50	35	85	110	52	94	49	58	316	582	287	349	280	415
Chrnd	chr1	+	89087227	89096645	2910	12	0.108	0	0.501	0.104	0.082	0.03	0.194	0.005	0	0.005	0.005	0.003	0.015	0	1	-	-	4	0	1	0	-	-	-	-	-	-	1	0	-	-	-	-	-	-	-	-	-	-
Chrng	chr1	+	89102386	89108410	1922	12	0	0.077	0.071	0.032	0.023	0.023	0	0.008	0.035	0.028	0.025	0.023	0.05	-	-	-	-	-	-	-	-	-	-	-	-	-	-	-	-	-	-	-	-	-	-	-	-	-	-
Chst10	chr1	-	38920717	38955005	3120	7	3.211	2.457	4.385	2.076	2.542	1.883	1.14	1.551	1.002	1.547	1.218	1.107	1.138	22	26	33	13	256	235	80	127	125	178	66	117	54	48	66	44	53	59	81	37	120	114	134	90	137	102
Clasp1	chr1	+	120285635	120506039	7827	39	7.187	6.177	7.102	8.414	11.495	11.193	13.736	18.924	14.523	16.74	17.603	10.294	14.611	14	17	25	30	120	152	114	158	187	241	171	199	219	225	241	279	116	196	196	257	311	721	194	367	286	584
Clk1	chr1	-	58468832	58480932	3088	11	49.208	70.767	45.722	91.95	93.777	74.819	80.266	17.632	29.536	21.593	33.711	44.885	29.427	30	31	35	38	181	131	334	318	409	408	295	323	357	319	75	94	130	231	107	154	176	353	339	337	228	313
Cnga3	chr1	+	37276106	37320229	3498	6	0.597	0.611	0.395	0.248	0.191	0.155	0.033	0.021	0.024	0.031	0.044	0.031	0.033	3	0	1	0	1	8	1	0	1	0	-	-	1	0	1	0	-	-	-	-	-	-	1	1	-	-
Cnih3	chr1	+	183282759	183390772	2727	6	0.23	0.189	0.067	0.117	0.174	0.214	0.122	0.016	0.062	0.1	0.084	0.023	0.088	2	1	4	0	1	1	6	3	3	3	12	2	7	0	-	-	-	-	2	0	0	2	-	-	1	3
Cnih4	chr1	+	183081062	183099125	3268	5	24.398	23.68	36.472	19.923	16.999	20.217	24.764	10.828	8.556	11.344	14.921	11.117	15.136	38	45	29	40	482	612	240	329	245	313	311	351	373	478	209	143	107	101	208	190	302	314	279	196	381	320
Cnnm3	chr1	+	36568721	36585082	5283	9	3.378	3.725	3.532	5.021	5.286	4.804	4.659	1.264	0.892	1.014	1.685	1.35	1.411	28	56	46	74	205	318	346	420	339	455	350	391	351	392	38	55	38	30	46	51	92	156	89	99	76	111
Cnnm4	chr1	+	36528442	36565621	4582	7	1.298	0.45	0.775	0.866	0.853	1.059	0.744	0.927	0.736	0.551	1.212	0.682	0.69	2	1	2	0	2	8	1	4	9	9	6	7	6	1	15	10	10	11	7	6	27	43	13	19	22	31
Cnst	chr1	+	181476660	181557604	4545	11	2.25	2.838	2.539	2.612	2.637	2.803	3.835	4.482	2.867	2.293	4.813	3.67	2.564	1	6	10	18	32	43	55	35	44	41	69	38	88	72	62	77	31	47	43	37	89	113	60	84	47	68
Cntn2	chr1	-	134406002	134439517	9535	23	1.445	0.703	1.15	0.539	0.634	0.821	0.236	0.04	0.058	0.034	0.056	0.19	0.075	7	6	12	4	32	23	9	11	18	14	17	25	9	13	-	-	1	1	-	-	6	1	3	16	2	16
Cntnap5a	chr1	+	117581714	118477251	3915	24	0	0	0	0	0	0	0.018	0	0.004	0	0	0.005	0	-	-	-	-	-	-	-	-	-	-	-	-	-	-	-	-	-	-	-	-	-	-	-	-	-	-
Cntnap5b	chr1	+	101669342	102382519	5120	24	0.02	0	0	0.012	0.003	0.006	0.011	0	0.007	0	0	0	0	-	-	-	-	-	-	-	-	-	-	-	-	-	-	-	-	-	-	-	-	-	-	-	-	-	-
Col19a1	chr1	-	24264522	24594276	10542	51	0	0	0.001	0.003	0	0.01	0.066	0.243	1.699	1.554	0.393	0.166	0.581	-	-	-	-	-	-	-	-	-	-	-	-	4	2	5	20	65	84	61	130	5	64	8	15	27	71
Col3a1	chr1	+	45368383	45406551	5564	51	2.645	0.225	0.014	0.066	0.024	0.123	3.554	0.378	1.149	0.144	0.496	0.159	1.191	8	0	-	-	-	-	-	-	0	1	-	-	25	10	6	3	13	14	-	-	8	4	2	5	22	22
Col4a3	chr1	+	82583496	82718634	8607	52	0	0	0.018	0.011	0.012	0.015	0.052	0.014	0.026	0.017	0.007	0.045	0.019	-	-	-	-	-	-	-	-	1	0	-	-	0	2	-	-	-	-	-	-	-	-	-	-	-	-
Col4a4	chr1	-	82447298	82583424	7808	48	0.027	0.028	0.027	0.004	0.008	0.019	0.056	0.047	0.065	0.067	0.061	0.092	0.262	-	-	-	-	-	-	-	-	-	-	-	-	-	-	-	-	-	-	-	-	-	-	-	-	-	-
Col5a2	chr1	-	45431176	45560127	6615	54	2.114	0.824	0.225	0.581	1.161	1.668	6.955	0.001	0.008	0.002	0.004	0.011	0.003	18	1	12	1	11	9	26	17	67	47	90	65	484	278	-	-	0	2	-	-	-	-	-	-	-	-
Col9a1	chr1	+	24184449	24259577	3888	38	0.027	0	0.016	0.016	0.027	0.008	0.952	1.117	0.048	0.007	1.178	0.205	0.084	-	-	-	-	-	-	0	2	2	0	-	-	15	36	82	118	0	4	1	1	125	210	12	48	10	19
Copa	chr1	+	174012660	174052463	4629	33	46.85	42.527	41.106	47.363	47.766	51.891	53.377	50.24	50.583	47.727	70.253	63.121	60.72	111	82	196	211	1077	772	892	837	959	832	981	935	1106	1073	1498	1444	921	971	1449	1532	2720	3738	2292	2570	2868	3182
Cops5	chr1	-	10014911	10027979	1240	8	82.397	141.937	110.215	131.386	107.76	115.096	105.563	27.93	23.15	23.184	35.367	28.87	31.031	29	33	90	70	310	334	338	329	299	333	336	325	337	362	168	140	157	165	134	171	407	501	491	429	468	435
Cops7b	chr1	+	88483675	88503075	2231	7	13.8	17.013	15.19	16.824	15.359	15.364	14.584	3.547	4.025	3.031	4.422	2.116	3.576	13	16	30	9	117	62	128	98	134	109	128	89	115	107	61	31	34	29	45	30	54	46	43	21	83	37
Cops8	chr1	+	92500000	92509916	1843	8	43.603	48.389	42.28	44.228	35.058	37.839	35.81	9.43	12.557	8.724	24.011	15.326	21.741	47	46	60	52	314	319	292	338	257	240	268	292	257	275	6	3	16	6	9	6	21	47	5	13	18	45
Coq10b	chr1	+	55109614	55129546	1733	5	9.274	13.056	9.348	8.088	6.514	7.107	11.21	2.605	3.365	3.167	2.895	2.616	3.289	70	22	73	52	183	119	190	134	176	84	202	102	267	188	120	70	126	100	134	105	213	150	188	107	284	147
Cox5b	chr1	+	36748332	36750233	569	4	86.755	149.348	74.903	71.601	71.083	60.395	43.439	6.286	10.295	6.322	12.661	14.566	11.134	176	5	374	23	1074	36	1004	20	1124	27	1031	14	777	10	-	-	-	-	-	-	2	0	-	-	-	-
Cpa6	chr1	-	10314808	10710024	1930	11	0	0.115	0	0	0	0	0.225	0	0	0	0	0	0	-	-	-	-	-	-	-	-	-	-	-	-	-	-	-	-	-	-	-	-	-	-	-	-	-	-
Cps1	chr1	+	67169640	67277022	4704	38	0.266	0.219	0.129	0.107	0.054	0.152	0.135	0	0.018	0.009	0.002	0.009	0.025	-	-	1	0	2	0	-	-	1	0	1	0	-	-	-	-	-	-	-	-	-	-	-	-	3	0
Cr1l	chr1	-	196929982	196957764	1662	10	8.666	14.545	11.301	10.189	10.742	11.534	17.637	3.809	6.546	2.794	4.213	3.335	4.146	1	4	1	18	12	39	12	20	19	27	18	51	33	58	2	4	2	1	0	4	0	3	1	4	5	6
Cr2	chr1	-	196963005	197002909	6207	19	0.101	0.107	0.076	0.076	0.127	0.132	0.065	0.074	0.052	0.046	0.095	0.079	0.036	-	-	-	-	-	-	-	-	-	-	-	-	-	-	-	-	-	-	-	-	-	-	-	-	-	-
Crb1	chr1	-	141094831	141273653	4702	12	0	0	0.016	0.01	0.025	0.044	0.049	0.872	0.756	0.488	0.82	0.31	0.559	-	-	-	-	0	2	0	1	2	0	-	-	-	-	55	2	14	3	25	2	90	14	26	2	52	12
Creb1	chr1	+	64579378	64651122	8421	9	4.387	7.571	9.749	15.991	21.867	22.753	23.479	17.652	15.144	18.394	18.973	12.447	14.713	16	11	31	24	201	150	374	293	525	372	497	423	518	417	218	295	144	227	244	357	220	387	119	164	178	249
Creg1	chr1	+	167693911	167705435	2125	4	21.806	13.145	19.835	8.427	9.087	7.178	11.155	3.298	4.356	2.144	5.706	7.254	6.353	21	39	42	47	214	204	78	82	95	83	78	51	127	115	178	72	107	106	71	51	455	329	567	365	514	353
Creg2	chr1	-	39675251	39708027	5799	4	0.018	0	0.045	0.037	0.01	0.01	0.035	0.008	0.012	0.007	0.015	0.002	0	-	-	-	-	-	-	-	-	-	-	-	-	-	-	-	-	-	-	-	-	-	-	-	-	-	-
Crisp4	chr1	-	18105272	18127132	1192	7	0	0	0	0	0	0	0	0	0	0	0	0	0	-	-	-	-	-	-	-	-	-	-	-	-	-	-	-	-	-	-	-	-	-	-	-	-	-	-
Crispld1	chr1	+	17717498	17756288	4006	15	0.417	0.055	0.561	2.865	1.758	2.25	4.6	0.007	0.008	0	0.002	0.006	0.02	2	0	-	-	7	9	48	64	52	19	43	46	118	82	-	-	-	-	-	-	0	1	-	-	1	0
Crp	chr1	+	174628187	174630097	1698	2	0	0.043	0.009	0	0	0	0	0	0	0	0	0	0	-	-	-	-	-	-	-	-	-	-	-	-	-	-	-	-	-	-	-	-	-	-	-	-	-	-
Cryba2	chr1	-	74936518	74939709	702	5	0	0	0	0	0	0	0.082	0	0	0	0	0	0	-	-	-	-	-	-	-	-	-	-	-	-	-	-	-	-	-	-	-	-	-	-	-	-	-	-
Cryga	chr1	-	65146963	65149937	615	3	0.679	0	0.444	0.198	0.242	0.143	0	0	0	0	0	0	0	4	0	-	-	3	3	0	10	-	-	-	-	-	-	-	-	-	-	-	-	-	-	-	-	-	-
Crygb	chr1	-	65126801	65128841	605	3	0	0	0.05	0.126	0	0.024	0.048	0.024	0	0	0	0	0	-	-	-	-	-	-	-	-	-	-	-	-	-	-	-	-	-	-	-	-	-	-	-	-	-	-
Crygc	chr1	-	65118105	65120095	612	3	0	0.241	0.124	0.025	0	0	0	0	0.028	0.022	0	0	0	-	-	0	6	2	0	-	-	-	-	-	-	-	-	-	-	-	-	-	-	-	-	-	-	-	-
Crygd	chr1	-	65095131	65097737	642	3	0.163	0.115	0.307	0.047	0.023	0.046	0	0	0	0	0	0	0	-	-	-	-	-	-	-	-	-	-	-	-	-	-	-	-	-	-	-	-	-	-	-	-	-	-
Crygf	chr1	+	65973096	65974878	622	3	0	0	0.024	0	0	0	0	0	0	0	0	0	0	-	-	-	-	-	-	-	-	-	-	-	-	-	-	-	-	-	-	-	-	-	-	-	-	-	-
Cspp1	chr1	+	10028299	10126849	4354	30	14.981	11.325	12.61	11.396	12.882	11.319	15.975	11.528	7.527	11.047	13.971	15.024	13.106	28	32	38	33	204	204	167	140	200	204	187	146	225	287	453	379	159	85	476	327	726	670	994	640	786	556
Csrp1	chr1	+	137625774	137648806	1770	6	37.087	23.318	46.777	30.189	37.427	65.039	101.915	10.888	8.503	4.178	28.709	9.454	5.573	98	139	115	116	1188	855	522	732	819	855	1464	1498	2553	2452	122	51	121	59	61	31	683	349	104	181	155	55
Ctdsp1	chr1	+	74438183	74443859	2776	7	11.767	10.673	10.693	9.277	9.139	13.479	17.927	2.486	3.173	1.935	6.636	5.221	4.878	17	19	35	32	98	107	107	97	109	109	182	148	279	195	4	2	10	5	4	4	17	15	13	7	17	6
Ctla4	chr1	+	60965869	60972674	1931	4	0	0.115	0.016	0	0.038	0	0	0	0	0	0	0	0	-	-	-	-	-	-	-	-	-	-	-	-	-	-	-	-	-	-	-	-	-	-	-	-	-	-
Ctse	chr1	+	133534891	133572084	2120	10	0	0	0	0	0	0	0.511	0.007	0.016	0	0.004	0	0.004	-	-	-	-	-	-	-	-	-	-	-	-	4	5	-	-	-	-	-	-	-	-	-	-	-	-
Cul3	chr1	-	80263393	80337005	2764	16	35.304	69.783	53.01	68.134	63.46	75.29	71.053	59.927	45.744	50.75	56.258	39.852	47.731	8	2	17	5	38	40	61	68	58	45	78	97	81	68	4	5	7	6	20	6	8	11	7	5	7	4
Cxcr1	chr1	-	74238359	74241205	1125	2	0	0	0.054	0.041	0	0	0	0	0	0	0	0	0	-	-	-	-	-	-	-	-	-	-	-	-	-	-	-	-	-	-	-	-	-	-	-	-	-	-
Cxcr2	chr1	+	74200568	74207820	3043	2	0	0	0	0	0.005	0.01	0.062	0	0.006	0	0.003	0	0	-	-	-	-	-	-	-	-	-	-	-	-	-	-	-	-	-	-	-	-	-	-	-	-	-	-
Cxcr4	chr1	-	130484776	130488876	1814	2	1.726	2.357	1.917	0.83	0.811	1.063	35.403	0.041	1.896	7.069	0.168	0.786	0.946	0	2	0	2	19	10	3	19	0	11	13	8	313	357	-	-	4	9	16	8	0	1	0	5	2	2
Cxcr7	chr1	+	92100578	92112863	2579	2	1.942	2.944	3.144	0.253	0.271	0.312	6.513	0.12	0.268	0.617	0.42	0.94	1.014	21	10	27	30	61	98	4	13	12	13	8	10	183	147	3	2	7	2	31	14	53	19	56	33	85	36
Cyb5r1	chr1	+	136302567	136308315	1626	9	26.829	30.913	29.284	30.011	32.731	47.041	20.508	5.061	6.723	2.295	13.299	31.189	14.122	37	28	115	27	289	136	321	81	407	76	461	114	199	85	173	192	179	192	61	113	673	1315	1902	2564	844	1578
Cyp20a1	chr1	+	60400216	60444231	1501	13	19.329	15.958	16.246	20.489	13.706	14.514	12.856	17.406	19.013	18.43	14.605	9.874	11.247	35	17	41	32	240	103	318	133	167	88	182	138	182	84	206	158	180	165	227	184	295	267	140	144	300	184
Cyp27a1	chr1	+	74760148	74784464	1890	9	1.767	0.429	0.819	1.102	1.721	1.492	1.27	0.023	0.018	0.007	0	0	0	5	2	6	0	16	5	20	12	35	22	23	6	18	16	-	-	-	-	1	0	-	-	-	-	-	-
D1Bwg0212e	chr1	+	39592647	39603726	3170	7	12.148	15.926	13.603	16.267	14.071	19.257	16.005	4.531	5.864	4.457	4.218	2.879	3.917	41	36	41	62	187	173	278	176	273	193	374	297	254	261	73	68	95	99	88	60	165	176	71	64	150	159
D1Ertd622e	chr1	-	99540479	99558595	2738	3	2.401	3.23	7.653	4.109	4.622	3.618	4.266	6.033	7.644	6.481	10.34	12.657	10.286	3	1	3	2	42	50	16	18	33	21	15	14	20	24	66	39	82	52	73	45	189	120	269	104	235	108
D1Pas1	chr1	+	188791295	188794506	3212	1	16.733	21.546	8.098	14.497	12.786	13.001	8.321	0.05	0.068	0.038	0.055	0.033	0.084	14	4	18	17	70	26	99	58	110	55	97	77	73	33	-	-	-	-	1	1	-	-	1	0	-	-
D2hgdh	chr1	+	95721817	95748751	3058	10	0.717	0.651	0.72	1.342	0.976	1.008	0.936	0.023	0.184	0.104	0.029	0.543	0.313	0	2	1	0	9	4	21	39	12	14	13	15	7	10	-	-	5	0	4	0	1	1	28	12	25	1
D630023F18Rik	chr1	-	65153887	65169767	2180	8	2.92	3.753	2.507	2.901	3.441	1.857	1.187	0.014	0	0.004	0.006	0.004	0.01	20	18	42	26	164	50	117	96	169	112	122	40	49	39	0	1	-	-	1	0	0	1	0	1	1	0
Darc	chr1	-	175262017	175263634	1158	2	0	0	0.052	0.066	0.026	0.126	1.286	0	0.015	0.035	0	0.044	0.167	-	-	-	-	-	-	0	1	-	-	0	1	6	8	-	-	1	0	-	-	-	-	-	-	1	1
Dars	chr1	-	130260284	130313993	2232	16	77.291	122.772	167.344	167.773	155.456	163.109	125.788	46.339	46.519	40.313	70.305	58.005	69.354	83	120	237	316	1908	2071	1728	1921	1663	1702	1712	1836	1465	1507	139	221	79	171	125	178	133	293	98	249	134	263
Dars2	chr1	-	162970744	163000763	3582	17	14.888	13.066	11.979	16.454	14.057	14.856	7.84	6.107	4.18	4.113	6.491	3.18	3.802	11	23	26	35	164	131	177	130	148	156	187	197	117	95	38	12	39	16	32	15	113	21	41	8	77	20
Dbi	chr1	-	122009857	122017496	593	4	90.812	208.928	139.775	58.834	39.726	38.166	54.99	211.919	308.7	184.676	932.415	1496.62	893.958	126	125	384	262	1245	1244	504	532	400	380	399	423	518	615	559	707	1022	1235	606	868	4770	7568	6250	8831	5211	7772
Dcaf6	chr1	-	167259631	167390594	3306	19	9.092	10.144	12.896	3.968	4.987	3.248	8.377	5.553	8.296	3.732	11.623	14.428	12.117	31	20	43	34	180	154	95	41	85	89	68	51	134	89	64	33	103	87	50	38	197	228	253	153	301	234
Dcaf8	chr1	+	174078146	174126524	3743	14	30.392	23.727	32.095	33.787	30.342	29.214	26.549	30.201	31.602	28.281	42.671	54.574	46.189	117	114	116	95	761	643	749	799	639	749	606	719	686	586	647	414	568	423	593	488	1391	1187	1791	1115	1822	1178
Ddr2	chr1	-	171902438	172019075	8290	17	1.158	0.436	1.064	0.152	0.215	0.174	0.554	4.194	14.706	6.988	1.22	8.179	5.884	25	18	9	3	104	59	9	8	12	14	14	13	51	44	146	716	741	1631	489	1096	165	309	338	2332	584	1567
Ddx18	chr1	-	123450412	123464557	2249	13	18.701	21.727	14.866	28.606	17.713	21.595	12.237	3.224	4.499	2.614	3.41	1.576	2.848	40	50	48	89	255	229	443	509	244	318	372	356	177	201	79	56	97	101	91	77	69	92	30	45	78	105
Ddx59	chr1	+	138311848	138336797	2228	8	12.647	8.634	8.832	9.737	9.733	10.781	8.148	5.629	6.227	4.965	8.301	5.381	6.387	12	16	15	8	48	43	73	58	62	54	78	77	61	68	69	37	48	49	52	39	77	139	70	65	82	79
Dedd	chr1	+	173259276	173272632	2733	6	12.983	15.129	14.283	24.786	22.332	21.256	14.988	3.367	3.964	2.974	5.915	4.738	4.181	27	30	27	31	149	196	291	233	287	260	286	203	199	158	34	28	28	25	28	21	87	103	68	54	92	74
Defb18	chr1	-	18226554	18227524	258	2	0	0	0	0	0	0	0	0	0	0	0	0	0	-	-	-	-	-	-	-	-	-	-	-	-	-	-	-	-	-	-	-	-	-	-	-	-	-	-
Defb41	chr1	-	18241061	18255219	467	2	0	0	0	0.065	0	0	0	0.126	0	0	0	0	0	-	-	-	-	-	-	1	0	-	-	-	-	-	-	-	-	-	-	-	-	-	-	-	-	-	-
Defb44-ps	chr1	-	18200134	18213645	222	2	0	0	0	0	0	0.066	0.391	0	0	0	0	0	0	-	-	-	-	-	-	-	-	-	-	-	-	-	-	-	-	-	-	-	-	-	-	-	-	-	-
Degs1	chr1	-	184205901	184212890	2005	3	78.025	106.418	111.509	70.778	61.407	68.66	118.251	8.421	12.843	6.15	15.716	15.876	13.862	43	28	86	92	575	409	352	236	261	195	279	233	603	468	17	15	42	40	9	10	25	54	30	36	18	40
Dennd1b	chr1	+	140860286	141072620	8206	22	4.388	9.413	8.319	5.804	10.564	7.425	10.725	5.103	4.608	4.506	4.474	3.514	4.592	28	46	55	102	263	351	221	293	376	567	302	362	464	535	182	197	116	189	142	181	279	345	177	251	289	354
Des	chr1	+	75356919	75364291	2150	9	1.214	1.405	0.982	1.16	2.024	2.052	0.941	0.041	0.024	0.006	0.162	0.12	0.104	0	2	0	1	13	1	9	7	11	2	18	4	7	9	1	0	-	-	0	1	4	3	1	2	2	1
Dgkd	chr1	+	89749862	89841064	5694	30	14.406	8.012	14.01	12.428	11.95	12.55	10.888	17.821	20.296	12.086	22.345	9.845	15.462	22	11	24	8	188	107	153	129	154	148	165	178	142	123	100	64	137	124	91	46	215	284	65	77	159	169
Dhx9	chr1	-	155302888	155334790	4613	28	206.012	204.012	146.844	260.443	183.426	188.392	153.222	92.897	57.677	92.189	56.693	45.024	57.865	148	149	171	147	544	456	988	866	712	640	761	606	587	524	1026	1215	583	769	1109	1408	1341	2024	680	1151	1378	2240
Dis3l2	chr1	+	88600379	88946672	3171	22	12.309	8.972	10.778	4.962	7.724	6.423	8.962	4.356	4.379	4.627	5.186	2.931	5.2	5	11	4	4	46	43	27	18	42	33	26	31	26	26	102	54	73	45	110	70	248	265	104	82	275	253
Dnahc7b	chr1	+	46123583	46430395	12318	66	0.059	0.09	0.03	0.047	0.09	0.06	0.096	0.018	0.073	0.087	0.004	0.346	0.141	0	1	-	-	-	-	-	-	-	-	-	-	-	-	1	1	2	0	2	3	0	1	34	8	17	8
Dnajb2	chr1	+	75232998	75242267	3053	9	5.128	4.345	5.948	2.908	2.501	2.345	4.801	2.267	2.447	1.268	4.542	6.096	3.222	17	8	9	13	73	82	34	29	32	33	30	38	59	57	57	65	65	54	29	53	215	390	340	438	201	273
Dnajb3	chr1	-	90101307	90102323	1017	1	0.41	0.725	1.015	1.898	1.723	1.81	1.194	0.043	0.017	0	0	0	0	-	-	0	2	1	0	-	-	-	-	0	1	2	0	2	0	1	0	-	-	-	-	-	-	-	-
Dner	chr1	-	84366414	84692796	3632	13	0.862	0.71	1.426	0.448	0.258	0.644	0.458	1.227	1.724	1.974	1.192	2.741	4.149	4	1	3	0	60	12	20	9	9	3	30	8	8	3	32	4	29	10	54	20	42	9	98	39	142	84
Dnm3	chr1	-	163917433	164408161	7519	21	0.056	0.029	0.004	0.014	0.01	0.012	0.225	0.177	0.431	0.227	0.124	0.24	0.246	0	1	-	-	0	2	2	0	-	-	1	0	10	1	7	7	12	23	6	16	5	5	7	22	15	14
Dnpep	chr1	-	75305140	75314212	1819	15	22.318	30.348	34.641	14.767	14.739	14.426	30.871	4.377	7.059	2.934	14.553	12.282	11.594	16	12	23	28	176	183	70	83	75	111	74	103	165	179	7	18	7	39	3	17	73	338	76	287	86	260
Dock10	chr1	-	80497648	80755128	7303	56	0.086	0.192	0.262	0.106	0.155	0.094	0.305	35.769	32.071	26.392	36.899	14.868	17.229	2	1	2	0	14	6	4	0	9	0	4	3	27	1	1162	890	1134	770	981	636	2253	1774	847	514	1282	816
Dpp10	chr1	-	125228715	125942136	4630	26	0	0	0.016	0.003	0.003	0.009	0.012	0	2.368	0.009	0.003	0.185	0.004	-	-	-	-	3	1	-	-	-	-	-	-	-	-	-	-	0	7	-	-	-	-	-	-	-	-
Dpt	chr1	+	166726863	166754397	1636	4	0.064	0.315	0	0	0	0	0	0.036	0.471	0.017	0.078	0.165	0.146	0	1	-	-	-	-	-	-	-	-	-	-	-	-	-	-	1	1	-	-	0	2	1	0	0	2
Dsel	chr1	-	113755279	113761495	5763	2	2.336	3.005	3.691	2.888	3.01	3.613	4	3.735	4.197	4.738	3.202	3.695	3.63	4	10	21	12	82	83	52	77	82	76	73	82	119	90	93	98	88	77	107	127	107	113	100	107	136	127
Dst	chr1	+	34068670	34365497	23242	98	15.357	6.13	9.7	7.986	13.39	10.427	10.135	44.088	35.155	49.649	58.732	99.454	72.553	483	309	196	121	1385	764	1221	944	2495	1270	1855	1146	1509	1203	9451	8201	6913	6517	12092	10363	20609	31728	31877	48711	31453	39944
Dstyk	chr1	+	134314030	134363536	6385	13	2.926	4.409	4.314	1.483	2.394	2.764	4.824	4.241	4.287	3.562	6.55	7.783	5.07	5	11	15	6	38	56	24	28	41	37	42	47	68	84	78	58	67	59	71	66	172	193	145	147	124	150
Dtl	chr1	-	193361244	193399413	4202	15	48.009	45.078	32.723	39.246	34.027	34.364	26.755	25.911	16.598	16.228	36.173	10.359	15.416	181	106	303	243	1246	786	1281	710	1266	677	1140	691	959	553	602	528	326	280	436	365	911	941	243	142	437	350
Dtymk	chr1	-	95689153	95698511	1003	5	131.937	255.865	166.125	210.599	137.561	151.571	91.539	17.646	40.852	27.044	23.741	25.248	38.884	139	122	403	293	1496	1015	1918	1529	1419	1280	1865	1343	1184	923	345	1	219	382	210	467	618	3	238	579	386	967
Dusp10	chr1	+	185858340	185899515	2712	4	2.578	2.799	2.547	2.337	1.928	2.936	7.035	0.873	1.548	2.809	2.818	2.339	2.971	0	3	5	12	37	14	19	19	19	36	40	29	73	80	1	8	19	12	36	43	59	71	55	26	66	85
Dusp12	chr1	-	172804319	172815671	1374	6	25.445	37.173	25.107	21.873	19.286	19.907	16.158	2.77	3.38	2.074	3.087	1.785	2.671	43	29	101	70	294	222	242	217	192	185	189	204	163	171	48	43	35	63	39	36	82	122	39	81	89	103
Dusp23	chr1	-	174560900	174563105	1417	2	0.074	0.208	0.257	0.129	0.21	0.165	0.449	0.01	0.024	0.019	0.017	0.063	0.005	1	0	-	-	2	0	1	0	1	0	-	-	3	4	-	-	-	-	-	-	-	-	-	-	-	-
Dusp27	chr1	-	168028279	168058029	4025	6	3.137	6.72	8.589	1.779	2.535	1.412	2.525	1.697	3.611	0.818	1.329	1.339	0.611	31	4	90	25	460	176	114	23	140	24	83	10	138	47	39	17	103	48	24	8	65	36	48	28	23	12
Dusp28	chr1	+	94803566	94805197	1491	2	1.61	1.137	1.762	1.305	1.036	1.499	1.59	0.623	0.532	0.458	0.708	1.082	0.725	4	2	4	4	35	16	29	9	16	7	26	19	26	15	8	3	6	0	11	0	13	3	24	4	15	4
Dyrk3	chr1	-	133025018	133034811	2072	3	26.746	33.081	13.293	15.627	19.248	13.003	8.685	1.398	0.957	2.458	1.633	1.019	3.108	80	85	152	129	225	241	269	362	401	381	260	239	192	185	26	33	19	20	59	69	43	83	29	29	119	133
Dytn	chr1	-	63669425	63733501	2427	15	0	0	0	0	0	0	0	0	0	0	0.003	0.004	0	-	-	-	-	-	-	-	-	-	-	-	-	-	-	-	-	-	-	-	-	-	-	-	-	-	-
E030037K03Rik	chr1	-	175522088	175529405	2680	4	0	0	0.006	0	0	0	0	0	0	0.005	0	0	0	-	-	-	-	-	-	-	-	-	-	-	-	-	-	-	-	-	-	-	-	-	-	-	-	-	-
E330020D12Rik	chr1	-	155251316	155261363	2827	4	2.436	0.704	1.348	0.226	0.363	0.486	0.286	0.005	0.024	0	0.003	0	0	-	-	-	-	-	-	-	-	-	-	-	-	-	-	-	-	-	-	-	-	-	-	-	-	-	-
EG214403	chr1	-	141594496	141677816	2887	15	0	0.051	0.016	0.021	0.01	0	0.045	0	0	0	0	0	0	-	-	-	-	-	-	-	-	-	-	-	-	-	-	-	-	-	-	-	-	-	-	-	-	-	-
Ecel1	chr1	-	89044230	89051602	2698	17	0.464	0.246	1.227	0.778	0.347	0.915	0.054	0.004	0	0.01	0.003	0.145	0.03	2	0	3	1	21	19	5	17	1	9	11	9	0	2	-	-	-	-	-	-	-	-	-	-	0	2
Edem3	chr1	+	153602504	153669458	6604	20	5.389	9.977	9.534	10.508	12.211	11.648	14.566	19.118	18.051	17.375	21.853	16.882	20.89	18	14	84	51	342	317	335	385	418	395	360	379	534	546	784	740	638	572	756	721	1533	1792	1198	1063	1572	1509
Eef1b2	chr1	+	63223405	63227060	1933	6	849.322	1024.59	577.331	628.477	512.126	525.296	452.83	342.004	433.194	410.064	484.713	367.561	469.251	458	521	608	619	1851	2070	2108	2180	1816	1920	2012	2021	1621	1660	3259	3727	2987	3742	4531	5477	2010	3183	1632	2168	1859	2482
Efcab2	chr1	+	180336012	180413381	2539	7	3.001	1.393	3.935	4.808	7.406	6.905	2.414	3.04	1.926	3.029	4.718	6.096	4.9	1	3	5	0	20	30	19	25	41	49	34	39	24	11	51	51	18	23	59	43	89	150	199	155	98	159
Efhc1	chr1	+	20941707	20980922	2208	11	1.276	0.2	1.946	0.31	0.363	0.384	0.471	0.11	0.337	0.248	0.578	0.827	0.706	6	2	-	-	49	19	9	1	10	1	6	2	7	8	2	1	2	6	0	6	6	15	3	15	20	14
Efhd1	chr1	+	89160939	89207366	1805	4	1.099	0.98	2.894	0.497	0.535	0.518	1.345	1.784	1.325	0.114	4.199	2.678	0.849	2	2	0	7	46	13	6	6	8	4	5	8	31	3	14	23	11	2	-	-	69	57	79	29	31	12
Eif4e2	chr1	+	89110489	89137063	3394	7	28.566	62.519	42.902	24.411	26.578	25.386	28.261	14.787	19.363	14.837	18.596	12.695	16.845	77	57	184	168	785	646	390	311	374	410	357	344	510	397	320	344	297	274	373	378	600	1007	514	628	628	716
Eif5b	chr1	+	38054855	38112424	7797	24	32.994	44.343	32.791	35.756	37.047	37.611	41.948	12.311	5.719	9.157	13.059	10.015	10.503	0	4	15	8	45	58	27	38	41	33	27	44	41	48	2	2	6	1	2	3	6	10	1	0	2	1
Elf3	chr1	-	137150151	137155049	2000	9	8.088	18.794	21.545	4.925	5.726	5.004	7.552	0	0.008	0.007	0.02	0.004	0.019	11	14	32	14	185	158	43	49	39	42	57	46	58	47	-	-	-	-	-	-	-	-	-	-	-	-
Elk4	chr1	+	133904182	133922261	3671	5	5.004	2.55	1.994	2.551	2.703	2.496	3.095	17.324	13.166	18.073	14.694	11.845	13.128	9	10	7	11	29	30	25	30	31	41	29	44	39	46	102	86	86	86	109	99	132	132	115	74	140	130
En1	chr1	+	122499064	122504568	2554	2	0.082	0.087	0.149	0.036	0.017	0.006	0.079	0.387	0.956	0.593	0.663	1.254	1.36	-	-	-	-	-	-	-	-	-	-	-	-	-	-	0	1	1	1	3	1	-	-	4	2	19	9
Enah	chr1	-	183834576	183950111	4276	15	37.318	55.708	44.215	50.192	115.455	72.34	59.223	52.024	28.693	28.176	92.033	41.383	35.026	70	56	205	168	772	724	734	769	2160	1682	1264	1001	1135	910	741	761	378	353	360	499	1265	1729	505	579	592	555
Epb4.1l5	chr1	-	121441610	121545577	6510	25	4.873	5.672	4.324	5.915	6.884	8.991	13.67	4.887	4.655	3.752	4.688	3.113	2.856	18	22	69	28	139	101	159	108	193	143	259	176	492	298	107	108	115	121	101	108	161	238	107	120	123	143
Epha4	chr1	-	77363760	77511663	6328	18	6.514	27.347	13.936	1.888	8.629	4.846	28.532	0.408	4.824	8.016	5.011	19.218	13.523	21	29	85	127	129	183	28	29	127	138	87	57	402	377	8	13	87	160	221	188	197	275	847	1043	628	782
Ephx1	chr1	-	182919687	182947626	1665	9	16.736	9.384	13.378	2.465	4.978	2.562	1.962	47.716	75.407	55.88	121.912	241.968	155.407	17	14	12	14	115	104	18	27	33	32	16	25	12	17	88	154	220	338	123	211	301	906	433	989	453	892
Eprs	chr1	+	187186974	187252234	4850	32	101.286	79.173	81.18	108.272	111.08	144.217	83.513	154.313	102.9	111.927	125.955	98.242	129.558	24	28	19	21	128	124	212	195	233	205	347	245	211	178	4622	3638	2128	1909	3109	2070	7343	9352	7052	6665	9144	9469
Erbb4	chr1	-	68086540	69154633	4257	27	0.025	0	0.004	0	0.017	0.014	0.041	0.394	1.408	3.302	1.957	5.143	8.698	-	-	-	-	-	-	-	-	-	-	1	0	-	-	3	2	2	2	9	5	9	4	11	8	45	24
Ercc5	chr1	+	44204589	44238105	4014	15	18.512	6.298	8.927	8.37	14.846	8.128	9.816	10.84	11.622	15.664	13.594	9.701	17.391	75	71	43	59	352	217	239	249	500	496	264	240	310	297	295	303	241	334	458	447	586	717	495	495	951	789
Espnl	chr1	+	93218652	93244880	5442	9	0.077	0.014	0.036	0.084	0.038	0.094	0.048	0.03	0.028	0.013	0.035	0.047	0.048	-	-	-	-	4	0	2	4	-	-	0	5	1	1	-	-	-	-	-	-	2	0	-	-	-	-
Esrrg	chr1	+	189821738	190038763	5260	7	0	0	0.009	0.064	0.048	0.136	0.525	0.041	0.035	0.055	0.368	0.252	0.326	-	-	-	-	-	-	-	-	-	-	-	-	0	1	-	-	-	-	-	-	-	-	0	2	-	-
Etnk2	chr1	+	135260149	135276895	2279	8	1.694	2.328	2.065	0.594	0.893	0.603	0.78	0.006	0.178	0.322	0.056	0.172	0.219	5	3	18	12	69	67	26	16	35	11	21	6	26	16	2	0	2	4	13	7	2	3	15	5	18	4
Exo1	chr1	+	177810909	177841527	5506	15	15.277	16.224	12.282	16.428	11.525	13.218	8.902	7.988	5.247	6.011	7.728	1.565	2.969	81	128	174	165	375	659	623	680	465	507	598	558	377	347	399	322	282	241	302	200	633	987	134	133	266	421
Eya1	chr1	-	14159039	14300280	4330	18	1.012	2.145	4.899	1.984	2.072	1.913	7.494	1.544	4.874	0.748	2.4	3.148	1.553	0	6	5	5	39	146	19	57	21	62	16	47	126	219	14	25	24	93	3	16	34	45	31	70	10	54
F11r	chr1	+	173367692	173394724	2482	10	22.243	28.774	14.688	32.627	27.576	32.047	78.881	0.083	0.322	0.198	0.782	1.552	2.011	11	13	50	46	117	79	161	203	108	145	150	172	384	472	0	2	5	1	1	0	8	15	42	11	23	17
F13b	chr1	+	141398284	141420333	2378	12	0.044	0	0	0.032	0.087	0.025	0.061	0.006	0	0.017	0.01	0.004	0.02	-	-	-	-	-	-	-	-	-	-	-	-	-	-	-	-	-	-	-	-	-	-	-	-	-	-
F5	chr1	+	166081990	166150405	7408	25	0.225	0.169	0.154	0.205	0.411	0.779	10.718	0.02	0.062	0.056	0.092	0.109	0.056	2	3	0	4	2	17	7	12	19	24	34	70	390	1147	-	-	0	5	2	4	3	6	11	3	1	1
Faim3	chr1	+	132762354	132777367	1491	8	0	0	0	0.02	0.01	0.029	0.029	0	0	0	0	0	0	-	-	-	-	-	-	-	-	-	-	-	-	-	-	-	-	-	-	-	-	-	-	-	-	-	-
Fam117b	chr1	+	59969850	60042190	5532	8	4.018	7.208	9.09	6.208	8.56	6.077	9.869	4.473	3.772	4.909	3.432	2.567	2.756	23	5	35	27	271	234	153	192	237	264	154	158	268	274	57	143	28	113	59	123	45	174	28	98	53	144
Fam119a	chr1	-	64653054	64663742	2666	3	2.779	3.511	4.995	6.193	5.906	4.993	5.996	4.551	6.571	3.962	6.834	7.911	6.164	16	0	19	9	99	54	102	54	100	39	98	37	130	47	38	31	53	59	33	34	102	159	107	80	104	162
Fam123c	chr1	+	34636538	34647789	4356	2	0	0.034	0.035	0.042	0.034	0.06	0.259	0.017	0.008	0.021	0.029	0.11	0.031	-	-	-	-	-	-	-	-	-	-	-	-	2	0	-	-	-	-	0	2	0	2	0	6	-	-
Fam124b	chr1	-	80195274	80210519	2862	2	0.073	0	0.032	0.016	0.042	0.031	0.157	0.015	0.059	0.048	0.017	0.016	0.055	-	-	-	-	-	-	-	-	2	0	-	-	-	-	-	-	-	-	-	-	-	-	-	-	-	-
Fam126b	chr1	-	58579650	58643177	8695	12	2.208	4.662	5.015	3.794	5.246	4.124	5.524	4.054	3.299	2.59	3.943	3.279	2.703	11	14	20	30	145	163	137	111	191	152	128	132	174	145	213	167	127	153	148	137	251	384	169	208	191	220
Fam129a	chr1	+	153418503	153566477	3939	14	9.856	6.605	6.865	2.999	3.846	7.997	4.007	0.095	0.217	0.045	0.135	0.02	0.026	44	18	80	4	267	53	89	35	133	62	258	130	129	53	2	2	4	1	5	0	7	6	2	0	1	0
Fam132b	chr1	+	93263007	93270794	2815	8	1.631	0.55	1.683	3.975	2.918	5.289	2.644	0.597	0.534	0.432	0.981	0.489	0.787	1	14	5	1	13	58	48	175	39	110	43	224	32	117	7	13	5	12	2	8	13	33	10	18	18	36
Fam134a	chr1	+	75139360	75144483	2557	9	7.306	4.381	11.247	11.522	11.38	15.234	13.126	4.141	6.72	3.23	10.212	9.907	8.889	4	6	7	0	40	48	48	53	38	51	65	72	45	60	38	26	37	36	34	32	265	144	181	89	254	137
Fam135a	chr1	-	24017597	24107180	6467	21	8.505	8.388	12.483	12.412	11.514	13.757	17.659	9.328	7.089	7.329	9.446	6.427	7.87	20	18	10	34	146	164	161	189	170	169	199	222	172	252	75	97	60	73	64	76	177	256	86	128	187	190
Fam163a	chr1	-	157923096	158135156	3882	5	0.296	0.475	0.297	0.047	0.126	0.075	1.031	0.008	0	0.011	0.01	0	0.008	0	3	0	5	18	7	9	1	12	4	6	3	23	22	-	-	-	-	-	-	-	-	-	-	-	-
Fam168b	chr1	-	34870063	34899895	5060	8	36.486	25.621	34.286	32.318	30.731	36.62	40.021	42.63	48.788	44.84	50.152	34.363	41.775	247	209	234	234	1328	1370	1221	1144	1141	1119	1384	1351	1510	1609	1501	2620	997	1845	1592	2503	1867	5015	1179	3654	1870	4103
Fam174a	chr1	+	97210205	97231861	2107	3	1.734	2.414	10.399	4.293	4.907	4.757	7.93	3.438	3.358	3.129	6.509	7.515	7.261	8	6	4	2	144	201	46	89	70	82	58	80	125	123	24	38	31	43	34	30	134	266	178	203	209	259
Fam178b	chr1	-	36619541	36740028	2282	15	10.199	7.816	14.538	6.895	7.668	5.737	1.995	0.114	0.278	0.024	0.239	0.075	0.114	19	3	20	3	131	83	101	50	94	70	68	56	15	23	-	-	1	1	0	1	3	1	2	0	3	1
Fam20b	chr1	-	158608702	158649041	4239	8	7.189	7.407	8.424	5.584	5.747	6.704	12.528	29.816	24.649	18.829	30.949	23.633	22.912	52	73	85	85	512	511	313	298	297	359	420	445	786	839	533	449	517	485	353	346	859	1339	650	733	851	981
Fam36a	chr1	+	180249284	180252824	448	4	26.557	63.338	57.073	45.674	66.045	47.518	65.367	6.906	10.375	7.103	16.881	15.532	15.071	6	18	26	38	205	166	158	135	244	263	193	166	241	268	3	1	7	18	2	2	7	19	7	15	2	11
Fam5b	chr1	-	160175400	160286391	4101	8	0.153	0	0.067	0.356	0.141	0.264	0.236	16.494	4.564	7.692	23.621	10.954	23.725	3	1	-	-	1	2	5	4	10	3	5	3	3	7	415	364	127	58	214	183	892	1048	527	343	854	1120
Fam5c	chr1	+	148342796	148749602	3118	8	0	0.071	0.112	0.029	0.043	0.014	0.06	1.901	0.334	0.05	2.018	0.111	0.148	-	-	-	-	1	1	-	-	-	-	-	-	-	-	-	-	0	2	-	-	0	3	-	-	-	-
Fam71a	chr1	-	192986463	192988696	2234	1	0.047	0.198	0.007	0	0	0	0.097	0	0	0.006	0.021	0.02	0.037	-	-	-	-	-	-	-	-	-	-	-	-	-	-	-	-	-	-	-	-	-	-	-	-	-	-
Fam72a	chr1	+	133424566	133436449	2105	4	5.057	8.193	4.811	3.517	3.937	3.533	2.101	5.115	3.293	2.496	3.595	1.518	1.574	8	9	21	21	39	45	31	30	37	40	38	23	17	8	32	51	11	36	22	28	45	73	8	25	15	43
Fam78b	chr1	+	168931548	169021433	4986	3	0.063	0.103	0.027	0.104	0.185	0.179	0.351	0.637	1.158	1.702	0.64	0.634	0.648	0	1	-	-	-	-	0	1	1	0	2	2	6	6	-	-	0	1	0	1	1	0	-	-	-	-
Farsb	chr1	-	78421411	78485421	2132	17	62.706	102.499	86.913	125.587	103.013	119.347	69.925	9.198	11.114	6.107	10.489	5.244	8.657	67	53	136	133	527	545	827	796	642	712	776	714	486	486	63	54	94	71	74	55	134	188	91	92	144	169
Fasl	chr1	-	163710820	163718626	1937	4	0	0.038	0	0.063	0	0.008	0.06	0.015	0.044	0.028	0.041	0	0.077	-	-	-	-	-	-	-	-	-	-	-	-	-	-	-	-	-	-	-	-	-	-	-	-	-	-
Fastkd2	chr1	+	63777199	63799959	3205	12	27.06	30.976	21.669	35.014	30.509	29.026	22.117	3.852	5.322	3.857	3.228	2.105	2.876	40	38	59	41	145	129	303	264	257	226	309	230	207	192	52	25	68	29	55	27	82	42	49	10	89	21
Fbxo28	chr1	-	184243233	184271737	4913	5	8.646	11.791	9.009	7.872	9.829	8.824	11.3	6.45	6.747	5.658	8.023	6.052	6.801	26	21	40	34	135	133	83	105	132	117	84	112	183	147	105	112	100	130	97	115	196	387	182	240	248	325
Fbxo36	chr1	+	84836416	84897061	900	4	2.087	2.539	2.632	0.76	1.304	1.185	2.971	0.287	0.525	0.182	1.555	1.804	1.477	4	0	0	1	6	13	5	1	1	5	7	2	7	6	4	4	6	5	2	0	39	68	107	97	85	71
Fcamr	chr1	+	132697479	132711317	1911	7	0	0	0.016	0.032	0.062	0.023	0	0	0	0	0	0.005	0.02	-	-	-	-	-	-	-	-	-	-	-	-	-	-	-	-	-	-	-	-	-	-	-	-	-	-
Fcer1a	chr1	-	175151402	175157360	1026	5	0	0	0	0	0	0	0	0	0.016	0	0	0	0	-	-	-	-	-	-	-	-	-	-	-	-	-	-	-	-	-	-	-	-	-	-	-	-	-	-
Fcer1g	chr1	-	173159703	173164480	658	5	0.476	1.12	0.277	0.347	0.158	0.222	0.286	0	0.103	0.021	0.024	0	0.091	3	0	1	0	1	0	3	0	0	4	0	2	8	0	-	-	-	-	-	-	-	-	-	-	0	1
Fcgr2b	chr1	-	172890689	172906202	1547	8	0.944	10.767	5.447	0.344	0.24	0.151	0.57	0	0	0	0	0	0	0	1	4	27	12	67	2	2	1	0	3	0	2	3	-	-	-	-	-	-	-	-	-	-	-	-
Fcgr3	chr1	-	172981300	172989534	1353	5	7.174	9.26	15.947	1.191	0.285	0.572	1.763	0	0.012	0.02	0.018	0	0.011	1	36	4	73	7	420	4	38	1	6	3	16	7	20	-	-	-	-	0	1	2	0	-	-	-	-
Fcgr4	chr1	+	172949057	172959892	1250	5	0.25	0	0.036	0.17	0.131	0.14	0.012	0	0.027	0.175	0.045	0.09	0.158	-	-	-	-	-	-	-	-	1	0	0	2	-	-	-	-	-	-	-	-	1	0	-	-	2	1
Fcrl6	chr1	-	174526771	174532682	1914	7	0	0	0	0	0	0	0.008	0	0	0	0	0.005	0	-	-	-	-	-	-	-	-	-	-	-	-	-	-	-	-	-	-	-	-	-	-	-	-	-	-
Fcrla	chr1	-	172847725	172857714	1727	5	0	0	0.018	0	0	0	0.008	0	0	0	0	0	0	-	-	-	-	-	-	-	-	-	-	-	-	-	-	-	-	-	-	-	-	-	-	-	-	-	-
Fcrlb	chr1	-	172837404	172843072	1284	6	0	0	0.024	0	0.035	0	0.034	0	0	0	0	0	0	-	-	-	-	-	-	-	-	-	-	-	-	-	-	-	-	-	-	-	-	-	-	-	-	-	-
Fev	chr1	-	74928083	74931982	1479	3	0	0	0.01	0.021	0.11	0.01	0.068	0	0	0	0	0	0	-	-	-	-	-	-	0	1	6	0	1	0	1	0	-	-	-	-	-	-	-	-	-	-	-	-
Fh1	chr1	-	177531509	177555766	1632	10	81.854	73.748	101.846	92.283	72.229	75.051	59.836	38.293	41.936	32.874	61.584	44.674	49.721	187	165	293	253	1564	1484	1192	1277	910	978	970	1010	817	731	977	1333	864	1152	841	1349	3444	5552	2398	3222	3255	4402
Fhl2	chr1	-	43179919	43220806	1563	6	5.475	2.829	1.205	7.032	2.566	6.319	54.737	0.009	0.324	0.114	0.061	0.313	0.124	4	10	4	4	3	11	3	84	5	32	6	66	256	415	-	-	1	8	5	1	1	0	5	13	1	3
Fmn2	chr1	+	176431956	176752860	6442	18	3.921	7.837	5.042	2.716	2.73	3.073	1.627	1.281	1.422	1.644	1.971	5.616	2.803	6	17	45	60	96	161	34	102	61	126	60	94	24	40	64	38	50	40	71	64	135	130	428	371	245	192
Fmo1	chr1	-	164759692	164796679	2326	9	0	0	0.026	0.059	0.16	0.05	0.715	1.179	0.776	0.541	2.217	0.425	0.963	-	-	-	-	-	-	0	2	0	4	0	1	10	4	7	3	3	8	4	4	27	15	7	4	17	5
Fmo2	chr1	-	164805178	164828843	3336	9	0	0	0	0.009	0	0	0.009	0.022	0.025	0.004	0.133	0.395	0.054	-	-	-	-	-	-	-	-	-	-	-	-	-	-	-	-	-	-	-	-	-	-	-	-	-	-
Fmo3	chr1	-	164883931	164914622	2010	9	0	0	0	0	0	0	0.007	0	0	0	0.002	0.009	0.03	-	-	-	-	-	-	-	-	-	-	-	-	-	-	-	-	-	-	-	-	-	-	-	-	-	-
Fmo4	chr1	-	164724014	164742680	1787	9	0	0	0.017	0.06	0.05	0.008	0.04	0.008	0	0	0.027	0.035	0.034	-	-	-	-	-	-	-	-	-	-	-	-	-	-	-	-	-	-	-	-	-	-	-	-	-	-
Fmo6	chr1	-	164846682	164867356	1870	8	0	0	0	0	0	0	0.008	0	0	0	0.021	0.01	0.004	-	-	-	-	-	-	-	-	-	-	-	-	-	-	-	-	-	-	-	-	-	-	-	-	-	-
Fmo9	chr1	-	168592186	168611976	3065	10	0	0	0	0	0	0	0	0	0	0	0	0	0	-	-	-	-	-	-	-	-	-	-	-	-	-	-	-	-	-	-	-	-	-	-	-	-	-	-
Fmod	chr1	+	135934092	135944854	2859	3	0	0	0	0	0	0.02	0.035	0.005	0	0.005	0.008	0.075	0.018	-	-	-	-	-	-	-	-	-	-	2	0	0	2	-	-	-	-	-	-	-	-	-	-	-	-
Fn1	chr1	-	71632097	71699745	8312	46	100.873	75.068	101.986	41.652	72.241	56.055	133.326	11.363	14.493	9.064	13.629	30.893	17.95	835	525	875	670	5139	4082	1647	2013	3565	3337	2682	2752	7304	6014	495	714	428	790	413	600	700	1255	1743	2191	836	1828
Fzd5	chr1	-	64777132	64784324	6914	2	6.113	15.084	9.045	2.792	7.248	4.672	44.163	1.405	1.758	0.462	2.016	1.776	1.044	32	41	159	161	471	396	108	124	261	288	162	152	1925	1976	55	80	63	96	18	34	140	261	97	205	77	107
Fzd7	chr1	+	59538991	59543799	4809	1	24.458	19.203	19.121	57.861	60.1	49.939	58.806	3.751	4.375	4.225	6.639	6.44	6.037	86	48	72	51	296	247	777	707	860	777	734	577	776	725	94	66	107	120	100	112	252	229	201	147	235	217
G0s2	chr1	-	195098354	195099382	843	2	3.219	2.186	6.646	4.725	5.304	4.212	4.338	5.008	8.356	0.973	11.392	9.478	4.716	1	2	3	8	38	51	46	31	51	43	47	39	48	43	46	41	83	55	24	2	177	160	163	108	104	42
Gal3st2	chr1	+	95757921	95773071	2846	4	0	0	0	0	0	0	0	0	0	0	0	0.003	0	-	-	-	-	-	-	-	-	-	-	-	-	-	-	-	-	-	-	-	-	-	-	-	-	-	-
Gas5	chr1	+	162965297	162968668	2554	4	242.071	316.194	234.891	100.652	79.246	97.642	95.735	68.242	109.704	73.593	76.719	45.851	71.931	1878	2047	2998	4005	9565	17862	4534	6471	3567	5941	4254	10223	4018	9656	3552	4520	4050	5758	3808	5077	5057	11710	3787	5897	5660	10946
Gbx2	chr1	-	91824537	91827751	2126	2	1.129	6.101	1.443	1.53	0.985	0.653	1.822	1.772	4.509	5.431	2.654	4.502	6.616	1	1	21	20	8	16	6	31	12	3	3	3	6	17	1	3	1	11	5	21	3	14	7	16	9	47
Gdap1	chr1	+	17135454	17154352	3938	6	0.053	0.15	0.031	0.089	0.106	0.119	0.154	0.336	0.218	0.28	0.706	0.361	0.113	-	-	-	-	-	-	2	0	3	0	3	3	3	3	0	7	2	2	3	2	0	8	3	5	3	5
Gigyf2	chr1	+	89223573	89347385	5743	29	25.023	16.735	21.695	18.844	20.024	17.926	17.709	36.631	15.965	29.574	39.241	34.983	34.743	37	48	30	26	264	245	186	198	254	224	192	211	164	191	108	120	71	65	108	110	203	284	177	182	199	274
Gin1	chr1	+	99666756	99689548	2041	8	4.5	5.669	7.223	7.56	7.751	8.447	5.722	3.073	2.772	2.373	4.183	3.306	2.781	15	8	25	18	118	62	128	95	133	84	130	92	89	62	33	27	34	37	24	21	63	113	38	66	56	89
Gli2	chr1	-	120730638	120950196	6708	14	6.706	6.076	7.01	3.696	6.038	5.698	3.036	0.458	0.402	0.417	0.59	0.469	0.411	70	68	119	108	489	466	153	356	333	527	278	541	205	315	47	31	37	38	45	30	78	98	57	78	68	70
Glrp1	chr1	-	90396446	90406641	1957	3	0	0	0.062	0.016	0.008	0	0.118	0	0.005	0	0	0	0	-	-	-	-	-	-	-	-	-	-	-	-	-	-	-	-	-	-	-	-	-	-	-	-	-	-
Glrx2	chr1	+	145586698	145596808	3603	4	6.112	6.587	7.64	12.135	9.391	9.173	8.393	4.613	3.034	3.326	5.337	4.825	4.943	17	22	32	44	187	219	226	394	235	287	222	273	212	282	169	140	59	80	95	102	282	414	294	451	323	380
Gls	chr1	-	52220293	52290076	4974	18	11.645	8.239	11.261	8.441	12.258	11.148	16.442	18.022	17.992	18.106	14.662	10.61	12.912	20	22	33	22	158	187	64	69	143	166	117	130	360	404	154	177	204	196	129	129	214	385	215	264	210	274
Glt25d2	chr1	+	154246997	154357825	4056	12	0.103	0.309	0.344	0.127	0.055	0.126	0.2	4.252	2.273	0.653	4.259	1.887	1.311	2	0	4	2	10	0	1	3	0	3	0	6	9	9	196	80	85	41	14	33	401	181	201	33	115	105
Glul	chr1	+	155747075	155756844	2782	7	25.697	41.779	30.902	46.398	38.02	51.574	101.647	41.269	33.876	49.835	73.218	100.025	63.142	84	37	181	78	495	390	904	619	811	477	1123	654	2080	1299	551	346	446	422	707	505	1295	1141	1260	1420	1152	1032
Gm10001	chr1	-	182364366	182413635	4695	3	0.067	0.016	0.081	0.395	0.095	0.233	0.182	0.013	0.025	0.009	0.029	0.053	0.16	0	1	-	-	0	2	9	18	2	3	8	8	5	4	-	-	2	0	-	-	-	-	3	2	3	2
Gm101	chr1	-	121820096	121891787	2511	23	0.042	0.059	0.036	0.03	0.065	0.047	0.098	0.006	0	0	0	0.014	0.006	-	-	-	-	-	-	-	-	-	-	-	-	-	-	-	-	-	-	-	-	-	-	-	-	-	-
Gm10516	chr1	+	193960780	193974907	2612	4	0.479	0.056	0.11	0.134	0.176	0.246	0.271	0.017	0.006	0.021	0.027	0.072	0.019	-	-	-	-	-	-	-	-	-	-	-	-	-	-	-	-	-	-	-	-	-	-	-	-	-	-
Gm106	chr1	-	15843943	15882803	2748	5	0.722	0.858	0.508	0.299	0.789	0.558	0.61	0.794	0.621	0.467	0.985	0.48	0.765	4	3	4	1	18	14	6	9	11	36	13	21	7	27	21	30	11	27	9	13	41	74	14	30	29	84
Gm13749	chr1	+	64011301	64015573	1432	2	0	0	0	0	0	0.01	0	0.103	0.106	0.038	0.089	0.031	0.078	-	-	-	-	-	-	-	-	-	-	-	-	-	-	-	-	-	-	-	-	-	-	-	-	-	-
Gm15427	chr1	+	97395142	97395805	664	1	2.2	3.108	2.515	1.946	1.521	1.122	1.175	1.043	2.467	1.687	4.303	4.012	6.357	-	-	-	-	-	-	-	-	-	-	-	-	-	-	-	-	-	-	-	-	-	-	-	-	-	-
Gm15455	chr1	-	33892744	33895759	3016	1	0.242	0.024	0.086	0.091	0.153	0.116	0.11	0.137	0.006	0.032	0.048	0.032	0.037	-	-	-	-	1	2	1	1	1	2	3	0	1	3	1	0	-	-	-	-	-	-	-	-	-	-
Gm216	chr1	+	74408682	74415895	2101	10	0.795	1.508	1.243	0.449	0.269	0.341	0.715	0.021	0.113	0.02	0.058	0.236	0.16	0	2	7	0	25	13	3	11	5	1	10	3	13	4	-	-	0	1	0	1	0	1	6	3	4	1
Gm3646	chr1	-	39860986	39862177	359	2	0	0	0	0	0	0	0	0	0.094	0.076	0	0.025	0	-	-	-	-	-	-	-	-	-	-	-	-	-	-	-	-	-	-	-	-	-	-	-	-	-	-
Gm3852	chr1	-	46068392	46069111	720	1	0	0	0.084	0	0.021	0.02	0.02	0.102	0.188	0.114	0.088	0.161	0.197	-	-	-	-	-	-	-	-	-	-	-	-	-	-	-	-	-	-	-	-	-	-	-	-	-	-
Gm4846	chr1	-	168413744	168427719	1744	8	0	0	0	0	0	0	0	0	0	0	0	0	0	-	-	-	-	-	-	-	-	-	-	-	-	-	-	-	-	-	-	-	-	-	-	-	-	-	-
Gm4847	chr1	-	168559102	168577824	3012	9	0	0	0	0.01	0.005	0	0	0	0	0	0	0	0	-	-	-	-	-	-	-	-	-	-	-	-	-	-	-	-	-	-	-	-	-	-	-	-	-	-
Gm4850	chr1	+	31321692	31324906	914	2	0	0	0.066	0.017	0.033	0	0	0	0	0	0	0	0	-	-	-	-	-	-	-	-	-	-	-	-	-	-	-	-	-	-	-	-	-	-	-	-	-	-
Gm4956	chr1	-	21275327	21288393	1148	6	0	0	0	0	0	0	0	0	0	0	0.009	0	0.004	-	-	-	-	-	-	-	-	-	-	-	-	-	-	-	-	-	-	-	-	-	-	-	-	-	-
Gm5069	chr1	-	182257100	182260680	3581	1	0.35	0.082	0.263	0.166	0.183	0.175	0.234	0.185	0.193	0.195	0.302	0.47	0.35	1	0	-	-	1	2	-	-	2	2	-	-	2	0	2	0	0	1	1	0	1	6	9	10	1	6
Gm5415	chr1	-	32600391	32604138	3748	1	0	0.079	0	0.008	0.044	0.016	0.023	0	0	0	0	0	0	-	-	-	-	-	-	-	-	-	-	-	-	-	-	-	-	-	-	-	-	-	-	-	-	-	-
Gm5523	chr1	-	13775766	13777010	1245	1	1.425	0.77	0.5	0.379	0.501	0.446	0.174	0.083	0.068	0.011	0.077	0.079	0.078	12	6	11	4	14	3	8	4	17	9	15	9	9	6	-	-	0	1	-	-	1	4	2	4	4	2
Gm5531	chr1	+	155721475	155724001	2527	1	0	0	0	0	0	0	0.017	0	0.007	0	0.009	0.021	0.003	-	-	-	-	-	-	-	-	-	-	-	-	-	-	-	-	-	-	-	-	-	-	-	-	-	-
Gm597	chr1	-	28832967	28837097	2882	2	0	0	0	0	0	0	0	0	0	0	0	0	0	-	-	-	-	-	-	-	-	-	-	-	-	-	-	-	-	-	-	-	-	-	-	-	-	-	-
Gm6086	chr1	+	95887086	95908116	4060	8	0.077	0.036	0.004	0	0.011	0.004	0.004	0	0.008	0	0	0	0	-	-	-	-	-	-	-	-	-	-	-	-	-	-	-	-	-	-	-	-	-	-	-	-	-	-
Gm6644	chr1	+	55500555	55501906	1352	1	0	0	0	0	0	0	0.011	0.022	0.05	0.02	0.012	0.026	0.044	-	-	-	-	-	-	-	-	-	-	-	-	-	-	-	-	-	-	-	-	-	-	-	-	-	-
Gm7609	chr1	+	85196186	85210347	1621	4	0	0	0.009	0	0	0	0	0	0	0	0	0	0	-	-	-	-	-	-	-	-	-	-	-	-	-	-	-	-	-	-	-	-	-	-	-	-	-	-
Gm8883	chr1	+	71934686	71937778	1019	3	0	0	0	0	0	0.014	0.057	0	0	0	0.016	0	0	-	-	-	-	-	-	-	-	-	-	-	-	-	-	-	-	-	-	-	-	-	-	-	-	-	-
Gm973	chr1	+	59573108	59691353	3595	20	0.726	0.492	0.3	0.723	0.145	0.191	0.169	0.191	0.364	1.188	2.644	6.68	4.659	-	-	6	1	11	5	19	11	2	1	5	2	1	0	10	2	3	6	37	9	147	104	289	155	266	115
Gmppa	chr1	+	75432518	75439751	1528	13	17.212	17.606	17.379	12.546	12.608	9.753	12.023	2.018	3.406	1.324	6.05	3.953	4.773	12	10	17	17	79	81	68	46	59	40	45	44	40	44	2	4	5	10	3	2	33	28	24	10	44	28
Golt1a	chr1	+	135206400	135219603	1842	5	0.397	0.24	0.8	0.033	0.048	0.016	0.565	0	0	0	0	0	0	-	-	-	-	18	13	-	-	0	2	-	-	16	13	-	-	-	-	-	-	-	-	-	-	-	-
Gorab	chr1	-	165315040	165333772	2509	5	5.615	7.168	9.997	7.356	7.299	7.122	8.912	4.346	4.266	3.351	4.984	2.701	3.487	14	6	30	36	196	168	152	154	138	131	127	139	157	165	84	49	71	45	77	42	194	155	101	81	141	124
Gpa33	chr1	+	168060591	168096641	2293	7	22.848	50.849	31.433	7.279	11.595	6.276	9.178	0.006	0	0	0.01	0	0	80	36	217	154	897	343	215	83	370	86	206	37	290	77	-	-	-	-	-	-	0	2	-	-	-	-
Gpatch2	chr1	+	189039390	189175324	4565	10	4.001	6.054	4.876	4.506	5.785	6.139	6.687	7.37	6.241	7.294	10.254	8.82	11.64	24	25	57	52	258	214	192	192	296	262	294	298	386	378	146	164	141	128	159	164	318	412	308	303	432	418
Gpbar1	chr1	+	74325174	74326163	990	1	0	0	0	0.061	0	0.015	0.044	0.179	0.375	0.193	0.201	0.198	0.384	-	-	-	-	-	-	-	-	-	-	-	-	-	-	-	-	-	-	-	-	-	-	-	-	-	-
Gpc1	chr1	+	94728263	94756773	3552	9	3.82	1.681	2.59	2.542	3.797	4.998	8.59	9.2	14.563	8.94	13.703	9.195	12.373	12	6	0	1	21	21	30	31	29	44	67	44	89	106	506	304	469	378	549	306	911	862	671	580	897	645
Gpr1	chr1	-	63229265	63260783	1606	3	0.39	0.046	0.652	0.303	0.139	0.318	0.153	0.193	0.189	0.179	0.283	0.039	0.251	1	4	-	-	2	5	2	6	0	3	4	6	1	3	3	3	1	1	0	1	3	7	1	0	5	4
Gpr161	chr1	+	167225897	167251982	1943	7	0.537	0.038	0.25	0.548	0.42	0.511	0.766	3.466	2.266	3.325	3.561	1.913	2.705	-	-	-	-	3	1	3	2	4	3	2	4	1	4	13	15	10	17	28	19	18	50	21	32	28	39
Gpr25	chr1	-	138155491	138157450	1960	1	0.053	0	0.008	0.016	0.015	0	0.044	0	0	0	0.004	0.005	0	-	-	-	-	-	-	-	-	-	-	-	-	-	-	-	-	-	-	-	-	-	-	-	-	-	-
Gpr35	chr1	+	94875480	94882968	4233	2	0.074	0.087	0.022	0.068	0.049	0.055	0.089	0.012	0.011	0.006	0.006	0.013	0.005	-	-	-	-	-	-	-	-	-	-	-	-	-	-	-	-	-	-	-	-	-	-	-	-	-	-
Gpr37l1	chr1	-	137056827	137064258	2253	2	0.232	0.033	0.27	0.047	0.02	0.013	0.051	0.085	0.06	0.055	1.678	1.281	0.639	-	-	0	1	1	2	-	-	-	-	-	-	1	0	-	-	-	-	-	-	7	9	6	10	4	7
Gpr39	chr1	+	127573573	127770439	2690	2	0.039	0.274	0.135	0.277	0.121	0.407	0.79	2.349	2.558	2.245	6.572	11.734	8.173	-	-	0	6	3	7	20	2	4	3	18	11	27	25	102	84	83	84	71	105	399	597	382	962	418	873
Gpr45	chr1	+	43009717	43092294	3860	2	0.027	0	0.008	0.012	0	0.008	0	0.004	0.009	0.004	0.012	0.012	0.015	-	-	-	-	-	-	0	1	-	-	-	-	-	-	-	-	-	-	-	-	-	-	-	-	-	-
Gpr52	chr1	-	162506799	162507884	1086	1	0	0	0	0.042	0	0.054	0.053	0.163	0.249	0.214	0.125	0.189	0.103	-	-	-	-	-	-	-	-	-	-	-	-	-	-	-	-	-	-	-	-	-	-	-	-	-	-
Gpr55	chr1	-	87836112	87857630	2550	2	0	0.029	0.006	0	0	0	0	0.306	0.066	0.204	1.239	1.785	1.038	-	-	-	-	-	-	-	-	-	-	-	-	-	-	-	-	-	-	2	0	1	2	1	1	1	0
Grem2	chr1	-	176763916	176851950	3745	2	0.502	0.256	0.004	0.02	0.036	0	0.205	0	0	0.004	0.004	0	0.008	2	3	0	11	-	-	-	-	-	-	-	-	0	7	-	-	2	2	-	-	0	1	-	-	1	2
Gsta3	chr1	+	21230670	21255640	1450	8	2.735	9.607	9.131	4.907	1.946	1.37	1.934	0.201	0.386	0.073	0.303	0.44	0.11	6	12	56	22	239	91	150	22	53	10	36	15	37	24	0	3	2	3	0	2	1	15	2	9	1	5
Gtf3c3	chr1	-	54454425	54495815	3005	18	10.002	11.184	11.95	15.379	17.78	16.775	16.109	10.536	9.418	10.708	9.013	7.201	7.766	33	18	57	63	282	213	356	207	480	239	404	254	371	282	43	33	38	19	49	22	55	38	36	15	61	26
Gulp1	chr1	+	44608516	44853681	2976	11	2.139	3.244	7.862	6.978	9.139	9.652	45.514	5.001	5.488	3.43	7.25	6.437	4.765	4	5	31	18	125	173	115	225	181	297	242	273	1244	1014	64	136	51	149	52	96	229	505	138	397	132	377
H3f3a	chr1	-	182732699	182743734	1077	4	19.09	33.053	30.029	36.756	28.411	28.326	28.479	4.691	10.448	4.857	8.496	3.085	6.79	-	-	-	-	-	-	-	-	-	-	-	-	-	-	-	-	-	-	-	-	-	-	-	-	-	-
Hdac4	chr1	-	93829311	94044970	3960	26	3.98	2.159	1.948	2.779	3.425	4.309	3.555	11.077	17.116	7.711	9.589	10.756	10.545	7	8	4	3	23	24	37	13	45	37	37	37	37	26	80	76	120	155	57	56	111	169	109	149	135	153
Hdlbp	chr1	-	95302517	95375385	6238	28	53.487	58.178	35.812	59.943	49.511	59.266	68.677	48.335	25.296	32.999	46.189	33.292	41.675	87	87	73	98	282	281	539	523	456	429	529	515	576	652	100	116	72	60	95	107	137	196	86	114	138	156
Heatr7b1	chr1	+	90123595	90158864	7526	43	1.817	0.999	0.448	0.162	0.337	0.373	0.641	0.492	0.68	0.681	0.738	0.323	0.544	10	3	12	4	17	7	8	0	14	4	28	7	23	6	8	1	34	4	30	9	31	5	21	1	42	8
Hecw2	chr1	-	53863718	54251878	11179	29	0.728	0.91	0.633	0.634	1.741	1.438	1.607	0.016	0.082	0.219	0.079	0.094	0.147	3	3	5	7	17	29	35	37	50	101	43	82	64	70	4	1	11	1	21	4	14	4	15	4	27	6
Hes6	chr1	-	93308060	93309799	1335	4	6.019	3.533	6.938	12.776	6.542	4.837	6.919	13.365	25.891	10.941	28.358	15.674	28.647	8	9	7	8	64	63	174	103	100	57	57	39	94	101	174	103	204	134	121	120	299	429	172	246	333	443
Hhat	chr1	-	194336710	194597413	2835	12	0.81	0.858	1.719	0.579	0.351	0.546	1.05	0.01	0	0.005	0	0	0.005	5	1	4	4	70	34	8	21	12	10	12	27	48	28	2	0	-	-	1	0	-	-	-	-	-	-
Hibch	chr1	+	52901890	52977704	1704	14	21.804	26.038	24.878	16.192	17.878	16.737	12.546	33.355	22.926	25.53	40.07	51.974	44.542	40	29	39	62	214	266	117	224	144	183	141	194	106	116	128	112	90	98	121	96	204	243	189	154	294	262
Hlx	chr1	-	186551022	186556372	2149	4	0.097	0.069	0.113	0.021	0.021	0.007	0.464	3.183	3.088	1.537	5.45	3.135	3.331	-	-	-	-	2	0	-	-	-	-	-	-	5	8	2	1	3	7	2	1	14	18	6	4	14	10
Hmcn1	chr1	-	152409630	152840565	18316	107	0.177	0.036	0.044	0.139	0.112	0.105	1.405	14.175	25.907	6.013	2.87	4.506	5.582	0	5	1	2	2	1	19	18	20	9	9	19	100	160	1840	1537	3030	2888	668	834	478	783	779	1032	1266	1456
Hnrnpu	chr1	-	180258431	180267915	3671	14	262.031	389.594	390.703	498.537	518.095	542.114	386.768	484.076	195.363	434.33	471.229	298.087	351.128	41	53	213	178	902	774	919	979	976	936	1073	981	724	715	1594	1383	185	224	1398	1362	3106	3746	1679	1385	2406	2657
Hs6st1	chr1	+	36125245	36163291	3719	2	25.172	16.528	18.388	8.654	10.448	9.071	12.872	2.9	2.692	2.748	4.255	2.661	3.546	125	114	136	112	654	558	182	301	276	361	260	345	409	432	86	69	78	61	78	84	192	192	107	103	170	187
Hsd11b1	chr1	-	195047834	195090239	1374	7	0.076	0.483	1.094	0.044	0.205	0.128	0.137	0.18	0.314	0.009	0.398	0.934	0.254	-	-	-	-	-	-	-	-	-	-	-	-	-	-	-	-	-	-	-	-	-	-	-	-	-	-
Hsd17b7	chr1	-	171879668	171899336	4575	9	3.764	4.43	6.282	3.213	1.909	2.488	5.194	6.639	8.581	3.418	8.577	3.495	3.429	50	16	72	26	533	306	268	141	151	101	199	121	490	263	306	133	308	200	158	92	427	414	184	118	202	160
Hsfy2	chr1	-	56692888	56694295	1408	1	0	0	0	0	0	0	0	0	0	0	0	0	0	-	-	-	-	-	-	-	-	-	-	-	-	-	-	-	-	-	-	-	-	-	-	-	-	-	-
Hspd1	chr1	-	55134678	55144776	2331	12	123.347	193.568	108.114	141.232	96.264	95.77	79.136	83.552	56.844	68.145	76.336	47.732	58.949	31	70	88	147	300	694	320	770	216	545	180	545	235	577	0	29	0	31	1	20	0	55	0	18	0	45
Hspe1	chr1	+	55144992	55148161	768	4	102.053	195.485	127.754	154.434	97.05	98.718	64.348	15.085	22.521	14.765	36.224	26.23	41.495	234	148	932	550	3528	1305	4512	1651	3017	895	3217	838	2170	532	441	54	532	119	426	61	1685	447	1354	171	2236	515
Htr2b	chr1	-	87995612	88008545	2072	4	0.705	0.142	0.088	0.073	0.05	0.071	0.049	1.629	1.239	1.339	1.56	1.771	1.962	1	1	-	-	0	1	0	1	0	4	-	-	-	-	4	2	3	0	5	3	9	3	9	3	26	4
Htr5b	chr1	-	123406335	123425042	2019	2	0.103	0	0.083	0.173	0.051	0.101	0.014	0.044	0.042	0.034	0.075	0.018	0.078	-	-	-	-	-	-	-	-	-	-	-	-	-	-	-	-	-	-	-	-	-	-	-	-	-	-
Iars2	chr1	-	187110541	187153280	3540	23	26.474	28.211	33.811	32.238	38.481	32.437	28.427	20.893	20.755	14.025	30.961	26.022	25.594	3	2	4	0	81	36	67	33	125	37	106	36	97	38	-	-	-	-	1	1	1	0	1	0	0	1
Ica1l	chr1	-	60045912	60099931	3650	11	0.372	0.303	0.495	0.237	0.24	0.212	0.416	0.613	0.484	0.492	0.973	0.6	0.713	1	0	-	-	8	4	5	4	5	3	2	3	5	10	1	20	0	17	4	20	5	50	5	35	2	34
Icos	chr1	+	61034758	61057164	3254	5	0.096	0.023	0.005	0.051	0.009	0	0.013	0	0	0.013	0	0	0	-	-	-	-	-	-	-	-	-	-	-	-	-	-	-	-	-	-	-	-	-	-	-	-	-	-
Idh1	chr1	-	65205190	65233053	2285	9	56.041	106.506	106.078	46.73	44.216	35.814	56.109	73.065	68.661	59.88	84.263	38.836	39.702	60	61	246	275	1523	1363	569	579	591	489	436	480	715	799	1197	1817	1065	1386	935	1801	2220	3685	1014	1219	1344	1815
Ier5	chr1	-	156943497	156946766	3270	1	4.085	2.367	4.132	7.68	2.748	4.084	8.071	5.747	8.288	9.126	10.357	6.16	14.696	3	1	0	8	9	9	13	12	6	3	15	5	12	17	2	2	7	6	4	1	4	5	2	2	7	10
Ifi203	chr1	-	175850531	175872623	3633	9	0.057	0	0.008	0	0	0	0.004	0	0	0.004	0.02	0.051	0.027	-	-	-	-	-	-	-	-	-	-	-	-	-	-	-	-	-	-	-	-	4	0	2	0	3	0
Ifi204	chr1	-	175677424	175697050	2296	9	0.318	0	0	0.007	0	0	0.013	0.006	0	0.006	0.017	0.081	0.039	-	-	-	-	-	-	-	-	-	-	-	-	-	-	-	-	-	-	-	-	-	-	-	-	-	-
Igfbp2	chr1	+	72871077	72899048	1307	4	123.607	197.48	404.818	179.678	126.442	127.663	117.735	448.02	857.504	272.735	519.886	1253.6	920.348	43	36	95	98	643	689	434	313	285	291	313	267	243	210	6451	6925	6914	11145	4693	5060	9245	17436	22088	33209	20099	24722
Igfbp5	chr1	-	72904639	72921439	5854	4	0.214	0.126	0.324	1.311	0.548	0.654	49.096	11.19	11.298	7.688	21.325	36.712	16.909	0	1	0	5	19	10	56	52	29	23	39	34	2306	2160	467	174	441	311	288	201	1168	1658	1463	2217	1083	1460
Igsf8	chr1	+	174242538	174249968	2234	7	9.39	8.281	10.038	5.818	6.084	5.003	3.034	4.063	4.718	3.718	18.344	7.776	13.424	15	26	22	22	99	181	48	92	49	115	42	118	38	48	52	54	72	58	43	83	392	409	214	206	302	357
Igsf9	chr1	+	174412448	174429008	4201	21	2.211	1.333	1.453	6.89	4.441	6.205	8.533	0.009	0.043	0.086	0.056	0.034	0.066	8	7	15	3	42	31	157	129	107	76	160	89	215	132	-	-	-	-	3	2	0	2	1	2	2	0
Ihh	chr1	-	74991892	74998225	2444	3	0.085	0.211	0.062	0.093	0.134	0.12	1.952	0.006	0.021	0.022	0.016	0.022	0.021	-	-	0	2	0	1	0	2	3	2	2	3	9	16	-	-	-	-	-	-	-	-	-	-	-	-
Ikbke	chr1	-	133151179	133176140	3203	22	0.554	0.253	0.55	0.574	0.232	0.242	0.934	0.569	0.533	0.234	0.672	0.902	0.702	3	0	2	0	23	8	34	6	11	6	11	2	25	30	7	16	4	15	2	4	7	43	9	40	8	42
Ikzf2	chr1	-	69577781	69732534	9424	8	0.266	0.219	0.488	0.928	0.697	0.681	6.792	1.631	2.173	1.324	1.588	2.615	1.976	2	3	4	3	25	19	44	38	42	23	28	41	443	299	68	77	83	127	78	81	119	216	202	318	200	278
Il10	chr1	+	132916422	132921547	1306	5	0	0	0.209	3.492	0.898	0.324	0.199	0	0.013	0	0	0	0.063	-	-	-	-	3	3	31	37	3	10	1	2	1	2	-	-	0	1	-	-	-	-	-	-	0	1
Il17a	chr1	+	20720986	20724577	1171	3	0	0	0	0	0	0	0	0	0	0	0	0	0	-	-	-	-	-	-	-	-	-	-	-	-	-	-	-	-	-	-	-	-	-	-	-	-	-	-
Il17f	chr1	-	20767227	20774351	1178	3	1.417	0.313	2.397	0.323	1.374	0.509	0.209	0.088	0.186	0.07	0.256	0.038	0.187	3	5	-	-	21	55	2	6	9	36	1	21	3	7	-	-	0	3	1	2	0	2	-	-	5	6
Il18r1	chr1	+	40522851	40557699	4158	11	0	0	0	0	0	0.007	0.017	0.003	0.015	0.006	0.002	0.004	0.001	-	-	-	-	-	-	-	-	-	-	-	-	-	-	-	-	-	-	-	-	-	-	-	-	-	-
Il18rap	chr1	+	40572207	40606142	2482	13	0	0	0	0	0	0	0	0	0	0	0	0	0.003	-	-	-	-	-	-	-	-	-	-	-	-	-	-	-	-	-	-	-	-	-	-	-	-	-	-
Il19	chr1	-	132829233	132835818	1023	5	0	0.144	0	0.015	0.015	0	0.085	0	0.033	0.013	0.016	0	0.007	-	-	-	-	-	-	-	-	-	-	-	-	-	-	-	-	2	0	-	-	-	-	-	-	-	-
Il1r1	chr1	+	40323431	40373022	4808	11	0.195	0.276	0.549	0.379	0.392	0.356	2.249	0.012	1.054	0.028	0.083	5.662	0.043	2	1	0	3	51	5	16	6	14	7	15	15	91	67	-	-	55	1	1	0	4	6	508	24	1	3
Il1r2	chr1	+	40141613	40182070	1343	9	0.233	0.933	0.35	0.475	0.354	0.152	0.204	0	0.311	0.1	0.069	0.768	0.182	0	1	0	6	2	6	3	4	2	2	1	0	0	1	-	-	-	-	1	0	-	-	-	-	0	1
Il1rl1	chr1	+	40497473	40522260	5072	10	0.453	0.087	0	0	0	0.003	0.006	0	0	0	0	0	0.004	-	-	-	-	-	-	-	-	-	-	-	-	-	-	-	-	-	-	-	-	-	-	-	-	-	-
Il1rl2	chr1	+	40381472	40422316	1950	11	0.268	0.34	0.382	0.53	0.495	0.584	0.652	0.008	0.037	0.093	0.011	0.036	0.043	2	0	-	-	4	1	3	14	2	3	8	3	7	8	-	-	1	7	2	3	0	2	-	-	1	2
Il20	chr1	-	132803769	132807873	824	5	0	0	0	0	0	0	0.053	0	0	0.017	0	0	0	-	-	-	-	-	-	-	-	-	-	-	-	-	-	-	-	-	-	-	-	-	-	-	-	-	-
Il24	chr1	-	132778651	132783988	1116	6	0	0	0	0	0	0.026	0.337	0	0	0.012	0	0	0	-	-	-	-	-	-	-	-	-	-	-	-	-	-	-	-	-	-	-	-	-	-	-	-	-	-
Ildr2	chr1	+	168184270	168246963	8260	10	0.126	0.33	0.033	0.234	0.11	0.35	0.25	0.034	16.766	3.376	0.092	42.348	12.998	-	-	9	6	4	2	12	0	8	3	16	10	4	22	1	7	971	1336	673	2	6	14	6074	6649	4120	29
Ilkap	chr1	-	93272408	93295360	1368	12	41.73	29.147	33.097	37.416	26.917	31.796	28.158	34.822	29.217	28.968	46.428	27.023	37.627	21	27	16	26	89	112	86	95	84	82	79	83	99	89	203	182	182	146	163	153	680	831	297	283	574	629
Imp4	chr1	+	34496674	34502592	2249	9	20.65	34.508	19.808	40.164	29.337	35.543	18.471	4.281	3.631	3.531	5.18	3.922	4.105	73	63	157	151	475	379	902	758	698	633	836	715	455	315	91	141	78	95	74	104	209	373	102	204	182	265
Ing5	chr1	+	95700542	95718678	4539	8	20.578	22.895	15.063	18.169	18.879	20.44	14.177	3.697	5.79	3.822	3.722	2.734	3.081	109	79	125	198	390	405	445	434	497	482	537	475	356	350	65	25	81	74	60	39	122	61	46	40	67	60
Inha	chr1	+	75503652	75506929	1463	2	0.713	0.151	1.173	0.229	0.142	0.2	1.156	0.05	0.058	0.019	0.06	0.116	0.117	2	0	-	-	11	3	-	-	1	0	4	0	6	0	-	-	0	1	-	-	-	-	-	-	-	-
Inhbb	chr1	-	121312042	121318825	4255	2	0.417	3.135	0.839	0.125	0.136	0.076	0.421	1.233	4.5	6.898	5.692	21.206	11.392	1	0	1	0	2	1	-	-	0	1	-	-	-	-	2	1	24	7	26	8	32	15	60	26	88	27
Ino80d	chr1	-	63094375	63160841	13529	12	6.048	10.688	6.703	7.016	9.423	10.183	10.307	4.769	4.284	3.539	4.061	3.315	3.405	53	41	68	58	240	233	239	249	398	355	417	398	418	399	386	270	218	274	215	244	313	646	346	469	374	518
Inpp1	chr1	-	52846262	52874532	1776	6	1.645	0.747	1.71	1.832	1.447	1.58	2.222	2.365	1.714	1.466	2.07	1.456	1.69	1	0	2	0	20	15	32	10	20	4	17	8	19	19	16	0	2	0	2	0	18	0	11	0	21	0
Inpp4a	chr1	+	37356738	37467581	5689	26	1.614	1.671	3.109	0.962	1.251	1.269	3.669	1.19	0.909	1.218	1.475	1.272	1.181	4	2	6	17	89	94	16	36	51	43	33	50	113	136	14	10	8	17	10	15	17	29	15	28	20	13
Inpp5d	chr1	+	89516887	89617083	4938	27	32.083	31.06	34.115	14.063	18.228	9.767	7.277	0.018	0.147	0.161	0.033	0.042	0.067	92	96	140	119	869	770	382	217	501	332	232	181	170	187	-	-	7	1	2	1	2	2	3	0	1	2
Insig2	chr1	-	123200930	123224339	2435	6	8.229	9.201	11.941	11.169	12.779	11.095	13.582	3.212	4.093	2.713	5.746	6.634	5.318	1	9	8	12	71	104	82	56	85	96	84	74	81	93	7	11	8	17	10	11	5	31	13	24	11	33
Ints7	chr1	+	193399613	193445570	3252	20	19.287	19.083	12.06	13.033	14.351	15.006	14.148	13.253	9.052	9.182	13.714	4.426	7.64	22	34	52	37	169	140	154	138	196	163	230	209	202	172	172	347	107	148	150	235	224	513	86	126	154	297
Ipo9	chr1	-	137278892	137327068	6235	24	25.074	20.58	16.362	22.214	24.361	27.764	26.706	30.319	19.612	27.313	34.046	21.447	27.663	127	81	187	172	620	497	765	567	956	718	1019	759	1024	905	1784	1422	997	740	1564	1422	3438	3716	1911	1619	3342	2780
Iqca	chr1	-	91938707	92049976	3210	19	0.553	1.24	7.63	0.369	0.102	0.123	0.131	0	0	0.002	0.002	0.008	0.005	0	1	-	-	19	95	0	3	-	-	0	4	-	-	-	-	-	-	2	0	-	-	-	-	-	-
Irf6	chr1	+	194979306	194998230	4125	8	2.378	1.215	2.028	1.883	3.73	3.283	12.439	0.297	0.373	0.136	0.353	0.173	0.058	11	5	7	12	100	57	80	51	188	116	125	102	524	457	5	2	11	7	3	2	8	12	7	1	1	4
Irs1	chr1	-	82229680	82288014	9163	2	0.809	0.346	0.877	1.107	2.503	3.634	5.658	1.545	4.476	4.695	4.495	3.948	5.149	0	2	0	3	8	17	22	23	31	37	49	76	84	103	57	24	103	90	148	96	263	170	188	151	249	222
Itln1	chr1	-	173448254	173465424	1139	8	0	0	0.04	0.093	0.026	0	0.063	0	0	0	0	0	0	-	-	-	-	-	-	-	-	-	-	-	-	-	-	-	-	-	-	-	-	-	-	-	-	-	-
Itm2c	chr1	+	87791085	87805273	2024	6	10.983	8.922	7.667	9.959	7.816	11.247	19.432	21.669	52.267	24.266	80.541	187.916	157.832	8	7	15	8	35	72	67	66	52	65	76	67	160	158	462	379	935	915	672	383	3427	3281	8216	6789	8837	5440
Itpkb	chr1	+	182260607	182353790	5101	8	2.046	0.246	1.476	0.444	0.775	1.504	2.615	8.792	6.392	5.175	7.272	12.696	8.897	1	4	3	0	21	21	2	10	9	13	35	12	50	22	149	128	90	78	88	123	189	201	236	319	215	259
Ivns1abp	chr1	+	153191628	153211575	3512	15	35.808	42.664	49.679	69.82	59.452	72.805	204.866	101.38	72.18	72.437	76.298	42.893	48.546	39	25	98	26	408	132	421	275	341	254	437	310	1191	1100	490	422	263	294	338	338	723	859	231	228	419	507
Jph1	chr1	-	16987545	17087879	2192	5	4.618	1.446	2.314	5.056	4.696	6.592	2.136	2.678	1.889	0.946	3.806	1.447	0.915	2	2	3	0	11	12	20	23	10	22	22	34	8	16	0	9	4	3	1	1	0	30	0	4	2	11
Kcnb2	chr1	+	15302533	15704295	5309	2	0	0	0	0.009	0.003	0.022	0.049	0.003	0.2	0.023	0	0.081	0.006	-	-	-	-	-	-	-	-	-	-	-	-	-	-	-	-	-	-	-	-	-	-	-	-	-	-
Kcne4	chr1	+	78813524	78816600	2463	2	1.017	0	0	0	0	0	0.018	0.114	0.404	1.331	1.118	0.257	6.535	0	2	-	-	-	-	-	-	-	-	-	-	0	2	0	1	0	1	4	5	2	21	0	6	41	89
Kcnh1	chr1	+	194014754	194334040	7143	11	0.161	0.01	0.062	0.06	0.121	0.057	0.166	0	0	0.002	0	0.002	0	-	-	-	-	4	1	0	1	0	5	2	1	5	2	-	-	-	-	-	-	-	-	-	-	-	-
Kcnj10	chr1	+	174271341	174304216	5407	2	0.483	0	0.219	0.115	0.148	0.151	0.083	0.103	0.2	0.068	0.109	0.361	0.063	3	1	-	-	4	5	1	1	2	9	1	0	0	5	4	0	0	6	-	-	1	0	2	2	-	-
Kcnj13	chr1	-	89282859	89291304	1349	3	0.542	0.109	0.191	0.462	0.385	0.282	0.129	5.605	3.167	5.055	4.632	3.467	3.217	-	-	-	-	2	0	3	2	0	1	2	1	1	2	2	4	8	7	6	0	4	11	3	1	2	5
Kcnj9	chr1	-	174251164	174259394	3270	4	0.128	0.203	0.19	0.958	0.513	0.576	0.115	0.077	0.057	0.021	0.307	0.225	0.156	1	0	0	2	8	4	16	49	18	14	14	18	-	-	2	1	2	1	2	0	8	9	9	13	5	5
Kcnk2	chr1	-	191031809	191167583	3499	7	0.089	0	0.091	0.161	0.144	0.129	0.421	0.025	0.941	2.848	0.089	4.839	7.345	-	-	-	-	1	1	5	1	5	0	7	4	6	0	0	2	21	16	51	81	12	7	150	127	270	401
Kcnq5	chr1	-	21388484	21952023	6980	15	0.03	0.032	0.035	0.048	0.055	0.075	0.464	1.314	1.817	0.712	1.639	2.01	1.695	-	-	1	0	7	0	3	1	4	0	5	2	31	20	21	41	38	61	31	23	57	124	51	108	70	92
Kcnt2	chr1	+	142142834	142506838	3957	28	1.187	0.149	0.955	0.838	2.2	2.241	2.276	0	0	0.014	0	0.005	0	5	2	-	-	35	31	30	25	56	53	72	55	63	61	-	-	-	-	1	1	-	-	-	-	-	-
Kctd18	chr1	-	58011945	58026368	2647	7	7.688	5.986	13.927	8.419	8.821	8.368	8.688	6.081	6.695	5.566	6.337	7.275	6.031	7	4	9	9	57	61	52	34	58	33	49	31	30	46	31	30	29	50	24	29	48	90	28	77	68	70
Kctd3	chr1	-	190794977	190831719	3703	18	19.108	17.117	18.989	21.393	27.489	25.915	18.717	10.584	6.811	9.029	10.517	6.188	8.765	55	105	50	129	343	495	488	438	565	576	641	569	369	443	518	453	252	229	474	409	1384	885	573	338	1198	747
Kdelc1	chr1	-	44163391	44175618	2324	10	20.927	21.026	26.257	19.578	16.477	17.239	18.764	10.167	9.282	7.941	11.717	6.198	10.629	48	57	83	91	669	677	487	419	463	407	388	455	465	484	219	100	160	134	156	127	251	375	128	157	305	324
Kdm5b	chr1	+	136456755	136529455	6299	27	42.564	91.85	49.54	45.459	62.767	53.816	48.143	14.251	17.286	18.332	13.797	13.712	17.779	52	74	266	374	664	856	492	620	623	952	659	828	601	710	85	69	116	133	120	130	144	247	151	181	292	290
Kdsr	chr1	-	108616987	108656319	5582	10	12.957	15.052	18.317	22.92	20.455	20.21	20.249	3.063	4.28	3.679	3.576	4.511	4.177	142	90	223	155	988	899	1158	1236	1033	1140	922	1084	1194	1124	175	139	132	129	189	164	333	336	310	340	438	352
Khdc1a	chr1	+	21339758	21342280	1950	3	0	0	0	0.008	0.008	0	0.007	0	0	0	0	0	0	-	-	-	-	-	-	-	-	-	-	-	-	-	-	-	-	-	-	-	-	-	-	-	-	-	-
Khdc1b	chr1	+	21373637	21376465	2247	3	0	0	0	0	0	0	0	0	0	0.006	0	0	0	-	-	-	-	-	-	-	-	-	-	-	-	-	-	-	-	-	-	-	-	-	-	-	-	-	-
Khdc1c	chr1	+	21358412	21359824	844	3	0	0	0	0	0	0	0	0	0	0	0	0	0	-	-	-	-	-	-	-	-	-	-	-	-	-	-	-	-	-	-	-	-	-	-	-	-	-	-
Khdrbs2	chr1	+	32229651	32714583	1359	9	0.23	0.488	0.134	0.403	0.448	0.409	0.202	0	0.012	0	0	0.013	0.027	-	-	-	-	-	-	-	-	-	-	-	-	-	-	-	-	-	-	-	-	-	-	-	-	-	-
Kif14	chr1	+	138364535	138428088	8770	30	6.057	4.857	5.686	4.822	5.887	6.114	4.148	7.505	3.689	5.621	6.513	2.02	2.556	86	60	60	83	403	389	294	377	366	457	353	429	286	309	1201	785	394	438	908	753	1460	1812	511	493	693	700
Kif1a	chr1	-	94912033	94998442	8262	48	8.691	0.616	3.751	9.919	13.083	19.127	13.128	8.609	7.687	11.04	12.394	14.97	12.831	44	29	7	1	97	116	355	339	424	470	650	608	511	432	543	499	442	373	737	719	910	1454	1218	1194	1142	1417
Kif21b	chr1	+	138027978	138074591	9119	35	1.762	0.396	1.2	1.204	1.129	2.453	1.831	4.534	2.736	4.799	5.09	2.189	5.361	11	9	13	1	43	36	39	36	39	25	93	76	69	66	313	545	94	226	447	504	502	1350	151	515	837	1069
Kif26b	chr1	+	180459256	180862988	7406	15	0.197	0.109	0.082	0.031	0.068	0.083	1.097	0.002	0.021	0.061	0.006	0.186	0.061	1	1	-	-	3	4	1	0	2	1	1	2	26	28	-	-	-	-	-	-	-	-	1	2	-	-
Kifap3	chr1	+	165709810	165847231	3907	21	14.825	19.619	21.374	19.369	25.282	24.431	31.554	11.115	9.819	10.818	16.523	12.934	14.253	31	17	81	51	398	300	301	251	440	388	446	396	566	547	163	161	157	161	153	182	331	596	222	385	335	551
Klf7	chr1	-	64082237	64167963	1344	4	4.504	0.713	1.796	5.26	4.343	5.512	4.184	6.792	5.257	4.985	9.14	6.303	9.277	0	1	1	0	6	3	15	6	12	6	17	15	8	3	29	28	13	12	21	21	60	37	57	44	60	39
Klhdc8a	chr1	+	134195203	134203934	4269	5	0.244	0.173	0.064	0.021	0.01	0.092	0.396	0.003	0	0.026	0.004	0	0.057	-	-	0	1	2	0	0	1	-	-	0	2	12	7	-	-	-	-	-	-	-	-	-	-	0	2
Klhdc9	chr1	-	173288580	173290929	1555	4	2.752	2.228	3.164	2.278	1.996	2.631	3.105	0.853	0.554	0.808	1.725	1.854	1.189	3	7	4	8	16	43	5	25	8	19	19	39	32	42	22	35	4	17	20	31	47	113	19	78	40	82
Klhl12	chr1	+	136352132	136387450	3196	12	14.956	16.12	18.224	23.421	23.228	21.793	15.006	6.454	6.7	6.888	7.473	7.368	7.066	19	21	44	40	218	185	275	235	247	251	226	248	217	145	27	25	32	42	27	30	50	77	43	86	37	93
Klhl20	chr1	-	163018509	163061610	4037	12	9.384	9.11	11.806	9.068	9.89	8.371	9.03	6.899	6.551	6.487	7.524	6.565	5.686	14	9	17	11	110	115	98	83	111	137	63	93	90	100	113	145	88	98	116	142	178	236	161	186	160	159
Klhl30	chr1	+	93247650	93258981	3019	8	0.173	0.269	0.06	0.096	0.034	0.165	0.953	0.059	0.034	0	0.156	0.058	0.054	-	-	-	-	2	3	1	3	-	-	4	6	36	23	0	2	-	-	-	-	4	3	2	4	2	1
Kmo	chr1	+	177562324	177590984	2498	15	0	0	0	0.024	0.006	0.012	0	0.012	0	0.011	0.006	0.007	0.009	-	-	-	-	-	-	-	-	-	-	-	-	-	-	-	-	-	-	-	-	-	-	-	-	-	-
LOC433381	chr1	+	179738599	179781735	1666	8	0	0	0	0	0	0	0	0	0	0	0	0	0	-	-	-	-	-	-	-	-	-	-	-	-	-	-	-	-	-	-	-	-	-	-	-	-	-	-
LOC677308	chr1	+	175603811	175628523	2987	7	0.035	0	0	0.02	0	0.005	0.005	0.003	0	0	0.005	0	0	-	-	-	-	-	-	-	-	-	-	-	-	-	-	-	-	-	-	-	-	-	-	-	-	-	-
Lactb2	chr1	-	13615979	13650590	1889	7	41.712	84.822	167.733	56.921	64.501	51.73	39.759	8.857	8.65	2.335	17.113	9.586	4.92	91	93	310	261	2760	2710	947	848	1045	1048	884	826	605	571	197	148	110	141	0	80	340	437	192	187	0	206
Lad1	chr1	+	137715175	137729918	2992	10	3.07	0.887	1.492	5.665	4.657	6.006	11.507	0	0	0	0	0.003	0.002	16	21	6	4	44	42	174	212	164	127	232	174	413	353	-	-	-	-	-	-	-	-	0	1	-	-
Lamb3	chr1	+	195128188	195170072	4055	23	0.232	0.127	0.082	0.169	0.575	0.667	1.704	0.525	0.466	0.121	0.166	0.15	0.172	0	1	-	-	2	3	3	1	16	7	12	9	23	16	7	5	7	9	2	1	7	4	2	4	8	2
Lamc1	chr1	-	155066052	155179916	7622	28	28.48	40.149	27.512	14.635	22.691	21.916	42.578	26.721	24.864	30.558	34.905	35.48	45.203	189	134	506	352	1356	1098	640	594	956	968	992	881	1894	1842	727	755	686	670	1114	760	1897	2507	1808	2158	2936	3034
Lamc2	chr1	-	154969886	155033577	5164	24	1.657	2.455	2.352	1.06	3.834	5.082	8.296	0.028	0.029	0.109	0.16	0.479	0.203	7	16	22	30	59	149	42	54	130	221	215	270	468	389	1	2	1	0	7	4	18	19	35	23	15	16
Lancl1	chr1	-	67047091	67085439	4270	10	7.748	8.803	11.834	5.792	9.288	7.572	7.715	2.422	3.404	2.106	4.168	3.352	3.526	22	25	41	80	312	400	167	214	273	378	282	316	275	305	55	134	82	146	52	132	122	463	56	258	95	352
Lax1	chr1	-	135575606	135586685	2371	6	0.44	0.435	1.627	0.026	0.106	0.123	0.177	0.012	0.013	0.017	0.007	0.008	0.094	-	-	1	0	2	3	-	-	-	-	-	-	0	2	-	-	-	-	-	-	-	-	-	-	0	2
Lbr	chr1	-	183745446	183772532	3552	14	51.418	110.616	120.429	109.435	108.524	99.236	76.121	23.38	15.395	13.926	20.628	5.505	8.576	62	70	198	175	846	1014	835	962	798	970	735	844	580	583	201	285	103	149	103	199	246	497	64	116	139	217
Lct	chr1	-	130181341	130224895	6166	17	0.322	0.036	0.16	0.128	0.079	0.064	0.089	0.045	0.045	0.016	0.037	0.008	0.021	-	-	-	-	3	1	0	3	-	-	-	-	-	-	-	-	-	-	-	-	-	-	-	-	-	-
Lefty1	chr1	+	182823250	182829234	2462	4	84.059	36.552	144.162	30.836	64.458	64.977	16.533	0	0.021	0	0	0	0	192	191	106	63	1758	1277	462	274	799	620	909	616	239	153	-	-	-	-	-	-	-	-	-	-	-	-
Lemd1	chr1	+	134088013	134153959	983	4	0.106	0.15	0.185	0.046	0.136	0.134	0.103	0	0	0	0	0	0.008	-	-	-	-	-	-	-	-	-	-	-	-	-	-	-	-	-	-	-	-	-	-	-	-	-	-
Lgr6	chr1	-	136882930	137001853	3623	18	0.173	0.041	0.025	0.122	0.148	0.101	0.124	0	0.009	0.044	0.036	0.022	0.054	-	-	-	-	3	0	3	6	17	2	1	10	4	0	-	-	-	-	2	0	1	2	4	0	5	5
Lgsn	chr1	+	31233280	31261570	1903	5	0	0.116	0.024	0.008	0	0	0	0	0	0	0	0	0	-	-	-	-	-	-	-	-	-	-	-	-	-	-	-	-	-	-	-	-	-	-	-	-	-	-
Lgtn	chr1	+	133049784	133068811	2122	15	37.23	57.691	36.706	44.545	32.15	35.887	25.039	5.514	4.743	4.943	9.804	7.099	8.517	43	45	110	99	292	281	319	350	239	270	242	269	223	195	105	167	62	100	103	152	227	518	149	325	252	395
Lhx4	chr1	-	157548822	157589157	1853	6	0.056	0	0	0.025	0.008	0.008	0	0.04	0.009	0.007	0.043	0.01	0.032	-	-	-	-	-	-	-	-	-	-	-	-	-	-	-	-	-	-	-	-	-	-	-	-	-	-
Lhx9	chr1	-	140721763	140739021	4924	5	0.042	0.225	0.074	0.602	0.051	0.356	0.203	0.173	0.026	0.025	0.119	0.022	0.058	-	-	-	-	3	2	14	8	4	1	7	1	2	3	1	1	2	0	1	0	2	0	-	-	2	0
Lin9	chr1	+	182571465	182620818	2976	15	11.327	11.739	14.398	13.307	14.424	14.581	14.585	11.034	8.012	6.498	11.117	3.435	5.992	24	24	32	21	63	74	110	76	99	82	112	101	99	76	44	41	42	31	26	29	74	86	22	42	48	59
Lipt1	chr1	+	37929051	37933143	1555	2	2.953	4.124	4.999	4.898	4.948	4.294	4.109	1.687	1.484	1.053	3.481	2.763	2.935	-	-	-	-	-	-	-	-	-	-	-	-	-	-	-	-	-	-	-	-	-	-	-	-	-	-
Lman2l	chr1	-	36480031	36502084	2225	8	4.315	3.942	5.343	4.058	4.152	5.509	6.886	2.19	1.081	1.068	2.79	2.74	2.153	6	3	2	5	35	18	24	16	25	27	49	19	52	32	10	9	3	3	7	3	12	11	16	6	18	18
Lmbrd1	chr1	+	24685383	24823146	5392	16	4.897	3.007	6.631	6.986	9.016	9.958	14.822	3.244	5.551	3.977	3.945	7.505	5.391	16	22	7	19	109	143	167	206	235	325	289	353	439	427	211	86	243	259	225	172	254	319	385	427	362	441
Lmod1	chr1	+	137221390	137264642	3942	3	0.371	0.411	0.273	0.193	0.324	0.337	0.598	0.131	0.051	0.08	0.309	0.433	0.272	6	2	1	2	13	13	15	4	39	13	20	12	28	35	3	1	1	1	1	0	15	12	22	23	13	9
Lmx1a	chr1	+	169619689	169778864	3338	8	0.657	0.243	0.673	0.191	0.125	0.074	4.443	0	0	0	0	0.003	0	1	0	2	0	24	0	6	0	0	3	0	3	103	76	-	-	-	-	-	-	-	-	-	-	-	-
Lonrf2	chr1	-	38851354	38878060	5077	11	0.719	1.945	1.594	0.222	0.445	0.507	0.794	0.978	0.83	0.254	0.858	0.976	0.026	5	0	17	0	61	23	5	7	22	12	19	15	29	12	85	1	7	57	0	19	129	1	18	121	0	3
Lpgat1	chr1	+	193542274	193608134	7064	8	6.914	6.625	10.691	7.81	11.866	12.108	16.842	5.644	2.202	5.549	5.272	2.729	2.404	63	29	51	71	482	369	427	216	540	445	569	394	803	586	680	483	202	155	696	452	988	856	555	405	505	399
Lrrc52	chr1	-	169375806	169396911	1137	2	0.092	1.037	0.28	0	0.013	0	0.076	0	0.015	0	0	0.024	0.026	-	-	-	-	-	-	-	-	-	-	-	-	-	-	-	-	-	-	-	-	-	-	-	-	-	-
Lrrc67	chr1	-	9958705	9999201	1409	9	0	0	0.183	0	0.032	0.01	0.154	0.01	0	0.01	0.021	0.017	0.005	-	-	-	-	-	-	-	-	-	-	-	-	-	-	-	-	-	-	-	-	-	-	-	-	-	-
Lrrfip1	chr1	+	92950021	93013899	3662	8	9.718	4.689	6.63	14.969	16.577	15.277	22.112	47.307	20.16	30.747	55.349	35.102	46.919	63	57	39	38	146	342	515	630	522	873	548	738	940	968	920	982	298	275	715	594	1271	1878	1030	927	1520	1448
Lrrn2	chr1	+	134776932	134836582	3346	2	0.125	0.705	0.703	0.241	0.471	0.646	0.562	1.128	1.155	0.865	1.567	0.921	1.758	1	0	3	1	18	4	6	2	8	8	16	6	15	2	22	28	21	27	29	13	56	103	67	38	102	105
Ly9	chr1	-	173518744	173537491	2449	10	0.128	0	0	0	0	0.006	0	0	0	0	0	0	0	-	-	-	-	-	-	-	-	-	-	-	-	-	-	-	-	-	-	-	-	-	-	-	-	-	-
Ly96	chr1	+	16678537	16699686	603	5	1.038	2.567	1.939	1.563	1.281	1.333	2.565	0.816	0.418	0.253	1.376	0.46	0.288	1	0	6	1	26	11	12	4	15	2	17	7	25	8	11	2	0	4	0	6	10	18	0	10	0	2
Lyg1	chr1	-	38003583	38014604	798	6	0.131	0	0	0	0	0	0	0	0	0	0	0	0	-	-	-	-	-	-	-	-	-	-	-	-	-	-	-	-	-	-	-	-	-	-	-	-	-	-
Lyg2	chr1	-	37962768	37973338	2564	6	0	0	0	0.006	0	0	0	0	0	0	0	0.003	0	-	-	-	-	-	-	-	-	-	-	-	-	-	-	-	-	-	-	-	-	-	-	-	-	-	-
Lypd1	chr1	-	127768619	127808791	2044	3	0.102	0.252	0.171	0.431	0.174	0.679	0.707	3.517	3.879	3.335	9.16	16.629	11.485	-	-	0	6	3	6	18	2	2	5	17	11	23	18	102	85	83	84	73	106	400	597	384	965	418	877
Lypla1	chr1	+	4797974	4836816	2433	9	22.091	80.731	107.701	105.551	140.391	107.753	116.965	5.596	6.988	4.792	6.238	3.802	4.511	15	36	233	141	1012	787	836	894	1214	1073	918	819	1147	818	43	80	29	59	32	70	345	464	242	319	260	405
Lyplal1	chr1	-	187911611	187941189	1577	5	12.177	18.975	20.787	20.08	18.442	17.659	16.361	0.009	3.374	0.009	0	4.613	0.005	18	12	62	32	285	117	250	153	277	112	250	134	256	112	0	1	70	5	-	-	-	-	331	3	-	-
Mael	chr1	-	168131516	168168875	1546	12	6.481	5.149	4.518	10.816	4.602	5.491	1.262	0	0	0	0	0	0.005	2	0	-	-	9	0	27	3	10	0	5	2	4	0	-	-	-	-	-	-	-	-	-	-	-	-
Map4k4	chr1	+	39957758	40083155	5620	30	54.596	27.33	30.81	32.917	42.721	43.825	52.228	305.349	251.068	216.076	313.416	285.269	321.869	249	108	168	83	1063	523	970	518	1324	757	1265	855	1741	1087	3607	4034	2787	3125	2641	2883	4460	7645	4771	4538	6926	6959
Mapkapk2	chr1	-	132950281	132994120	2567	10	14.148	8.499	7.092	5.259	6.822	10.24	25.355	12.923	19.719	17.356	16.31	15.384	21.049	13	18	17	37	91	58	48	42	62	50	136	92	372	249	41	47	87	103	84	64	138	195	58	75	174	228
2012-03-04	chr1	-	72473686	72583138	4187	4	0	0.035	0.069	0.004	0	0	0.035	0.004	0.012	0.016	0.024	0.27	0.11	-	-	-	-	-	-	-	-	-	-	-	-	-	-	-	-	-	-	-	-	-	-	-	-	-	-
Marco	chr1	-	122371115	122401661	1985	17	0.578	0	0	0	0	0	0	0	0	0.007	0	0	0	-	-	-	-	-	-	-	-	-	-	-	-	-	-	-	-	-	-	-	-	-	-	-	-	-	-
Mark1	chr1	-	186720303	186823428	4565	18	4.047	1.97	4.736	2.774	2.792	3.847	2.853	3.472	1.993	2.731	4.13	2.218	3.589	11	15	17	17	148	178	87	107	83	106	126	150	73	132	103	131	70	78	100	95	247	338	162	133	287	306
Mars2	chr1	+	55294021	55296902	2882	1	5.07	5.243	6.275	8.535	9.664	7.473	6.194	2.066	2.174	1.527	1.629	0.804	1.723	8	7	6	17	61	52	75	108	100	119	101	95	101	68	29	9	15	19	23	8	31	25	24	11	33	21
Mcm3	chr1	-	20793095	20810294	2886	17	120.311	110.707	111.408	144.576	98.828	124.704	61.042	47.755	25.825	32.953	57.754	15.931	26.259	359	311	440	417	1913	1751	2476	2377	1762	1592	2161	2056	1111	949	944	640	386	441	686	559	1505	1964	377	483	730	816
Mcm6	chr1	-	130228168	130256233	2901	17	115.947	108.305	101.212	135.161	102.495	113.487	79.944	41.916	31.281	28.52	44.251	10.736	19.049	300	303	358	368	1779	1967	2165	2320	1584	1919	1786	2028	1350	1731	786	360	433	310	525	238	1399	992	315	204	591	450
Mdh1b	chr1	-	63745401	63776892	1711	11	0.244	0.172	0.106	0.231	0.182	0.188	0.059	0.009	0.01	0.024	0.038	0.184	0.044	-	-	-	-	-	-	-	-	-	-	-	-	-	-	-	-	-	-	-	-	-	-	-	-	-	-
Mdm4	chr1	-	134886422	134921925	3490	12	37.11	28.615	24.528	26.357	38.428	25.759	24.266	21.207	21.933	20.867	15.642	11.518	18.243	96	110	151	214	384	498	376	445	590	761	417	525	390	481	601	465	631	607	647	550	961	1039	596	553	1203	1061
Mettl11b	chr1	-	165633124	165655363	1053	4	0.099	0	0.072	0	0	0.028	0.082	0	0.032	0	0.03	0.008	0.035	-	-	-	-	-	-	-	-	-	-	-	-	-	-	-	-	-	-	-	-	-	-	-	-	-	-
Mettl13	chr1	-	164463802	164478476	2791	8	4.487	4.252	4.575	8.432	7.472	7.093	5.438	5.972	4.516	4.483	6.707	3.251	4.132	18	15	2	33	121	104	153	162	135	105	122	127	138	92	77	68	77	56	95	69	191	169	64	64	104	107
Mff	chr1	+	82721493	82748965	1866	9	52.238	53.085	61.816	50.917	49.83	50.856	55.679	12.3	16.621	12.444	14.49	15.923	15.198	103	42	158	36	691	376	561	249	482	311	420	296	549	324	61	62	90	140	55	103	98	219	99	150	131	195
Mfsd4	chr1	-	133933360	133964639	3838	10	0.245	0.154	0.51	0.558	0.267	0.221	0.154	0.176	0.209	0.177	0.06	0.142	0.091	3	1	2	1	25	28	29	18	21	16	8	4	2	23	17	13	6	13	22	7	13	2	14	4	21	2
Mfsd6	chr1	-	52713148	52784162	4770	7	0.788	0.278	1.518	1.09	2.065	1.982	2.967	1.3	0.547	0.918	1.731	2.605	1.497	4	1	1	0	108	26	58	18	92	69	73	81	140	127	50	40	14	11	34	31	113	51	122	78	98	48
Mfsd7b	chr1	-	192829711	192850069	4087	10	4.647	5.41	5.357	5.062	4.303	5.977	7.883	4.463	3.391	3.045	3.575	1.98	2.692	24	21	30	24	132	111	148	93	109	91	138	129	128	244	72	96	42	46	68	55	98	189	43	62	86	137
Mfsd9	chr1	-	40828885	40847502	3152	6	0.397	0.491	0.395	0.535	0.523	0.566	0.894	0.578	0.315	0.368	2.335	1.984	1.331	3	4	2	3	16	6	16	7	16	13	18	19	26	30	17	10	7	0	6	9	123	55	121	0	81	47
Mgat4a	chr1	-	37496185	37593104	7054	15	2.323	3.96	3.603	1.002	1.59	1.377	1.672	1.75	2.483	1.108	3.741	1.506	1.441	-	-	-	-	0	2	-	-	0	2	0	3	-	-	1	1	2	1	0	2	6	20	4	4	4	2
Mgat5	chr1	+	129101563	129379549	3104	18	0.975	0.926	0.465	0.588	0.474	0.513	1.607	4.195	6.131	8.045	10.131	7.893	13.396	2	0	6	6	3	0	10	5	9	6	9	2	33	13	53	46	57	74	85	79	141	178	149	173	293	288
Mgst3	chr1	-	169302515	169323928	635	6	53.743	65.578	21.4	24.969	43.601	22.687	34.918	0.496	1.114	0.484	1.186	1.98	0.963	12	28	17	63	37	78	31	58	46	101	40	59	60	66	1	3	3	3	1	1	1	3	1	2	1	3
Mir128-1	chr1	+	130098938	130099007	70	1	0	0	0	0	0	0	0	0	0.241	0.195	0.114	0	0	-	-	-	-	-	-	-	-	-	-	-	-	-	-	-	-	-	-	-	-	-	-	-	-	-	-
Mir135b	chr1	+	134094665	134094761	97	1	0	0	0.157	0	0	0	0	0	0	0	0	0	0	-	-	-	-	-	-	-	-	-	-	-	-	-	-	-	-	-	-	-	-	-	-	-	-	-	-
Mir149	chr1	+	94746955	94747020	66	1	0	0	0	0	0	0	0	0	0	0	0	0	0	-	-	-	-	-	-	-	-	-	-	-	-	-	-	-	-	-	-	-	-	-	-	-	-	-	-
Mir194-1	chr1	+	187137198	187137264	67	1	3.115	0	0.453	0	0	0	0.216	0	0	0	0	0	0	-	-	-	-	-	-	-	-	-	-	-	-	-	-	-	-	-	-	-	-	-	-	-	-	-	-
Mir205	chr1	-	195333657	195333724	68	1	0	0	0	0	0	0	0	0	0	0	0	0	0	-	-	-	-	-	-	-	-	-	-	-	-	-	-	-	-	-	-	-	-	-	-	-	-	-	-
Mir206	chr1	+	20672850	20672968	119	1	0	0	0	0	0	0	0	0	0	0	0	0	0	-	-	-	-	-	-	-	-	-	-	-	-	-	-	-	-	-	-	-	-	-	-	-	-	-	-
Mir214	chr1	+	164147754	164155681	7928	1	0.685	0.028	0	0	0	0	0.193	0.157	1.825	0.19	0.058	0.11	0.176	10	0	-	-	-	-	-	-	-	-	-	-	22	15	9	1	170	114	1	7	7	0	6	1	9	27
Mir215	chr1	+	187137460	187137571	112	1	0	0	0	0.136	0	0	0.129	0.395	0	0.244	0.142	0	0	-	-	-	-	-	-	-	-	-	-	-	-	-	-	-	-	-	-	-	-	-	-	-	-	-	-
Mir26b	chr1	+	74440884	74440968	85	1	1.228	0	0.179	0	0	0	0.17	0	0.199	0	0	0	0	-	-	-	-	-	-	-	-	-	-	-	-	-	-	-	-	-	-	-	-	-	-	-	-	-	-
Mir30a	chr1	+	23279108	23279178	71	1	0	0	0	0	0	0.412	0	0	0	0	0	0	0.21	-	-	-	-	-	-	-	-	-	-	-	-	-	-	-	-	-	-	-	-	-	-	-	-	-	-
Mir30c-2	chr1	+	23298540	23298623	84	1	0	0	0	0	0	0	0	0.175	0	0	0	0	0	-	-	-	-	-	-	-	-	-	-	-	-	-	-	-	-	-	-	-	-	-	-	-	-	-	-
Mir350	chr1	-	178702456	178702554	99	1	0	0	0	0	0	0	0	0.595	1.023	0.966	0.241	0.09	0.829	-	-	-	-	-	-	-	-	-	-	-	-	-	-	-	-	-	-	-	-	-	-	-	-	-	-
Mir375	chr1	-	74947232	74947295	64	1	0	0	0	0	0	0	0	0	0	0	0	0	0	-	-	-	-	-	-	-	-	-	-	-	-	-	-	-	-	-	-	-	-	-	-	-	-	-	-
Mir488	chr1	+	160435756	160435864	109	1	0	0	0	0	0	0	0	0	0	0	0.146	0	0	-	-	-	-	-	-	-	-	-	-	-	-	-	-	-	-	-	-	-	-	-	-	-	-	-	-
Mir689-1	chr1	-	169270532	169270640	109	1	3.83	0	0	0.279	0.136	0.134	0	0	0	0.125	0.073	0	0	-	-	-	-	-	-	-	-	-	-	-	-	-	-	-	-	-	-	-	-	-	-	-	-	-	-
Mitd1	chr1	-	37935735	37947256	1229	7	18.342	20.809	27.266	25.716	16.292	13.886	14.619	5.244	5.602	3.4	9.876	5.176	6.441	-	-	-	-	-	-	-	-	-	-	-	-	-	-	-	-	-	-	-	-	-	-	-	-	-	-
Mixl1	chr1	-	182623174	182627165	2294	2	0.409	0.129	0.477	0.941	0.291	7.012	2.968	0.199	0.155	0.232	0.184	0.027	0.068	1	0	-	-	5	3	7	5	0	1	36	37	15	10	1	0	1	1	1	4	0	4	-	-	0	2
Mki67ip	chr1	+	120218420	120230408	1894	7	55.708	76.816	48.589	80.007	71.421	75.315	51.261	27.965	28.538	24.795	34.373	17.299	35.325	190	170	345	343	1152	747	1729	1126	1508	995	1605	926	1121	602	1224	496	1169	386	1040	436	3858	1856	1750	750	4243	1859
Mlph	chr1	+	92811677	92847719	4484	16	0.233	0.099	0.217	0.485	0.487	0.433	0.142	0	0.004	0.006	0.001	0.004	0.003	1	2	-	-	6	13	9	34	3	37	12	34	8	6	-	-	-	-	1	0	-	-	-	-	-	-
Mnda	chr1	-	175826486	175843053	1651	7	0.19	0	0	0	0	0	0	0	0	0	0.005	0.005	0.015	-	-	-	-	-	-	-	-	-	-	-	-	-	-	-	-	-	-	-	-	-	-	-	-	-	-
Mobkl3	chr1	+	55188089	55211743	2826	8	14.661	35.808	35.831	41.63	56.944	49.701	67.208	21.373	22.231	18.422	31.962	19.493	26.911	8	4	12	29	93	105	76	92	174	137	181	194	177	182	2	13	11	8	7	10	5	9	2	8	8	15
Mogat1	chr1	+	78507635	78534748	1206	7	0	0.061	0.038	0.176	0.086	0.157	0	0	0	0	0.02	0.011	0	-	-	-	-	-	-	1	0	-	-	2	0	-	-	-	-	-	-	-	-	-	-	-	-	-	-
Mosc1	chr1	-	186610646	186635192	2162	8	0.193	0.273	0.162	0.042	0.062	0.027	0.033	0.007	0.016	0	0.019	0.012	0.014	-	-	-	-	0	2	2	0	0	1	-	-	2	1	-	-	-	-	-	-	-	-	-	-	-	-
Mosc2	chr1	-	186636947	186669726	1883	8	17.957	18.475	59.5	14.419	13.505	12.857	18.131	11.105	11.322	6.81	15.039	14.455	13.87	48	72	90	112	1209	1444	192	451	149	453	186	427	367	485	255	215	282	159	176	135	616	695	429	379	574	632
Mpz	chr1	+	173080844	173091254	1993	8	0.367	0.074	0.076	0.114	0.089	0.066	0.044	0.081	0.025	0.027	0.088	0.08	0.049	-	-	-	-	-	-	-	-	-	-	-	-	-	-	-	-	-	-	-	-	-	-	-	-	-	-
Mpzl1	chr1	-	167522312	167564672	2356	6	38.405	46.831	62.841	21.977	19.109	18.214	33.78	14.569	15.161	6.882	20.977	10.214	10.279	63	84	117	168	744	1061	256	332	233	300	238	328	460	590	174	169	125	180	70	94	270	463	127	203	164	231
Mr1	chr1	-	156975008	156993910	2509	6	0.25	0	0.006	0.048	0.112	0.128	0.294	0.366	0.623	0.074	0.869	1.511	0.974	2	0	-	-	-	-	-	-	1	5	6	0	1	11	-	-	0	5	-	-	5	15	11	3	9	7
Mreg	chr1	-	72205807	72258881	2493	5	57.896	132.594	96.399	13.043	46.836	21.784	30.445	1.58	0.508	1.071	1.488	1.184	0.744	157	100	666	362	2405	1277	353	123	1084	580	470	223	712	279	52	17	15	9	38	12	72	46	66	24	44	12
Mrpl15	chr1	-	4763279	4775807	4203	5	43.975	44.015	38.56	44.846	35.605	30.352	20.149	6.455	6.583	5.104	10.021	6.864	8.052	112	70	162	129	511	454	622	498	570	495	522	408	310	262	22	25	41	40	29	36	72	173	29	56	73	123
Mrpl30	chr1	+	37947398	37955178	691	6	86.995	76.796	77.279	66.66	46.624	42.987	41.585	9.225	16.501	7.102	30.308	18.249	26.464	-	-	-	-	-	-	-	-	-	-	-	-	-	-	-	-	-	-	-	-	-	-	-	-	-	-
Mrpl44	chr1	+	79772593	79778020	1424	4	22.793	36.127	25.729	32.229	27.287	25.784	26.411	6.573	8.274	5.98	7.833	6.052	7.193	51	45	86	59	285	200	305	241	273	231	290	226	298	221	88	62	104	69	78	71	134	169	117	85	125	141
Mrps14	chr1	+	162125391	162131317	1970	3	23.469	52.303	42.013	42.264	39.803	33.983	33.663	5.834	9.824	5.529	9.257	6.113	8.073	1	0	1	0	9	2	5	3	5	6	6	12	10	19	0	4	-	-	-	-	-	-	-	-	-	-
Mrps9	chr1	+	42908078	42962528	1419	11	45.305	56.822	52.933	36.157	30.482	27.44	23.887	19.762	25.484	19.715	44.696	49.583	43.875	68	45	183	118	765	600	538	436	426	430	334	378	324	310	171	159	173	187	199	177	495	630	494	457	567	622
Msc	chr1	-	14743427	14746047	1717	2	3.343	6.181	1.716	4.241	1.912	3.276	1.296	0	0	0	0	0	0.004	12	5	36	4	49	15	7	153	18	52	9	115	36	17	-	-	-	-	-	-	-	-	-	-	-	-
Mstn	chr1	+	53118507	53124923	2682	3	0	0	0.017	0	0	0.005	0.043	0	0.013	0	0.009	0.007	0	-	-	-	-	-	-	-	-	-	-	-	-	-	-	-	-	-	-	-	-	-	-	-	-	-	-
Mtap2	chr1	+	66221903	66489157	5520	15	2.061	2.884	1.697	1.41	2.241	2.959	3.066	175.163	167.398	175.593	144.596	119.486	136.65	1	10	10	10	9	9	21	10	21	22	38	20	31	21	2260	1131	2095	985	2606	1556	2833	2176	2867	1392	3516	1825
Mterfd2	chr1	-	95195788	95202447	3315	4	8.28	9.004	8.849	11.006	9.678	8.625	9.043	5.379	5.86	2.645	12.377	20.342	8.569	26	36	36	56	239	189	277	260	252	225	197	191	208	217	347	141	251	136	102	54	1349	1006	2763	1648	1065	635
Mybl1	chr1	-	9658912	9690290	3565	16	5.796	5.603	8.403	5.147	10.662	6.275	6.167	38.491	34.903	34.838	40.228	21.365	25.929	12	15	13	7	52	57	38	31	72	82	55	41	37	33	613	241	469	257	601	296	964	824	380	426	713	647
Mybph	chr1	+	136090025	136097809	1829	11	0.171	0.081	0.083	0.025	0.008	0.032	0.616	1.523	1.699	1.016	2.071	4.291	2.181	0	2	-	-	-	-	-	-	0	1	-	-	8	0	1	4	1	8	5	2	5	15	8	25	5	12
Myeov2	chr1	-	94533722	94538525	674	3	66.427	114.163	46.136	38.93	24.572	30.154	42.333	8.826	16.373	7.325	14.66	11.942	13.09	-	-	-	-	-	-	-	-	-	-	-	-	-	-	-	-	-	-	-	-	-	-	-	-	-	-
Myl1	chr1	-	66970869	66991630	995	7	0	0	0	0.031	0	0	0.305	0	0.034	0	0.008	0	0	-	-	-	-	-	-	2	0	-	-	-	-	4	4	-	-	-	-	-	-	-	-	-	-	-	-
Myo1b	chr1	-	51806609	51972818	5042	31	12.15	14.325	20.514	20.008	18.919	19.271	53.133	26.465	21.528	24.912	25.539	9.372	18.233	35	44	78	68	667	613	532	681	537	575	488	718	1529	1919	635	618	641	649	654	592	1110	1514	407	398	856	1118
Myoc	chr1	+	164569281	164579825	2080	3	0	0	0	0.007	0	0	0.007	0	0	0.007	0.011	0.008	0.022	-	-	-	-	-	-	-	-	-	-	-	-	-	-	-	-	-	-	-	-	-	-	-	-	-	-
Myog	chr1	+	136186581	136189125	1480	3	0.141	0	0.195	0.164	0.06	0.01	0.01	0.01	0	0	0.022	0	0	0	1	-	-	1	0	1	0	-	-	-	-	-	-	-	-	-	-	-	-	-	-	-	-	-	-
Nab1	chr1	-	52512693	52557292	5088	8	1.395	2.042	2.044	1.542	2.344	2.731	11.605	9.011	6.572	9.738	7.089	4.105	6.467	6	4	10	5	97	48	51	67	70	91	73	135	336	556	161	249	126	167	206	271	223	428	137	163	244	357
Nav1	chr1	-	137331157	137481932	12766	29	2.755	3.17	2.829	3.438	3.492	3.437	6.215	3.788	1.986	2.135	7.414	4.113	3.41	27	20	42	35	139	193	176	166	198	209	170	222	400	325	638	154	266	77	379	105	2243	936	1166	433	1378	401
Nbeal1	chr1	+	60237443	60391549	12108	55	3.62	2.952	2.557	4.198	5.809	5.582	10.75	2.9	3.713	3.597	3.02	3.229	3.135	30	25	14	21	122	111	144	180	203	266	217	259	435	424	100	144	134	177	177	220	227	302	256	255	288	316
Ncf2	chr1	+	154655020	154684120	2596	15	0.241	0.142	0.807	0.211	0.103	0.068	0.089	0.409	0.715	0.426	0.863	0.491	0.543	-	-	4	0	25	8	6	3	2	0	-	-	0	2	4	6	4	2	3	4	6	23	1	8	4	8
Nck2	chr1	+	43502596	43627363	2775	5	2.369	2.231	4.049	3.008	3.624	3.533	7.594	20.872	30.439	20.688	34.768	34.905	38.807	4	0	4	1	26	8	10	13	14	9	17	16	43	17	554	141	519	108	610	96	2350	509	2907	493	3337	569
Nckap5	chr1	-	127810213	128727209	7213	17	0.145	0.286	0.011	0.04	0.099	0.182	0.643	6.846	10.361	11.982	12.02	13.005	14.492	2	0	7	0	3	0	2	0	5	0	15	0	36	8	605	508	581	551	1107	953	999	1087	1396	951	1418	1175
Ncl	chr1	-	88241294	88256030	8257	14	360.968	352.973	337.255	439.34	373.836	410.799	207.279	120.516	29.604	73.687	85.858	58.143	62.223	2137	2406	2225	2487	7443	7735	9307	10480	8411	8691	9150	9490	4467	5147	1203	1126	556	493	837	856	1361	1900	629	764	1187	1443
Ncoa2	chr1	-	13129240	13364164	8213	23	5.807	7.78	8.364	8.737	10.066	9.092	11.149	6.472	4.679	4.991	6.477	6.229	5.396	18	23	40	27	250	243	266	207	330	246	283	240	399	321	166	175	109	157	139	152	226	381	284	367	273	315
Ncstn	chr1	-	173996144	174012880	2855	17	16.559	14.611	16.8	16.144	19.468	19.16	33.617	5.156	8.828	4.66	6.492	7.08	6.586	21	36	50	23	197	226	212	221	263	282	279	282	459	473	68	61	93	83	65	63	111	163	113	113	123	105
Ndufa10	chr1	-	94336285	94370335	1220	10	53.465	98.472	61.256	66.465	73.318	75.533	60.139	46.755	54.373	40.011	74.966	79.321	76.734	142	25	283	94	708	259	584	226	684	300	683	367	590	278	226	378	204	305	186	377	563	1066	656	969	731	1087
Ndufb3	chr1	+	58643443	58652792	532	3	66.698	111.662	67.812	57.264	55.533	44.986	45.917	6.478	14.956	6.131	10.395	7.719	8.256	15	24	112	100	198	186	145	176	129	131	99	171	110	105	105	88	249	190	116	104	259	225	134	144	206	220
Ndufs1	chr1	-	63190166	63223396	2927	20	76.41	76.598	59.992	76.913	60.997	58.573	43.116	36.642	46.554	34.734	48.471	61.591	53.13	79	87	138	142	552	587	752	695	565	630	604	614	454	435	161	122	254	208	136	181	482	703	546	560	628	761
Ndufs2	chr1	-	173164991	173177243	1606	13	109.302	111.518	112.032	111.118	88.723	95.344	80.722	95.59	120.503	94.131	143.219	160.389	143.72	159	125	184	169	970	838	997	875	758	686	822	818	717	758	1288	938	1512	1400	1469	1150	3321	3361	3421	3388	3816	3686
Nek2	chr1	+	193645352	193656928	3197	8	32.546	24.852	18.608	23.78	22.979	22.938	13.677	27.45	11.807	17.01	28.358	9.085	11.92	78	82	82	66	221	262	313	362	314	318	262	329	207	205	1099	1110	377	347	708	702	1723	2414	608	713	855	1007
Nek7	chr1	-	140381291	140516273	3366	10	9.116	9.612	14.768	14.425	19.924	19.056	21.716	9.58	11.36	8.117	8.726	8.827	8.428	9	17	11	35	128	231	165	150	213	337	180	238	299	317	28	33	32	38	26	28	30	71	49	58	50	62
Nenf	chr1	-	193130676	193141997	658	4	25.218	15.345	14.191	14.07	15.17	15.721	18.979	5.233	2.472	1.948	10.691	3.754	4.352	23	26	15	20	45	81	30	73	29	60	43	97	54	84	5	5	0	6	0	3	33	19	1	11	0	28
Neu2	chr1	+	89480597	89494420	1748	3	0	0	0	0	0	0	0	0	0	0	0	0.005	0	-	-	-	-	-	-	-	-	-	-	-	-	-	-	-	-	-	-	-	-	-	-	-	-	-	-
Neu4	chr1	+	95917070	95924911	4511	4	0.046	0.016	0	0	0	0	0	0	0.007	0.003	0	0	0	-	-	-	-	-	-	-	-	-	-	-	-	-	-	-	-	-	-	-	-	-	-	-	-	-	-
Neurl3	chr1	-	36321447	36330270	2583	4	0.081	0	0.024	0.082	0.052	0.034	0.157	0	0	0	0.006	0	0	-	-	-	-	-	-	1	7	5	7	4	0	2	13	-	-	-	-	-	-	-	-	-	-	-	-
Nfasc	chr1	-	134461267	134638374	9779	30	1.089	0.43	0.578	0.802	1.214	1.455	0.279	0.017	0.144	0.282	0.073	20.902	1.991	7	8	0	8	17	43	35	38	56	70	67	89	17	20	-	-	8	0	8	8	3	0	1105	744	118	74
Ngef	chr1	-	89373404	89470445	3114	15	0.302	0.071	0.176	0.205	0.086	0.103	0.065	0.043	0.068	0.102	0.101	0.178	0.12	-	-	0	1	3	6	3	3	2	1	2	2	1	0	1	0	1	2	4	3	4	3	11	3	5	3
Nhej1	chr1	-	75013920	75093214	847	5	4.313	4.09	4.41	6.784	6.208	6.469	3.72	1.362	2.753	1.131	2.023	1.925	1.736	3	3	6	13	48	16	56	43	47	39	60	37	18	25	14	15	18	24	14	6	33	31	29	26	27	37
Nhlh1	chr1	-	173982423	173987727	2487	2	0.168	0	0.116	0.024	0.018	0.059	0	0.012	0	0	0.006	0.002	0.009	-	-	-	-	-	-	-	-	-	-	-	-	-	-	-	-	-	-	-	-	-	-	-	-	-	-
Nit1	chr1	-	173272368	173275776	1374	7	14.204	24.997	21.725	17.039	13.059	12.08	16.663	7.429	10.579	6.213	17.674	13.249	13.759	20	15	30	26	131	179	118	125	104	88	85	93	156	138	54	57	56	99	36	68	221	440	170	285	208	361
Nme7	chr1	+	166237806	166279566	2382	10	7.799	13.8	6.451	4.735	5.843	5.784	6.456	3.486	4.65	3.306	5.274	3.574	4.544	30	25	40	78	98	104	91	92	135	104	96	114	119	118	27	78	43	73	35	100	77	152	48	108	61	161
Nmnat2	chr1	+	154802231	154966391	4523	11	6.161	8.164	15.603	2.104	4.936	5.64	2.029	1.503	1.213	2.49	3.382	9.979	8.472	26	55	56	77	344	796	73	68	185	156	187	164	68	89	47	21	21	41	99	73	142	100	439	307	423	245
Nms	chr1	+	38995994	39007121	1001	10	0.104	0.663	0.076	0.121	0.237	0.161	0.043	0	0	0	0	0	0	-	-	-	-	-	-	-	-	-	-	-	-	-	-	-	-	-	-	-	-	-	-	-	-	-	-
Nmur1	chr1	-	88282900	88284716	1218	2	0.086	0.121	0.025	0.025	0.024	0.012	0	0	0	0.011	0	0.007	0	-	-	-	-	-	-	-	-	-	-	-	-	-	-	-	-	-	-	-	-	-	-	-	-	-	-
Nop58	chr1	+	59741850	59768354	1976	15	255.891	370.08	280.094	440.325	453.317	449.506	244.735	110.22	64.609	95.197	103.273	40.1	74.871	84	62	110	101	410	356	746	712	601	664	581	667	311	320	422	667	256	450	406	650	711	1688	234	514	606	1259
Nos1ap	chr1	-	172247627	172519980	2973	10	0.456	0.174	0.199	0.174	0.34	0.319	0.355	0.545	0.731	0.54	1.659	4.168	1.661	0	1	3	0	5	2	3	2	5	12	4	4	10	6	6	10	10	9	4	8	22	46	26	62	14	49
Npas2	chr1	+	39251117	39420085	4180	21	0.125	0.353	0.77	0.047	0.181	0.066	0.692	0.011	0.004	0	0.008	0.009	0.014	-	-	-	-	10	15	1	0	0	4	0	1	13	5	-	-	-	-	-	-	-	-	-	-	-	-
Npbwr1	chr1	-	5903788	5907479	3692	1	0.028	0.1	0.037	0.033	0.056	0.032	0.176	0	0	0	0	0	0	-	-	-	-	-	-	-	-	-	-	-	-	-	-	-	-	-	-	-	-	-	-	-	-	-	-
Nphs2	chr1	+	158240866	158258166	3108	8	0.034	0	0.015	0.02	0.019	0.028	0.084	0.005	0	0.004	0.01	0.006	0	-	-	-	-	0	1	-	-	-	-	-	-	-	-	-	-	-	-	-	-	-	-	-	-	-	-
Npl	chr1	-	155350146	155396844	1403	12	15.919	18.334	20.551	11.355	11.868	8.342	18.812	0.673	0.055	0.019	6.287	0.019	0.018	18	41	26	50	175	274	94	173	120	211	48	131	235	225	0	19	1	1	-	-	1	501	3	0	0	1
Nppc	chr1	-	88562866	88567147	1043	3	0.1	0.071	0.262	0.058	0.142	0.14	0.042	0.028	0.728	0.64	0.071	0.045	1.105	-	-	-	-	-	-	0	1	-	-	-	-	-	-	-	-	2	2	-	-	-	-	-	-	1	3
Nr1i3	chr1	+	173144101	173148975	1413	9	0.222	0.104	0.118	0.118	0.147	0.103	0.174	0.146	0.131	0.106	0.231	0.101	0.221	-	-	-	-	-	-	-	-	-	-	-	-	-	-	-	-	-	-	-	-	-	-	-	-	-	-
Nr5a2	chr1	-	138740161	138857025	3720	9	6.312	8.599	7.024	1.814	3.833	2.69	3.889	0.268	1.41	0.123	0.503	0.283	0.348	28	15	61	23	207	148	49	36	92	87	56	28	96	72	11	0	35	9	3	0	20	14	13	3	29	2
Nrp2	chr1	+	62749891	62865266	6739	17	8.44	6.726	3.898	1.266	2.848	4.781	13.352	2.465	1.531	1.605	2.533	7.342	9.322	24	80	12	111	70	318	22	83	26	203	108	300	711	650	56	174	60	74	80	125	142	347	430	961	724	1287
Nsl1	chr1	+	192886900	192908437	2973	6	14.287	14.056	21.256	18.142	14.494	16.542	10.997	7.373	4.714	4.371	9.152	2.354	3.178	43	65	121	80	680	605	551	517	343	433	469	457	233	304	197	304	115	207	111	232	409	1098	90	258	139	377
Nuak2	chr1	+	134212715	134230065	3095	7	1.686	0.452	1.702	1.469	1.968	1.902	3.61	0.062	0.422	0.338	0.174	0.499	0.224	7	7	3	7	52	70	45	63	58	96	55	72	133	101	0	3	11	13	0	20	0	21	21	28	0	28
Nucks1	chr1	+	133807035	133832898	6096	7	95.512	240.597	201.903	156.914	244.12	214.566	193.117	148.932	93.775	135.012	96.963	66.197	73.081	310	155	1078	668	4608	2508	3455	2155	5660	3451	4750	3122	4750	2720	8209	3123	3216	2192	7097	3295	8544	5447	6138	3114	6899	4068
Nuf2	chr1	-	171428065	171461595	2405	14	19.137	23.934	18.037	26.251	26.6	29.933	24.768	37.017	24.161	24.317	41.829	12.487	19.446	41	39	71	81	288	287	370	383	460	381	471	530	368	431	814	897	499	612	567	660	1401	2293	482	640	783	999
Nvl	chr1	-	183023554	183074288	3060	23	53	46.1	42.613	47.797	42.376	41.813	28.819	16.434	11.662	16.033	15.19	8.354	13.254	251	146	360	136	1938	838	1861	969	1783	944	1703	1040	1280	691	357	259	335	218	383	293	654	643	342	272	750	506
Obfc2a	chr1	-	51526332	51535243	2838	6	13.68	23.84	29.95	21.185	26.818	23.852	22.853	0.956	1.244	0.664	1.828	1.807	0.921	24	14	57	21	256	139	203	145	280	138	229	153	268	165	2	1	8	3	2	1	9	17	5	11	3	7
Obsl1	chr1	-	75482400	75503027	5770	20	1.917	2.274	2.368	1.215	1.509	2.487	7.898	9.425	5.219	4.831	11.665	4.689	5.855	9	12	16	12	77	47	32	40	47	34	72	82	264	276	91	137	71	108	32	77	225	524	87	180	165	305
Ogfrl1	chr1	-	23373263	23390014	4844	7	3.167	2.221	5.479	3.688	3.661	3.173	4.022	2.977	3.954	1.137	1.669	2.694	1.422	18	17	23	18	168	141	142	138	152	156	129	105	160	156	26	126	55	102	20	31	20	83	36	110	28	81
Olfml2b	chr1	+	172574663	172612920	3095	8	0.371	0.119	0.123	0.064	0.072	0.061	1.789	0.216	0.679	0.122	0.48	0.468	0.193	1	1	1	2	0	3	0	1	-	-	2	1	21	36	0	5	5	7	4	0	0	12	3	4	7	0
Olfr12	chr1	+	94516458	94517578	1121	1	0	0	0	0	0.013	0	0	0	0	0	0	0	0	-	-	-	-	-	-	-	-	-	-	-	-	-	-	-	-	-	-	-	-	-	-	-	-	-	-
Olfr1404	chr1	+	175145738	175146771	1034	1	0	0	0	0	0	0	0	0	0	0	0	0	0	-	-	-	-	-	-	-	-	-	-	-	-	-	-	-	-	-	-	-	-	-	-	-	-	-	-
Olfr1406	chr1	-	175113573	175114635	1063	1	0	0	0	0	0	0	0	0	0	0	0	0	0	-	-	-	-	-	-	-	-	-	-	-	-	-	-	-	-	-	-	-	-	-	-	-	-	-	-
Olfr1408	chr1	-	175060414	175061346	933	1	0	0	0	0	0	0	0	0	0	0	0	0	0	-	-	-	-	-	-	-	-	-	-	-	-	-	-	-	-	-	-	-	-	-	-	-	-	-	-
Olfr1410	chr1	+	94504416	94505384	969	1	0	0	0.016	0.016	0	0	0	0	0	0	0	0	0	-	-	-	-	-	-	-	-	-	-	-	-	-	-	-	-	-	-	-	-	-	-	-	-	-	-
Olfr1411	chr1	+	94493098	94494069	972	1	0	0	0	0	0	0	0	0	0	0.014	0	0	0	-	-	-	-	-	-	-	-	-	-	-	-	-	-	-	-	-	-	-	-	-	-	-	-	-	-
Olfr1412	chr1	+	94484909	94485874	966	1	0	0	0	0	0	0	0	0	0	0.014	0	0	0	-	-	-	-	-	-	-	-	-	-	-	-	-	-	-	-	-	-	-	-	-	-	-	-	-	-
Olfr1413	chr1	+	94469702	94470783	1082	1	0	0	0	0	0	0	0	0	0	0	0	0	0	-	-	-	-	-	-	-	-	-	-	-	-	-	-	-	-	-	-	-	-	-	-	-	-	-	-
Olfr1414	chr1	-	94407625	94415092	1189	2	0	0	0	0	0	0	0	0	0	0	0	0.007	0	-	-	-	-	-	-	-	-	-	-	-	-	-	-	-	-	-	-	-	-	-	-	-	-	-	-
Olfr1415	chr1	-	94387395	94388330	936	1	0	0	0	0	0	0	0	0	0	0	0	0	0	-	-	-	-	-	-	-	-	-	-	-	-	-	-	-	-	-	-	-	-	-	-	-	-	-	-
Olfr1416	chr1	-	94376258	94377196	939	1	0	0	0	0	0	0	0	0	0	0	0	0	0	-	-	-	-	-	-	-	-	-	-	-	-	-	-	-	-	-	-	-	-	-	-	-	-	-	-
Olfr16	chr1	+	174886899	174887948	1050	1	0	0	0	0	0	0	0	0	0	0	0	0	0	-	-	-	-	-	-	-	-	-	-	-	-	-	-	-	-	-	-	-	-	-	-	-	-	-	-
Olfr218	chr1	+	175133489	175134430	942	1	0	0	0	0	0	0	0	0	0	0	0.008	0	0	-	-	-	-	-	-	-	-	-	-	-	-	-	-	-	-	-	-	-	-	-	-	-	-	-	-
Olfr220	chr1	+	176378756	176379733	978	1	0	0	0	0	0	0	0	0	0	0	0.016	0.128	0.015	-	-	-	-	-	-	-	-	-	-	-	-	-	-	-	-	-	-	-	-	-	-	-	-	-	-
Olfr231	chr1	-	176047222	176048145	924	1	0	0	0	0	0	0	0	0	0	0	0	0	0	-	-	-	-	-	-	-	-	-	-	-	-	-	-	-	-	-	-	-	-	-	-	-	-	-	-
Olfr248	chr1	+	176321177	176322186	1010	1	0	0	0	0	0	0	0	0	0	0	0	0.018	0	-	-	-	-	-	-	-	-	-	-	-	-	-	-	-	-	-	-	-	-	-	-	-	-	-	-
Olfr414	chr1	+	176360561	176361515	955	1	0	0	0	0	0	0	0	0	0	0	0.017	0.028	0.008	-	-	-	-	-	-	-	-	-	-	-	-	-	-	-	-	-	-	-	-	-	-	-	-	-	-
Olfr417	chr1	+	176299050	176299979	930	1	0	0	0	0	0	0	0	0	0	0	0	0.067	0.008	-	-	-	-	-	-	-	-	-	-	-	-	-	-	-	-	-	-	-	-	-	-	-	-	-	-
Olfr418-ps1	chr1	+	175200278	175201268	991	1	0	0	0	0	0	0	0	0	0	0	0	0	0	-	-	-	-	-	-	-	-	-	-	-	-	-	-	-	-	-	-	-	-	-	-	-	-	-	-
Olfr419	chr1	-	176180020	176181107	1088	1	0.096	0	0	0.028	0.027	0.027	0	0	0	0.025	0.007	0.025	0	-	-	-	-	-	-	-	-	-	-	-	-	-	-	-	-	-	-	-	-	-	-	-	-	-	-
Olfr420	chr1	+	176088853	176089898	1046	1	0.1	0	0.015	0.131	0.014	0.07	0.083	0.141	0.097	0.078	0	0.29	0.021	-	-	-	-	-	-	-	-	-	-	-	-	-	-	-	-	-	-	-	-	-	-	-	-	-	-
Olfr421	chr1	+	176081612	176082661	1050	1	0	0	0	0.029	0.057	0.014	0	0	0.161	0.052	0	0.059	0.014	-	-	-	-	-	-	-	-	-	-	-	-	-	-	-	-	-	-	-	-	-	-	-	-	-	-
Olfr424	chr1	+	176066877	176067824	948	1	0	0	0	0.048	0.031	0	0	0	0	0	0.008	0	0	-	-	-	-	-	-	-	-	-	-	-	-	-	-	-	-	-	-	-	-	-	-	-	-	-	-
Olfr426	chr1	+	176029591	176030538	948	1	0	0	0	0	0	0	0	0	0	0	0	0.009	0	-	-	-	-	-	-	-	-	-	-	-	-	-	-	-	-	-	-	-	-	-	-	-	-	-	-
Olfr429	chr1	+	176019169	176020111	943	1	0	0	0	0	0	0	0	0	0	0	0	0	0	-	-	-	-	-	-	-	-	-	-	-	-	-	-	-	-	-	-	-	-	-	-	-	-	-	-
Olfr430	chr1	+	175999431	176000384	954	1	0	0	0	0	0	0	0	0	0	0	0	0	0	-	-	-	-	-	-	-	-	-	-	-	-	-	-	-	-	-	-	-	-	-	-	-	-	-	-
Olfr432	chr1	+	175980506	175981444	939	1	0	0	0	0	0	0	0	0	0	0	0	0	0	-	-	-	-	-	-	-	-	-	-	-	-	-	-	-	-	-	-	-	-	-	-	-	-	-	-
Olfr433	chr1	+	175972064	175973067	1004	1	0	0	0	0	0	0	0	0	0	0	0	0	0	-	-	-	-	-	-	-	-	-	-	-	-	-	-	-	-	-	-	-	-	-	-	-	-	-	-
Opn3	chr1	-	177592558	177622721	1721	4	1.031	0.985	0.803	0.291	0.665	1.019	3.343	3.928	2.425	3.356	7.154	9.177	5.741	5	6	7	2	13	16	3	4	8	9	9	8	58	73	6	15	8	25	12	14	43	53	44	89	37	78
Oprk1	chr1	+	5578574	5592947	1410	4	0	0	0.022	0.151	0.063	0.093	0.267	0	0	0	0	0	0	-	-	-	-	-	-	-	-	-	-	-	-	-	-	-	-	-	-	-	-	-	-	-	-	-	-
Optc	chr1	-	135793770	135803750	1892	7	0.055	0	0.072	0.016	0	0.054	0.351	0.023	0.009	0.007	0.147	0.066	0.015	-	-	-	-	1	0	-	-	-	-	2	0	1	2	2	0	-	-	-	-	-	-	3	0	-	-
Orc2l	chr1	-	58519615	58561763	3371	18	33.993	60.344	46.275	67.392	46.816	55.197	32.793	21.463	18.538	17.406	17.162	7.52	11.221	65	75	156	185	590	578	790	751	596	590	751	684	413	430	245	241	193	260	242	247	373	432	117	184	225	314
Ormdl1	chr1	+	53353939	53367089	1846	4	5.936	17.847	18.844	15.671	14.21	14.263	18.26	4.488	5.897	4.058	5.149	2.071	3.083	12	3	56	44	142	115	152	85	144	139	110	97	182	161	38	10	28	38	48	26	195	156	55	40	155	105
Osgepl1	chr1	+	53370507	53380908	2283	7	6.171	5.553	7.834	9.276	8.139	8.55	7.3	1.795	2.686	1.642	3.467	2.763	2.829	22	22	17	38	173	190	185	181	190	201	197	218	177	237	55	52	74	81	57	49	207	245	148	211	187	222
Otos	chr1	-	94540795	94545418	704	5	0	0	0.043	0.022	0	0	0.021	0.021	0.12	0	0.09	0.051	0.055	-	-	-	-	-	-	-	-	-	-	-	-	-	-	-	-	-	-	-	-	-	-	-	-	-	-
Pam	chr1	-	99717671	99992209	4102	26	4.274	3.342	3.561	2.112	6.322	4.588	31.072	11.98	18.502	8.897	14.3	24.294	22.555	11	11	5	5	43	63	30	39	81	134	63	77	639	406	268	175	396	195	199	144	488	339	1000	415	981	470
Pappa2	chr1	-	160641862	160887569	8585	22	0.024	0	0	0.005	0	0.012	0.012	0.002	0.01	0.006	0.005	0.014	0.02	-	-	-	-	-	-	-	-	-	-	-	-	-	-	-	-	-	-	-	-	-	-	-	-	-	-
Paqr8	chr1	+	20880703	20928837	4420	3	0.874	0.75	1.525	0.946	1.758	1.104	1.602	1.012	1.228	2.31	1.746	4.59	3.789	27	5	6	6	121	55	69	46	153	75	105	51	143	96	51	28	49	43	110	61	151	136	357	298	287	334
Pard3b	chr1	+	61685398	62688858	8392	23	0.087	0.141	0.116	0.047	0.119	0.24	1.764	2.5	1.584	2.584	3.154	4.618	4.239	1	0	1	0	9	1	0	4	18	2	15	11	95	149	187	122	117	71	177	143	387	379	397	385	551	541
Parp1	chr1	+	182499106	182531385	3827	23	123.071	135.195	135.516	140.472	123.765	114.749	84.059	65.826	48.231	54.418	63.622	28.199	44.192	456	348	769	565	3624	2778	3547	3409	3541	2843	3147	2670	2373	1879	1093	703	826	607	1005	663	2070	1380	786	444	1751	975
Pask	chr1	-	95206014	95239365	5119	18	6.687	5.601	8.234	13.07	8.937	9.836	7.703	4.032	3.507	3.17	5.147	1.49	2.295	8	13	28	8	77	107	140	184	131	111	109	167	76	113	34	43	20	25	22	39	41	85	15	18	30	31
Pax3	chr1	-	78097842	78193711	3868	8	0.027	0	0.035	0.016	0.008	0.023	0.643	0	0	0.004	0	0.002	0.004	-	-	-	-	-	-	-	-	-	-	-	-	1	5	-	-	-	-	-	-	-	-	-	-	-	-
Pbx1	chr1	-	170084000	170362389	6910	9	2.583	2.133	2.837	7.489	6.775	8.953	17.395	6.679	7.143	5.663	11.279	12.31	11.469	33	11	37	23	153	136	414	359	372	260	452	412	754	959	421	302	466	373	352	319	1000	1689	926	1326	1236	1801
Pcmtd1	chr1	+	7079001	7163709	5232	6	12.248	17.876	17.522	15.338	23.106	14.982	13.998	14.211	15.872	14.626	18.511	24.83	19.272	62	47	198	166	906	753	919	621	1176	1067	875	648	732	724	374	330	496	425	352	322	860	1140	927	1082	1042	1145
Pcp4l1	chr1	-	173103395	173126399	1575	3	0.729	0.14	0.106	0.444	0.132	0.408	3.396	0.019	0.268	0.182	13.828	6.551	6.345	0	1	-	-	-	-	1	0	-	-	-	-	4	1	-	-	-	-	-	-	4	15	3	3	11	1
Pdc	chr1	+	152166547	152181036	1247	4	0.084	0.355	1.035	0.024	0.048	0.012	0.023	0	0	0	0	0	0.012	-	-	-	-	-	-	-	-	-	-	-	-	-	-	-	-	-	-	-	-	-	-	-	-	-	-
Pdcd1	chr1	-	95934882	95949130	1930	5	0	0	0.031	0.016	0	0	0	0	0.009	0	0	0.005	0	-	-	-	-	-	-	-	-	-	-	-	-	-	-	-	-	-	-	-	-	-	-	-	-	-	-
Pdcl3	chr1	+	39044659	39054081	1706	6	34.502	30.025	42.48	30.716	36.576	36.185	37.415	12.175	5.384	11.142	15.547	10.433	12.75	103	83	151	112	931	896	599	665	741	772	652	762	846	756	495	321	185	115	543	309	1123	1200	632	559	982	804
Pde6d	chr1	-	88439590	88479076	1092	5	19.305	18.426	19.243	12.251	10.963	12.363	10.43	2.961	0.993	1.518	6.908	3.764	4.498	-	-	-	-	-	-	-	-	-	-	-	-	-	-	-	-	-	-	-	-	-	-	-	-	-	-
Pea15a	chr1	-	174126860	174136912	2477	4	9.564	8.183	7.993	17.767	11.268	25.795	29.043	59.093	47.576	69.136	96.556	167.94	151.139	11	16	7	19	16	50	52	133	38	85	112	206	127	196	141	144	191	246	191	187	382	525	794	794	643	827
Pecr	chr1	-	72305746	72330888	1186	8	16.191	15.722	16.732	11.805	8.454	6.96	6.532	1.643	1.714	1.002	3.618	2.102	2.392	13	5	31	8	114	34	91	11	63	18	32	7	36	15	21	13	12	11	11	4	38	145	18	29	27	53
Per2	chr1	-	93312559	93355905	5836	23	0.554	0.227	0.14	0.943	0.809	1.417	2.558	1.883	1.576	1.657	2.056	2.212	2.181	2	1	0	6	7	4	30	39	20	25	46	53	101	107	170	70	79	66	135	70	272	256	215	185	238	265
Pex19	chr1	+	174056886	174066628	3131	8	18.566	16.195	19.354	20.383	16.889	17.415	18.872	9.398	12.007	7.209	13.336	12.597	12.648	67	23	64	21	380	260	353	258	293	217	343	215	363	267	416	73	397	83	331	52	911	200	836	158	908	188
Pfdn2	chr1	+	173275830	173288301	622	4	148.659	192.551	117.586	113.354	96.81	95.558	87.516	49.514	10.794	51.906	112.716	96.201	93.899	15	18	27	5	105	105	136	90	99	95	119	75	157	50	7	2	-	-	2	1	4	7	0	4	6	10
Pgap1	chr1	-	54537550	54614526	2871	27	2.872	2.387	1.946	5.824	5.577	6.377	5.83	7.004	5.712	4.655	7.678	2.471	4.095	3	11	20	2	40	13	110	77	137	41	138	75	103	85	80	71	67	76	103	50	125	134	39	51	63	66
Phf3	chr1	-	30859187	30920101	7561	15	34.162	35.209	20.766	23.132	30.597	29.682	27.001	25.865	13.849	21.698	24.553	18.356	18.542	-	-	-	-	-	-	-	-	-	-	-	-	-	-	-	-	-	-	-	-	-	-	-	-	-	-
Phlda3	chr1	+	137662662	137665711	1467	2	17.287	12.61	10.412	10.632	15.35	12.27	8.73	6.864	11.367	13.326	18.598	17.497	24.579	7	18	14	9	55	95	80	109	90	118	74	91	43	71	8	12	10	22	28	41	17	50	20	26	17	46
Phlpp1	chr1	+	108068446	108290822	6104	17	2.377	2.282	2.43	2.971	3.163	3.94	2.34	9.01	5.25	5.455	11.364	7.999	8.89	10	16	23	31	118	137	111	116	111	132	164	165	99	80	277	182	139	131	188	141	552	482	307	273	428	411
Pi15	chr1	+	17591982	17621020	6923	6	0.015	0	0.013	0.011	0.039	0.078	0.029	0.036	0.324	0.521	0.359	0.343	1.083	-	-	-	-	0	1	0	2	4	3	11	10	3	0	-	-	2	5	9	8	2	2	0	4	11	14
Pid1	chr1	-	84032868	84281220	2667	3	3.287	6.384	5.158	5.404	9.863	11.516	7.56	2.012	7.068	5.725	4.975	21.596	19.278	8	9	33	4	111	24	105	18	185	52	270	33	107	76	411	3	573	377	711	439	2086	9	4026	3699	4317	3580
Pigc	chr1	+	163899319	163903566	3301	2	2.371	2.746	3.16	2.537	2.637	2.125	5.959	4.823	5.892	4.616	4.981	4.378	4.711	0	1	4	4	33	21	33	33	28	25	21	31	77	57	16	8	17	7	24	10	23	10	14	2	30	14
Pigm	chr1	+	174306662	174314230	7569	1	4.467	8.452	7.446	10.098	11.737	11.2	11.861	6.556	6.748	5.122	6.421	4.486	5.083	43	34	91	116	539	477	642	687	776	833	683	800	850	764	1308	973	1292	1082	882	750	2518	3072	2208	1647	2424	2560
Pign	chr1	-	107417716	107560253	4060	31	5.013	5.41	4.245	5.306	7.028	6.658	7.43	6.804	7.468	4.569	6.593	3.827	4.586	15	13	21	19	53	66	54	78	90	87	80	88	68	88	98	80	73	52	67	57	101	114	54	68	69	105
Pigr	chr1	+	132723261	132748826	3849	11	0.054	0	0	0	0.008	0.004	0.03	0.008	0.009	0.062	0.01	0.013	0.049	-	-	-	-	-	-	-	-	-	-	-	-	-	-	-	-	-	-	-	-	-	-	-	-	-	-
Pik3c2b	chr1	+	134942589	135005265	7929	33	1.264	1.831	1.499	0.918	1.173	0.763	1.87	1.003	0.646	0.791	0.667	0.542	0.618	8	10	10	29	70	112	46	50	60	70	41	44	121	98	124	78	47	50	80	62	113	91	103	81	148	87
Pikfyve	chr1	+	65233259	65325270	11255	42	13.269	12.835	19.12	15.522	15.277	16.396	14.1	11.274	11.063	10.026	11.838	10.799	10.087	55	82	41	94	325	595	296	571	329	506	429	527	378	390	142	221	125	208	135	234	217	510	154	401	194	463
Pinc	chr1	-	73437959	73454143	1560	5	0	0	0	0	0	0	0	0	0	0	0	0	0	-	-	-	-	-	-	-	-	-	-	-	-	-	-	-	-	-	-	-	-	-	-	-	-	-	-
Pkhd1	chr1	-	20047860	20608138	12914	67	0.461	0.405	0.069	0.192	0.314	0.334	0.168	0	0.008	0.006	0.003	0.006	0.018	8	3	3	0	6	2	18	6	18	9	32	18	27	3	-	-	1	0	1	0	-	-	-	-	1	0
Pkp1	chr1	-	137767972	137815601	4486	14	0.047	0	0.017	0.047	0.017	0.042	0.164	0	0.004	0.003	0	0.004	0	0	1	-	-	1	0	0	1	1	0	2	1	0	11	-	-	-	-	-	-	-	-	-	-	-	-
Pla2g4a	chr1	-	151676752	151808414	2846	18	2.054	0.984	1.504	6.527	4.118	3.44	2.824	1.437	10.192	0.86	0.666	9.678	4.105	3	0	-	-	31	26	68	128	49	75	43	80	50	55	11	9	103	48	4	4	9	7	147	27	50	45
Plcd4	chr1	+	74590934	74612551	2981	18	0.35	0.445	0.326	0.352	0.792	0.407	0.373	12.585	24.041	37.17	46.179	70.447	63.283	-	-	-	-	1	3	4	3	6	4	2	3	2	2	21	24	39	33	74	68	99	189	165	153	132	197
Plcl1	chr1	+	55462790	55811129	6555	6	0.096	0.034	0.037	0.035	0.041	0.067	0.695	1.63	4.902	4.547	8.596	9.08	8.33	-	-	-	-	0	1	-	-	2	0	3	4	10	40	79	62	157	240	239	231	566	826	622	862	637	775
Pld5	chr1	-	177892437	178205443	3571	10	0.029	0	0.009	0.013	0.021	0.033	0.142	0	0.019	0.015	0	0.051	0.008	-	-	-	-	-	-	-	-	-	-	-	-	-	-	-	-	-	-	-	-	-	-	-	-	-	-
Plekha6	chr1	+	135142674	135200012	7397	27	1.848	2.112	4.044	0.61	0.468	0.454	6.939	0.042	0.051	0.105	0.24	0.699	0.361	2	11	11	16	51	78	8	9	4	11	5	7	130	163	1	3	4	2	2	2	12	5	11	33	15	10
Plekhb2	chr1	+	34906804	34936430	3317	8	16.392	14.554	28.499	6.48	6.22	6.651	13.57	0.004	4.064	4.387	0.005	16.121	11.624	21	10	13	19	101	289	53	26	46	40	38	43	84	111	-	-	15	21	9	20	-	-	82	136	79	146
Plekhm3	chr1	-	64835695	65003398	8562	8	1.536	1.412	1.86	1.74	2.868	2.428	4.042	0.642	0.791	0.661	1.101	1.392	1.239	21	17	24	16	100	149	120	110	197	176	163	173	261	323	36	35	29	29	34	30	71	90	84	78	83	104
Plxna2	chr1	+	196446023	196643063	11036	32	0.69	0.287	0.614	0.211	0.275	0.457	5.762	6.519	5.751	7.657	6.452	6.495	6.114	3	2	1	5	25	15	7	7	13	13	19	8	229	194	164	192	126	144	225	215	206	364	297	280	274	374
Pm20d1	chr1	+	133693972	133714692	3540	13	4.186	3.748	4.169	2.482	4.725	1.948	2.344	0	0	0.012	0.002	0.01	0.004	24	16	39	26	97	96	64	75	153	101	38	44	59	55	-	-	-	-	-	-	-	-	1	1	0	1
Pms1	chr1	-	53246031	53353840	3032	13	7.4	11.79	13.556	13.397	13.487	11.72	8.481	7.891	4.399	5.963	7.47	2.905	4.105	23	9	49	26	197	145	191	193	164	168	143	144	66	135	162	204	116	157	153	197	417	654	148	204	236	366
Pnkd	chr1	+	74331608	74400266	2956	10	6.637	5.236	4.869	4.675	3.211	2.318	2.861	3.559	3.145	1.617	5.874	7.579	4.852	32	14	19	19	108	92	56	159	50	87	45	61	102	65	32	36	37	43	12	17	73	95	105	113	87	80
Pou2f1	chr1	-	167805603	167865031	2684	17	7.155	6.069	2.834	4.106	5.108	5.52	3.581	3.889	2.718	3.329	3.946	3.571	3.696	4	4	7	10	10	11	21	15	25	19	31	17	14	13	16	13	6	3	15	14	22	23	20	17	30	16
Pou3f3	chr1	+	42753991	42757055	3065	1	0.238	0.361	0.352	0.114	0.039	0.057	0.08	18.634	27.298	29.509	54.213	43.344	53.114	2	0	-	-	2	0	0	1	2	0	-	-	0	3	60	97	67	101	101	165	304	606	378	396	433	514
Ppfia4	chr1	-	136193360	136229505	6068	29	6.639	1.773	4.004	3.337	3.16	2.998	1.379	0.041	0.029	0.014	0.028	0.098	0.045	59	61	32	14	122	187	117	167	82	123	88	166	47	37	1	2	2	0	0	1	2	1	5	5	3	6
Ppil3	chr1	-	58490631	58502330	1292	6	10.986	17.513	14.725	22.203	14.003	13.729	13.324	11.686	12.275	10.902	14.422	7.948	12.286	3	10	17	25	50	50	61	55	55	36	50	43	60	40	67	71	56	58	51	58	107	122	52	45	100	92
Ppip5k2	chr1	-	99602623	99666669	5565	28	11.683	20.753	19.006	32.521	32.704	30.789	39.841	7.272	7.505	6.802	6.299	3.131	4.714	57	65	240	121	896	840	1526	1344	1605	1355	1376	1211	1797	1704	171	268	178	239	164	271	217	444	117	176	165	362
Ppox	chr1	-	173207123	173211317	1821	13	6.877	5.666	7.971	4.483	4.821	3.562	5.374	1.854	2.95	1.192	4.544	3.509	3.945	4	7	12	7	59	52	24	23	36	30	19	18	21	37	8	4	16	2	1	5	51	42	38	75	38	35
Ppp1r12b	chr1	-	136662520	136852517	3137	24	1.464	0.329	0.426	0.577	0.502	0.531	0.502	7.421	4.77	5.221	8.663	5.007	6.073	0	1	-	-	8	7	7	17	11	9	16	8	7	19	156	260	122	141	100	135	400	769	209	454	326	586
Ppp1r15b	chr1	+	135027743	135036377	5588	2	48.895	47.719	46.048	52.04	49.534	59.889	39.405	24.66	20.089	20.006	25.011	15.443	18.985	121	123	147	165	719	727	901	852	739	758	1055	1124	696	711	524	489	349	355	422	454	697	992	437	580	739	781
Ppp1r7	chr1	+	95240222	95264195	3653	10	14.827	23.162	18.575	27.037	23.665	23.778	18.035	18.869	10.995	13.075	18.915	12.672	12.365	13	5	37	48	101	103	110	141	112	135	140	124	76	129	367	272	137	163	242	204	598	730	470	540	481	479
Ppp2r5a	chr1	-	193175860	193220920	3082	13	9.211	14.037	9.291	10.334	10.55	12.705	10.322	7.003	6.154	5.768	10.029	9.019	12.906	18	10	13	26	75	118	58	133	79	109	97	137	67	119	53	56	27	27	40	34	87	130	75	92	116	121
Pppde1	chr1	+	180117548	180182729	4214	5	13.621	14.989	15.461	26.237	27.966	37.647	29.324	10.948	14.383	9.955	14.886	9.179	15.185	22	21	34	36	151	208	217	336	244	289	298	337	282	252	65	118	70	104	59	134	129	336	50	135	126	280
Prdm14	chr1	-	13103509	13117244	2593	8	9.499	26.462	23.926	1.026	5.098	3.189	4.643	0	0.007	0.005	0.006	0	0.003	7	66	41	192	103	831	17	33	44	146	13	139	53	130	-	-	-	-	1	0	0	2	-	-	-	-
Prdx6	chr1	-	163170243	163181297	2334	5	147.244	295.568	92.219	160.011	131.008	138.378	119.666	6.823	28.728	29.324	25.499	296.844	115.768	181	147	726	480	960	786	1562	1334	1432	909	1222	914	1435	849	305	3	474	339	809	516	1463	6	9799	7313	3719	2560
Prelp	chr1	-	135806881	135817978	3602	3	0.029	0	0.013	0	0	0.012	0.044	0.086	0.192	0.212	1.222	0.735	0.626	-	-	-	-	0	1	-	-	-	-	0	1	2	0	5	0	2	3	11	2	67	35	39	14	63	10
Prex2	chr1	+	10983546	11293763	11054	40	3.068	4.074	3.291	3.494	5.466	6.413	3.532	0.098	2.974	1.094	14.747	22.747	4.75	122	30	233	38	846	208	825	226	1287	467	1601	553	824	419	1	23	514	606	8	436	36	11041	8139	7863	16	3669
Prg4	chr1	-	152296542	152313295	4278	13	1.781	2.722	4.231	3.127	3.698	3.354	2.683	0.631	0.501	0.567	0.5	0.289	0.321	2	1	2	1	12	7	2	3	8	4	4	1	5	6	-	-	-	-	-	-	-	-	1	0	-	-
Prim2	chr1	-	33510656	33726603	1937	14	22.683	24.466	26.777	31.008	24.799	23.21	16.976	18.853	16.909	12.693	31.532	8.686	14.566	95	85	169	123	760	479	907	591	782	537	586	634	410	473	450	339	353	321	335	266	1078	1652	240	320	636	751
Prkag3	chr1	-	74785496	74795529	2832	14	0	0.078	0.075	0.032	0.042	0.052	0.046	0	0.012	0.01	0	0.003	0.008	-	-	-	-	-	-	-	-	0	3	-	-	-	-	-	-	-	-	-	-	-	-	-	-	-	-
Prlh	chr1	+	92849685	92850589	261	2	0	0	0	0	0.057	0	0	0	0	0.052	0.03	0	0	-	-	-	-	-	-	-	-	-	-	-	-	-	-	-	-	-	-	-	-	-	-	-	-	-	-
Prox1	chr1	-	191945654	191994559	4141	5	0.227	0.053	0.132	0.433	0.337	1.214	2.004	2.504	2.357	2.147	2.093	1.166	1.824	0	2	-	-	1	3	4	10	4	8	25	31	47	44	5	12	5	22	8	14	13	24	3	15	8	35
Prrx1	chr1	-	165175250	165243781	4964	5	1.619	0.208	0.018	0.028	0.027	0.121	5.853	0.192	2.586	2.398	0.495	2.198	2.742	14	0	4	0	-	-	2	0	0	3	5	5	288	239	14	6	79	182	138	235	47	49	74	416	185	412
Prss39	chr1	+	34555275	34559907	1246	5	0	0.059	0.024	0.037	0.048	0.023	0	0	0	0	0	0	0	-	-	-	-	-	-	-	-	-	-	-	-	-	-	-	-	-	-	-	-	-	-	-	-	-	-
Prss40	chr1	-	34609176	34617788	1301	5	0	0	0.128	0.047	0.034	0.011	0.067	0	0	0	0.006	0.027	0.011	-	-	-	-	-	-	-	-	-	-	-	-	-	-	-	-	-	-	-	-	-	-	-	-	-	-
Psen2	chr1	-	182157135	182186431	1997	11	6.585	3.654	5.079	3.152	3.652	4.865	6.572	1.403	1.168	0.846	2.881	5.173	3.888	15	7	12	0	86	33	62	38	65	31	88	53	104	76	45	6	32	7	19	5	143	51	160	56	198	47
Psmd1	chr1	+	87961194	88035870	3256	25	102.729	130.79	98.035	114.402	103.281	107.917	98.103	77.477	64.299	62.971	82.723	63.452	77.485	148	137	312	299	729	790	764	787	718	713	711	686	679	727	2550	1165	1769	1079	2229	1001	3717	2962	3334	1782	3764	2702
Ptgs2	chr1	+	151947254	151955147	4150	10	8.324	3.694	2.506	0.194	0.422	0.922	1.459	0.004	0.117	0.01	0.042	0.148	0.023	34	0	6	0	29	14	1	3	5	2	9	9	14	10	-	-	4	0	-	-	-	-	0	4	-	-
Pth2r	chr1	+	65357831	65435818	2414	13	0	0	0.006	0.038	0.037	0.018	0.018	0.012	0.014	0.017	0.007	0.004	0.008	-	-	-	-	-	-	1	0	-	-	-	-	-	-	0	1	1	0	-	-	-	-	-	-	-	-
Ptma	chr1	+	88423311	88427273	1192	5	26.353	77.66	84.299	71.712	37.283	35.167	28.884	5.823	4.288	5.462	4.117	2.764	3.94	-	-	-	-	-	-	-	-	-	-	-	-	-	-	-	-	-	-	-	-	-	-	-	-	-	-
Ptp4a1	chr1	-	30997148	31006600	4129	6	1.972	3.641	3.199	2.205	2.518	2.569	5.507	0.553	0.838	0.584	0.345	0.294	0.457	6	4	16	4	61	18	33	8	30	15	28	11	114	34	33	19	17	4	24	13	27	15	27	10	36	9
Ptpn14	chr1	+	191552147	191700574	10746	19	5.963	3.868	3.306	3.999	9.423	7.596	10.146	5.804	5.248	8.454	6.275	5.408	8.253	76	68	78	42	203	242	251	301	663	809	441	667	735	795	477	998	384	698	749	1408	837	2599	849	2179	1398	3279
Ptpn18	chr1	+	34516591	34530629	1578	15	2.315	2.616	2.694	7.62	4.151	4.278	2.94	0.036	0.751	0.063	0.157	0.418	0.213	0	18	7	18	21	81	86	254	29	156	28	126	21	104	0	1	1	25	0	2	0	8	3	16	0	17
Ptpn4	chr1	-	121554669	121733648	4707	27	2.683	3.601	2.242	3.769	3.743	4.287	5.036	8.409	8.557	8.028	6.028	7.292	6.825	1	1	7	11	13	14	25	17	25	23	29	36	31	50	29	30	39	45	41	44	23	40	35	21	32	40
Ptpn7	chr1	+	137029302	137041897	3264	10	0.703	0.474	0.735	0.573	0.159	0.161	0.164	0.175	0.178	0.249	0.24	0.352	0.431	9	1	0	7	21	8	23	12	1	1	1	5	1	11	3	1	5	2	2	7	6	9	8	9	8	26
Ptprc	chr1	-	139959438	140071882	5664	33	0	0	0.008	0.038	0.005	0.003	0.008	0.028	0.018	0.004	0.006	0	0.003	-	-	-	-	-	-	-	-	-	-	-	-	-	-	-	-	-	-	-	-	-	-	-	-	-	-
Ptprn	chr1	-	75243616	75260783	3535	23	1.978	0.876	0.563	1.239	1.244	2.199	1.848	0.057	0.043	0.129	0.113	0.938	0.667	7	5	0	3	12	12	22	18	27	26	57	25	43	24	-	-	-	-	3	2	-	-	9	15	18	14
Ptprv	chr1	-	137005075	137029152	6091	37	1.542	0.835	0.935	0.574	0.437	0.321	0.225	0.439	2.197	3.247	0.43	0.864	4.032	11	6	6	4	39	19	20	21	12	11	6	13	2	7	22	18	64	51	145	119	24	24	69	33	269	182
Pvrl4	chr1	+	173300304	173318418	3504	9	0.923	0.442	0.368	0.972	0.504	0.463	0.293	0.013	0.034	0.035	0.055	0.014	0.045	3	3	2	1	13	5	37	22	13	12	20	5	14	6	1	0	-	-	0	2	2	3	1	1	0	2
Pycr2	chr1	+	182834405	182838219	1599	7	41.51	44.848	35.627	36.897	28.258	37.427	18.92	5.77	9.119	4.458	7.27	4.06	7.14	123	79	177	114	753	567	798	518	650	425	801	667	457	308	87	62	117	80	68	77	134	159	81	82	157	174
Pyhin1	chr1	+	175560990	175578059	3497	7	0	0	0	0.022	0.004	0.025	0.033	0	0.005	0.008	0.011	0.035	0.025	-	-	-	-	-	-	-	-	-	-	-	-	0	2	-	-	-	-	-	-	-	-	-	-	-	-
Qsox1	chr1	-	157625285	157660029	3361	12	3.695	1.732	3.433	1.257	1.516	1.656	4.64	4.278	7.624	2.465	6.415	6.665	7.557	10	6	1	2	65	81	30	20	30	23	32	37	101	79	59	57	79	76	28	37	128	152	111	114	140	158
R3hdm1	chr1	+	129999883	130134312	4812	27	21.016	19.421	27.65	21.956	21.706	17.753	18.464	6.915	4.225	4.489	6.435	3.896	5.022	17	20	27	29	119	137	95	82	108	73	103	72	83	62	8	10	5	3	8	9	11	18	7	5	10	10
Rab17	chr1	-	92854710	92866197	1790	6	1.691	0.288	0.797	0.79	0.987	1.143	1.599	0.178	0.075	0.087	0.385	0.19	0.238	8	5	4	0	10	28	21	33	26	34	30	36	36	57	14	2	1	1	2	0	15	18	2	2	0	5
Rab23	chr1	+	33776741	33799409	4321	8	8.164	9.296	8.142	10.298	13.698	10.039	8.841	3.624	2.158	4.389	3.309	2.769	2.719	64	58	91	92	503	330	548	460	794	691	586	500	391	458	115	140	92	116	165	234	227	309	171	223	198	246
Rab3gap1	chr1	+	129765350	129840453	4251	24	8.961	7.212	8.09	8.386	10.074	9.6	11.003	19.231	17.941	16.414	25.594	29.29	23.924	19	18	15	19	108	87	90	86	120	128	144	106	117	129	695	588	421	437	536	564	1301	1770	1447	1584	1508	1623
Rab3gap2	chr1	+	187028047	187110625	6988	35	8.931	9.397	7.6	7.647	10.628	9.476	10.216	9.619	8.176	6.417	9.228	6.931	8.877	22	15	28	21	110	107	111	116	167	192	173	161	180	171	235	292	142	148	168	186	310	529	213	332	290	436
Rab7l1	chr1	+	133763854	133769464	1189	6	4.389	5.207	6.372	1.598	4.297	2.605	2.82	0	0.014	0	0.012	0	0.013	9	8	25	9	179	58	37	14	92	51	50	31	53	28	-	-	1	0	-	-	1	0	-	-	2	0
Rabgap1l	chr1	-	162149305	162281702	6338	9	1.729	2.221	3.826	2.897	4.943	3.246	16.167	2.156	2.137	2.244	2.247	3.26	4.025	4	2	3	5	34	15	32	13	45	21	40	21	128	124	4	2	5	0	1	2	5	7	4	5	11	14
Rabif	chr1	+	136391237	136404462	1960	2	25.452	48.283	35.046	22.524	24.69	20.388	21.18	4.343	6.957	3.484	7.583	4.832	6.354	5	4	17	9	49	48	33	29	41	30	37	29	33	34	102	39	96	23	88	19	223	64	123	31	179	58
Ralb	chr1	-	121366882	121401359	2277	5	18.746	20.651	38.355	10.515	16.21	15.285	36.71	20.623	14.761	18.079	29.128	27.155	27.106	32	37	50	44	514	596	137	159	210	229	185	223	550	554	497	490	245	211	450	502	766	1170	773	1037	784	1091
Ralgps2	chr1	-	158734297	158869757	7019	20	4.52	3.843	6.628	6.456	6.021	6.824	11.781	24.059	39.831	32.888	35.71	29.227	34.801	30	25	42	18	320	171	266	188	356	178	369	208	643	522	1046	1216	1709	2028	1517	1909	2492	3890	2230	2579	3345	3743
Ramp1	chr1	+	93076399	93121773	2549	3	0	0	0.018	0.006	0	0.023	0.176	0	0.007	0	0.003	0	0.009	-	-	-	-	-	-	-	-	-	-	-	-	1	0	-	-	-	-	-	-	-	-	-	-	-	-
Raph1	chr1	-	60540029	60623609	2292	16	10.655	6.721	9.387	7.833	12.695	10.799	10.86	5.132	6.122	3.162	2.921	1.751	1.981	4	11	6	5	16	29	19	45	41	63	31	82	36	48	40	15	39	19	16	3	32	14	21	11	12	9
Rasal2	chr1	-	159065314	159342726	10046	18	2.317	1.915	3.103	4.372	4.245	4.075	4.932	7.373	10.995	7.671	4.709	6.391	8.123	11	4	14	2	52	56	61	60	32	53	41	42	64	69	115	102	156	205	103	113	91	140	111	119	209	214
Rassf5	chr1	-	133072987	133141755	3405	6	1.042	0.671	0.655	0.929	1.152	0.927	1.095	0.535	0.505	0.449	0.708	0.665	0.499	2	0	2	3	9	6	6	7	18	17	10	18	24	15	1	9	3	1	1	1	7	4	4	4	1	8
Rb1cc1	chr1	+	6204743	6266185	7046	24	5.791	6.747	5.273	5.812	8.43	8.222	11.917	6.716	6.854	6.69	6.658	5.3	6.333	9	10	23	40	69	110	76	80	118	152	93	150	184	254	63	68	51	42	43	53	83	115	64	62	98	100
Rbbp5	chr1	+	134373944	134402242	3632	14	20.66	34.579	24.401	16.315	16.849	18.839	16.337	10.619	8.734	9.62	11.834	6.742	8.319	69	48	125	121	400	323	292	273	249	246	341	245	286	253	461	62	284	71	472	78	1199	201	608	84	850	162
Rbm44	chr1	+	93041680	93067372	3851	16	2.276	1.876	6.612	4.2	3.217	3.312	1.145	0.066	0.022	0.062	0.021	0.012	0.04	10	35	5	27	48	415	69	293	56	215	42	183	12	78	1	7	0	2	3	6	0	2	-	-	0	5
Rc3h1	chr1	+	162836542	162905107	11011	20	4.682	9.237	6.127	9.093	12.638	12.961	19.558	7.294	6.293	7.314	6.265	5.353	5.818	-	-	-	-	-	-	-	-	-	-	-	-	-	-	-	-	-	-	-	-	-	-	-	-	-	-
Rcor3	chr1	-	193924340	193961669	1597	10	2.483	3.092	3.489	2.323	2.567	2.992	4.245	1.612	1.507	1.091	1.249	1.166	0.901	-	-	-	-	-	-	-	-	-	-	-	-	-	-	-	-	-	-	-	-	-	-	-	-	-	-
Rcsd1	chr1	-	167579076	167638225	2670	7	8.795	16.148	10.338	2.369	1.624	1.04	4.103	0.115	0.114	0.097	0.08	0.14	0.092	8	24	21	66	54	324	12	43	18	42	15	24	60	99	4	2	1	4	2	3	2	2	3	4	4	8
Rd3	chr1	+	193801254	193812163	3720	3	0.112	0	0.127	0.176	0.16	0.145	0.152	0.521	0.402	0.138	0.802	0.326	0.468	-	-	-	-	-	-	-	-	-	-	-	-	-	-	3	4	-	-	2	1	14	9	1	2	7	6
Rdh10	chr1	+	16095963	16122631	2295	6	5.184	5.716	3.639	4.769	3.016	5.577	12.873	3.31	3.131	2.169	3.514	4.568	4.309	9	8	15	15	76	48	101	56	64	43	114	77	281	137	14	19	17	21	11	11	12	36	24	37	28	48
Refbp2	chr1	+	173433609	173434881	1273	1	1.722	2.084	2.839	2.806	2.03	1.974	2.089	4.122	2.64	2.726	4.802	4.731	4.405	3	1	5	2	24	39	23	47	25	42	16	36	17	35	4	4	1	2	3	1	10	16	5	8	16	16
Ren1	chr1	+	135247251	135256894	1420	9	0.147	1.401	2.588	0.118	0.105	0.082	0.244	0	0	0	0	0.006	0	-	-	0	8	11	21	2	1	3	0	3	1	7	4	-	-	-	-	-	-	-	-	2	0	-	-
Resp18	chr1	-	75268777	75274955	710	6	0.147	0	0	0.364	0.042	0.103	0.02	0.021	0.048	0.049	0.011	0	0.011	-	-	-	-	-	-	-	-	-	-	-	-	-	-	-	-	-	-	-	-	-	-	-	-	-	-
Rev1	chr1	-	38109631	38186507	4262	23	28.65	10.774	18.81	24.28	33.108	22.492	16.303	11.614	11.222	14.631	16.533	10.172	16.079	-	-	-	-	-	-	-	-	-	-	-	-	-	-	-	-	-	-	-	-	-	-	-	-	-	-
Rftn2	chr1	-	55227003	55283626	3677	9	0.114	0.18	0.297	0.145	0.137	0.119	0.81	5.045	9.026	4.655	8.049	8.429	9.787	1	0	1	1	14	4	2	7	1	7	3	2	19	29	17	179	3	312	2	197	22	547	16	459	20	759
Rfwd2	chr1	+	161162457	161277711	5056	20	1.796	3.761	3.592	3.554	3.778	4.294	4.491	2.01	2.262	1.921	2.767	1.659	2.836	33	14	52	61	352	252	326	250	333	266	414	288	400	331	283	107	290	118	307	119	764	343	383	160	877	297
Rfx8	chr1	-	39722146	39777834	2000	15	0	0.074	0.228	0.053	0.022	0.095	0.051	0.89	0.838	0.329	0.688	0.585	0.913	-	-	-	-	3	0	1	1	1	0	1	4	0	2	0	6	2	8	1	2	0	18	0	7	2	15
Rgl1	chr1	-	154364660	154472241	3887	18	0.591	0.702	0.586	0.508	0.424	0.492	2.436	11.05	12.621	10.449	28.044	13.646	17.988	0	4	4	2	5	14	2	12	2	17	8	16	48	47	171	239	160	323	187	252	663	1217	293	474	480	797
Rgs1	chr1	-	146091799	146096234	1330	5	0.157	0.055	0	0	0	0	0	0	0.013	0.01	0	0.013	0.011	-	-	-	-	-	-	-	-	-	-	-	-	-	-	-	-	-	-	-	-	-	-	-	-	-	-
Rgs13	chr1	-	145985797	146024502	1497	6	0	0	0	0	0	0	0	0.03	0	0	0.08	0.011	0	-	-	-	-	-	-	-	-	-	-	-	-	-	-	-	-	-	-	-	-	-	-	-	-	-	-
Rgs16	chr1	+	155587483	155592598	2335	5	3.933	0.758	0.644	0.71	0.35	1.032	7.057	0.319	13.259	2.928	1.407	36.349	7.281	27	2	9	2	30	25	9	23	8	10	22	26	226	197	7	10	26	769	126	36	64	90	426	4296	606	107
Rgs18	chr1	-	146599971	146622551	1859	5	0	0	0	0	0	0	0.016	0	0	0	0	0	0	-	-	-	-	-	-	-	-	-	-	-	-	-	-	-	-	-	-	-	-	-	-	-	-	-	-
Rgs2	chr1	-	145846468	145851279	3009	5	1.11	0.343	0.172	1.091	0.42	0.675	3.915	1.603	1.425	2.175	3.847	1.15	2.107	3	0	2	3	2	1	13	11	3	9	11	14	81	17	4	7	6	4	13	32	39	38	6	2	16	17
Rgs20	chr1	-	4899657	5060366	2125	6	0.295	1.595	0.886	2.497	5.459	3.967	2.789	3.571	0.835	3.315	6.036	3.227	6.004	-	-	-	-	0	1	2	8	8	20	3	13	6	7	4	1	-	-	2	1	0	4	1	0	7	1
Rgs4	chr1	-	171671608	171677773	2941	5	0.035	0	0.015	0.093	0.091	0.248	8.576	0	0.1	0.005	0.099	0.165	0.13	-	-	-	-	-	-	1	0	0	2	2	3	75	101	-	-	3	1	0	1	0	6	1	5	0	9
Rgs5	chr1	+	171585632	171623657	1809	5	0.058	0	0.025	0.025	0.008	0.081	3.26	0	0	0	0	0	0.021	-	-	-	-	-	-	-	-	-	-	2	0	5	4	-	-	-	-	-	-	-	-	-	-	-	-
Rgs7	chr1	-	176989207	177422676	2409	17	0.13	0	0.126	0.095	0.345	0.546	0.288	3.545	2.099	3.926	5.297	4.18	5.795	-	-	-	-	1	1	2	4	2	10	4	13	4	1	45	28	35	33	24	56	100	157	84	94	140	163
Rgs8	chr1	+	155500167	155544795	5804	7	0.054	0	0.031	0.018	0.01	0.028	1.268	1.131	0.477	19.935	24.064	1.604	29.4	2	0	-	-	0	2	-	-	-	-	0	2	36	47	5	98	0	24	253	1713	1293	1585	43	132	821	3023
Rhbdd1	chr1	+	82335624	82441941	3687	7	9.596	3.618	10.489	7.698	8.404	13.584	11.047	1.387	2.95	2.121	1.788	3.303	4.098	52	67	24	20	432	426	336	265	350	387	552	596	444	515	60	0	44	94	33	56	131	0	72	97	198	128
Rnasel	chr1	+	155596556	155611351	4758	9	0.044	0.015	0.434	0.236	0.487	0.197	0.893	0.744	1.341	0.927	2.776	0.76	0.933	-	-	-	-	15	2	15	13	20	6	9	2	27	13	6	12	62	20	29	9	91	112	34	17	47	12
Rnf149	chr1	-	39608141	39634192	2434	7	14.45	27.071	31.396	32.971	26.784	30.044	39.105	31.654	35.049	29.985	27.43	33.849	43.685	8	25	30	28	91	125	91	109	88	110	111	98	148	138	739	1016	1000	1186	803	1118	1446	2355	2651	2850	3422	3658
Rnf152	chr1	-	107173494	107253287	8529	3	0.306	0.173	0.411	0.925	1.748	0.639	0.691	0.396	0.979	0.43	0.16	1.052	1.32	4	1	2	3	43	15	43	65	162	81	47	31	43	61	8	45	52	91	20	37	5	24	97	132	171	188
Rnf2	chr1	-	153316536	153347953	3028	7	24.781	78.23	67.498	74.006	69.254	72.736	91.108	12.668	19.167	12.774	17.619	9.122	13.415	21	9	119	68	422	293	511	385	494	360	494	388	679	538	10	18	28	23	14	18	11	20	16	11	13	16
Rnf25	chr1	-	74640326	74647971	1475	10	13.868	10.893	9.759	10.739	10.171	10.847	12.455	4.673	6.341	4.199	8.66	6.458	8.383	10	10	15	6	46	55	49	41	52	64	53	56	62	58	23	16	16	6	30	18	52	35	34	20	38	20
Rnpep	chr1	-	137159276	137180661	2301	11	10.749	9.129	8.73	10.141	9.599	12.033	12.293	1.616	1.642	1.367	3.173	2.159	2.008	6	9	12	8	36	44	28	41	39	32	49	46	63	56	20	13	8	10	11	8	45	54	34	19	36	20
Rnpepl1	chr1	+	94807982	94817415	2712	11	3.964	2.582	4.804	2.786	3.921	5.01	8.458	0.573	0.891	0.419	0.972	1.038	0.786	6	4	19	4	66	55	21	36	37	36	62	57	83	125	7	9	1	8	0	9	14	15	3	10	19	18
Rp1	chr1	-	4334224	4350473	6950	4	0	0	0	0	0	0	0.008	0	0.005	0.065	0.018	0.01	0.046	-	-	-	-	-	-	-	-	-	-	-	-	-	-	-	-	-	-	-	-	-	-	-	-	-	-
Rpe	chr1	+	66747467	66766379	2630	6	33.65	59.943	66.201	55.282	62.068	65.027	43.951	21.097	18.464	17.266	15.502	10.903	11.493	40	17	51	25	367	320	331	170	300	231	368	290	216	164	124	202	64	135	77	147	135	328	89	201	124	198
Rpl28	chr1	+	129935104	129935599	496	1	0	0	0	0.031	0.03	0	0	0	0	0	0	0	0	-	-	-	-	-	-	-	-	-	-	-	-	-	-	-	-	-	-	-	-	-	-	-	-	-	-
Rpl31	chr1	+	39424696	39428756	1040	5	37.631	63.781	37.608	36.645	26.136	29.798	35.232	3.386	6.505	5.046	3.247	1.774	3.225	75	72	121	154	444	480	394	452	227	266	276	319	309	445	64	23	131	51	94	48	85	67	55	17	102	84
Rpl37a	chr1	+	72757834	72760387	588	4	129.212	388.318	161.853	128.13	122.844	113.011	129.965	2.836	12.6	3.115	6.454	6.45	6.944	6	377	4	959	81	3485	49	2542	53	3102	33	3178	64	3665	0	52	0	219	0	61	0	207	1	94	2	183
Rpl7	chr1	-	16091376	16094514	934	7	285.938	256.775	212.552	204.949	170.751	157.122	119.874	12.489	23.357	14.764	7.766	5.372	8.044	479	2137	740	2130	2314	8760	2102	7912	2009	6360	1973	5332	1559	4375	743	11	1288	33	917	32	812	31	481	12	882	44
Rps6kc1	chr1	-	192596758	192735649	3995	15	3.631	3.634	3.132	3.219	3.811	4.071	3.795	7.171	6.137	3.154	9.261	8.036	4.582	19	13	30	41	83	118	80	105	100	107	139	125	117	86	159	126	214	115	139	0	397	319	314	231	386	0
Rqcd1	chr1	+	74552634	74577416	3266	8	50.616	56.8	57.717	67.962	54.038	69.39	49.063	7.214	7.17	5.87	13.185	4.613	7.419	153	162	241	282	1158	1343	1328	1556	997	1325	1252	1583	1078	1099	289	293	238	215	219	218	589	692	231	205	334	410
Rrp15	chr1	-	188544965	188573237	1213	5	57.989	68.963	40.981	51.671	52.618	47.193	36.785	38.159	28.438	34.72	38.724	19.209	34.88	85	72	113	70	327	329	459	436	451	456	430	444	310	284	532	337	332	240	552	289	851	799	416	290	969	655
Rrs1	chr1	+	9535489	9537536	2048	1	29.454	42.357	26.297	29.728	26.581	26.76	17.489	15.588	5.689	12.87	15.892	8.457	12.515	65	64	99	118	393	470	484	511	419	417	375	433	349	319	13	62	11	22	17	42	66	104	16	29	46	66
Rufy4	chr1	+	74172115	74194804	2336	12	0	0.126	0.208	0.072	0.025	0.025	0.025	0.101	0.361	0.914	0.12	1.119	0.726	-	-	-	-	1	1	1	1	0	1	2	0	-	-	3	2	11	6	30	45	6	3	51	67	33	63
Rxrg	chr1	+	169528493	169569754	2132	10	0.685	0.415	0.264	2.118	0.62	1.843	0.407	0.007	0	0.006	0	0	0	1	1	1	0	1	1	7	2	3	8	9	7	1	2	-	-	-	-	-	-	-	-	-	-	-	-
Sag	chr1	+	89700255	89741732	1718	16	0.121	0.429	0.141	0.035	0.121	0.06	0.076	0.039	0.096	0.016	0.051	0.041	0.044	-	-	-	-	-	-	-	-	-	-	-	-	-	-	-	-	-	-	-	-	-	-	-	-	-	-
Satb2	chr1	-	56850825	57028178	5286	11	1.54	4.085	2.76	0.877	0.554	0.901	1.318	1.086	1	1.036	0.957	1.257	0.957	6	2	11	18	20	24	4	18	4	12	2	9	19	12	16	16	15	10	11	6	13	23	19	11	17	19
Scarna3a	chr1	+	161270438	161270555	118	1	0	0	0.386	0.386	0.126	0.371	0.49	0	0.572	0.463	0.54	0.076	0.253	-	-	-	-	-	-	-	-	-	-	-	-	-	-	-	-	-	-	-	-	-	-	-	-	-	-
Scarna6	chr1	+	89681146	89681393	248	1	5.05	0.297	0.612	0.368	0.839	0.177	0.466	15.749	60.87	19.395	16.401	11.172	9.743	-	-	-	-	-	-	-	-	-	-	-	-	-	-	-	-	-	-	-	-	-	-	-	-	-	-
Sccpdh	chr1	+	181598362	181617315	1922	12	12.76	12.041	17.466	15.226	15.781	18.123	35.88	9.093	13.674	7.666	13.69	12.982	15.702	14	6	19	1	101	37	58	62	78	39	69	59	149	182	-	-	3	9	1	3	6	1	4	1	4	6
Scg2	chr1	-	79431244	79436665	2485	2	0.042	0	0.037	0.19	0.084	0.247	0.151	0.006	0.048	0.086	0.051	0.201	0.468	-	-	-	-	-	-	-	-	-	-	-	-	-	-	-	-	-	-	-	-	-	-	-	-	-	-
Scly	chr1	+	93194915	93217657	2207	12	17.638	5.544	15.039	8.755	7.612	12.724	6.458	2.931	2.415	1.377	4.24	3.037	2.265	74	57	31	29	386	492	246	251	206	204	356	365	154	208	6	33	10	26	15	10	27	66	22	44	43	33
Sctr	chr1	+	121903557	121960111	1924	14	0	0.077	0.008	0	0.023	0.008	0.023	0	0	0	0	0.009	0	-	-	-	-	-	-	-	-	-	-	-	-	-	-	-	-	-	-	-	-	-	-	-	-	-	-
Scyl3	chr1	+	165860195	165885257	4069	14	8.746	8.477	11.359	11.26	11.061	11.72	10.802	3.895	3.256	2.999	4.72	3.447	3.403	9	5	25	17	145	149	142	138	192	127	154	159	193	174	122	83	56	59	79	66	187	232	163	150	172	137
Sdccag8	chr1	+	178744943	178950563	2620	18	2.032	1.153	1.744	0.952	1.372	1.238	2.808	3.71	4.793	3.803	5.437	5.291	5.617	2	4	5	0	21	8	16	15	24	15	13	13	26	18	85	94	99	136	111	112	207	394	184	258	288	400
Sdhc	chr1	-	173059288	173080734	1179	6	83.739	132.59	133.341	75.713	77.14	66.895	70.788	48.397	53.429	48.053	76.468	101.24	77.927	133	147	442	396	2164	1857	1106	1121	1235	1166	1092	940	1167	1092	313	215	446	411	333	274	652	821	843	854	838	666
Sdpr	chr1	+	51345970	51359804	3055	2	0.512	0.169	0	0.01	0	0	0.719	1.823	3.357	2.563	6.407	11.475	14.778	3	0	-	-	-	-	-	-	-	-	-	-	31	6	55	27	40	67	42	88	169	295	234	530	296	798
Sec16b	chr1	+	159436927	159498556	4596	28	0.159	0.176	0.059	0.083	0.071	0.057	0.044	2.003	1.289	0.148	1.009	0.341	0.283	-	-	-	-	-	-	0	2	0	2	3	1	0	2	26	29	20	16	1	4	36	35	10	9	8	13
Sele	chr1	+	165978365	165987808	2912	14	0	0	0.01	0	0	0.015	0	0.03	0.099	0	0.018	0.04	0.02	-	-	-	-	-	-	-	-	-	-	-	-	-	-	-	-	1	1	-	-	-	-	-	-	-	-
Sell	chr1	+	165992207	166010916	2321	9	0	0.032	0.013	0	0.032	0	0	0	0	0.006	0	0.002	0	-	-	-	-	-	-	-	-	-	-	-	-	-	-	-	-	-	-	-	-	-	-	-	-	-	-
Selp	chr1	+	166053832	166079876	3032	15	0	0	0.02	0.065	0.029	0.029	0.052	0	0.022	0.008	0.003	0.015	0	-	-	-	-	2	2	4	1	-	-	1	2	2	2	-	-	-	-	-	-	-	-	-	-	-	-
Sema4c	chr1	-	36605487	36615226	3805	15	1.289	1.278	1.413	3.344	1.53	2.158	6.819	4.48	3.628	2.638	5.274	2.601	3.386	3	6	4	2	18	11	63	63	32	11	29	35	145	95	40	37	29	46	25	21	46	118	20	30	35	42
2012-09-02	chr1	+	95408681	95518553	3912	27	1.334	0.81	2.523	1.302	1.758	1.404	2.416	3.635	1.641	1.749	3.539	1.629	1.845	15	13	6	16	253	235	112	131	156	177	108	135	204	226	152	87	49	48	50	62	212	348	99	149	131	177
Serpinb11	chr1	+	109257775	109277029	1860	9	0	0	0	0	0	0	0.039	0.006	0	0	0	0	0.004	-	-	-	-	-	-	-	-	-	-	-	-	-	-	-	-	-	-	-	-	-	-	-	-	-	-
Serpinb12	chr1	+	108831026	108853655	1687	8	0	0	0	0	0	0	0	0	0	0.013	0	0.106	0.048	-	-	-	-	-	-	-	-	-	-	-	-	-	-	-	-	-	-	-	-	-	-	-	-	-	-
Serpinb13	chr1	+	108877561	108897772	1607	8	0	0	0	0	0	0	0	0	0	0	0	0	0	-	-	-	-	-	-	-	-	-	-	-	-	-	-	-	-	-	-	-	-	-	-	-	-	-	-
Serpinb2	chr1	+	109425580	109445848	3490	8	0	0	0	0.004	0	0.004	0	0	0	0	0	0	0.004	-	-	-	-	-	-	-	-	-	-	-	-	-	-	-	-	-	-	-	-	-	-	-	-	-	-
Serpinb3a	chr1	-	108942164	108948372	1618	7	0	0	0	0	0	0	0.009	0	0	0.008	0	0.006	0	-	-	-	-	-	-	-	-	-	-	-	-	-	-	-	-	-	-	-	-	-	-	-	-	-	-
Serpinb3b	chr1	-	109050538	109057691	1632	8	0	0	0	0	0	0	0	0	0	0	0	0	0	-	-	-	-	-	-	-	-	-	-	-	-	-	-	-	-	-	-	-	-	-	-	-	-	-	-
Serpinb3c	chr1	-	109167778	109174948	1659	8	0	0	0	0	0	0	0	0	0	0	0	0	0	-	-	-	-	-	-	-	-	-	-	-	-	-	-	-	-	-	-	-	-	-	-	-	-	-	-
Serpinb3d	chr1	-	108974770	108980057	1164	7	0	0	0	0	0	0	0	0	0	0.012	0	0	0	-	-	-	-	-	-	-	-	-	-	-	-	-	-	-	-	-	-	-	-	-	-	-	-	-	-
Serpinb5	chr1	+	108757757	108779925	2565	7	0.081	0	0.012	0.296	0.382	0.097	0.135	0.43	1.557	1.368	1.094	0.908	2.305	-	-	-	-	-	-	5	3	10	1	2	5	2	0	21	8	79	47	73	35	100	92	75	65	295	123
Serpinb7	chr1	+	109319266	109349266	1888	8	0	0	0	0	0	0.015	0.008	0	0.018	0	0	0	0	-	-	-	-	-	-	-	-	-	-	-	-	-	-	-	-	-	-	-	-	-	-	-	-	-	-
Serpinb8	chr1	+	109486583	109505555	3075	7	0.102	0.503	0.578	0.465	0.952	1.126	5.016	1.428	0.25	0.26	5.112	2.244	0.597	-	-	3	6	14	17	8	9	17	22	38	10	93	110	57	36	13	7	18	6	434	432	238	146	64	56
Serpinc1	chr1	+	162908737	162933146	2162	8	0.097	0.477	0.386	0.281	0.185	0.257	0.374	0.095	0.109	0.095	0.112	0.082	0.069	-	-	-	-	-	-	-	-	-	-	-	-	-	-	-	-	-	-	-	-	-	-	-	-	-	-
Serpine2	chr1	-	79790896	79855240	2055	9	23.767	7.89	7.987	9.713	17.911	11.795	20.679	202.134	278.374	106.739	308.212	465.298	409.274	66	51	30	37	66	169	117	151	236	270	148	176	303	260	5953	7782	6084	8781	3138	4714	20911	20988	24564	28512	27325	35470
Sertad4	chr1	-	194670682	194681946	3346	4	2.308	0.793	2.31	5.879	3.56	4.812	6.022	0.013	0.275	1.223	0.286	0.259	0.67	4	1	2	6	40	19	89	70	58	46	72	66	71	81	1	0	4	5	14	9	2	8	10	10	11	7
Sf3b1	chr1	-	55042013	55084322	6192	25	74.463	88.141	70.677	81.128	98.932	95.499	92.139	68.168	67.865	58.614	63.303	43.606	58.863	239	229	376	402	1541	1840	1843	2146	2334	2768	2296	2593	2180	2467	1857	1500	1627	1517	1782	1547	2661	3349	3405	2935	3786	3694
Sft2d2	chr1	-	167104472	167124564	5526	8	6.742	3.668	6.223	5.238	10.085	12.786	19.361	2.185	2.171	2.14	3.783	7.401	4.415	100	96	57	79	554	540	505	408	1138	782	1418	1028	2312	1276	587	88	552	102	648	131	2041	518	4117	670	2895	645
Sgk3	chr1	+	9788211	9892651	5517	18	1.948	0.895	10.042	5.109	5.199	4.825	13.543	4.982	5.716	2.981	4.32	3.884	4.185	8	11	10	2	595	141	222	130	266	155	225	116	497	523	390	241	374	243	201	212	440	519	420	379	475	469
Sgol2	chr1	+	58052818	58083121	5314	9	19.738	27.642	33.733	23.524	39.54	31.397	22.636	15.988	9.19	10.729	18.282	5.61	7.276	217	102	368	227	1775	1343	1402	965	2407	1440	1932	1243	1249	923	1073	2179	600	979	693	1456	2004	5733	588	1683	950	2335
Sgpp2	chr1	+	78306921	78416861	3998	5	0.235	0.313	0.16	0.266	0.253	0.307	1.283	0.752	0.507	0.53	0.721	0.374	0.668	-	-	8	0	15	2	27	5	19	1	42	2	58	54	40	48	22	26	26	41	63	127	30	55	60	120
Sh2d1b1	chr1	+	172207455	172215793	1433	4	0	0	0.021	0	0	0	0	0	0.059	0.029	0.056	0.174	0.312	-	-	-	-	-	-	-	-	-	-	-	-	-	-	-	-	-	-	-	-	-	-	-	-	-	-
Sh2d1b2	chr1	+	172163002	172181718	399	4	0	0.185	0	0	0	0	0	0	0	0	0	0	0	-	-	-	-	-	-	-	-	-	-	-	-	-	-	-	-	-	-	-	-	-	-	-	-	-	-
Sh3bp4	chr1	+	90967037	91050368	3673	6	6.99	9.712	6.647	5.02	5.435	7.001	13.309	8.11	10.588	9.285	6.503	4.427	7.519	32	37	46	70	196	142	129	137	138	150	158	211	300	356	327	205	353	235	418	236	334	350	204	168	300	340
Shisa4	chr1	-	137268033	137271640	1190	5	5.964	2.849	2.833	2.504	3.108	4.175	10.567	5.66	6.537	5.404	10.232	11.896	8.066	2	3	5	4	5	21	19	15	15	20	34	23	67	52	18	22	14	24	23	36	30	109	29	106	44	88
Slamf1	chr1	+	173697263	173731315	2688	7	0	0	0	0.006	0	0	0	0	0	0	0	0	0	-	-	-	-	-	-	-	-	-	-	-	-	-	-	-	-	-	-	-	-	-	-	-	-	-	-
Slamf6	chr1	+	173847668	173873999	2443	8	0	0.06	0.044	0.006	0.006	0	0.035	0.006	0	0.011	0	0.022	0.003	-	-	-	-	-	-	-	-	-	-	-	-	-	-	-	-	-	-	-	-	-	-	-	-	-	-
Slamf7	chr1	-	173562534	173583168	3977	8	0	0.185	0.008	0	0.004	0	0.004	0.009	0.01	0.008	0.01	0.001	0.002	-	-	-	-	-	-	-	-	-	-	-	-	-	-	-	-	-	-	-	-	-	-	-	-	-	-
Slamf8	chr1	-	174511508	174520699	2040	5	0	0	0.015	0	0	0.021	0.007	0	0	0	0	0	0	-	-	-	-	-	-	-	-	-	-	-	-	-	-	-	-	-	-	-	-	-	-	-	-	-	-
Slamf9	chr1	+	174405491	174408540	1145	4	0.456	0.451	0.796	1.314	1.829	2.003	1.439	0	0.015	0	0.007	0	0	-	-	1	0	7	4	12	7	25	8	14	2	10	3	-	-	-	-	-	-	-	-	-	-	-	-
Slc11a1	chr1	+	74421777	74432625	2304	15	5.707	2.079	4.817	1.498	0.329	0.336	0.408	0.221	0.124	0.018	0.077	0.102	0.047	1	5	5	2	12	28	2	5	0	4	0	2	2	3	1	0	0	3	-	-	1	1	-	-	-	-
Slc16a14	chr1	-	84903280	84931658	2349	5	0.844	0.377	0.75	0.699	0.62	0.597	0.123	0.049	0.072	0.038	0.016	0.217	0.151	2	0	0	4	19	7	9	8	6	9	8	5	3	2	0	1	4	0	-	-	-	-	0	4	1	6
Slc19a2	chr1	+	166179186	166195500	3546	6	28.96	30.678	20.125	20.376	32.145	19.213	22.069	4.625	6.435	9.378	4.623	5.179	5.833	129	147	173	210	516	671	532	639	933	954	533	644	601	780	33	33	64	103	63	79	62	113	43	63	94	121
Slc19a3	chr1	-	83009098	83035023	2974	7	1.895	1.066	1.327	1.421	1.908	2.034	1.147	0	0	0.009	0.008	0.009	0.003	9	3	7	3	33	17	62	8	65	14	61	17	49	9	-	-	-	-	-	-	-	-	-	-	-	-
Slc23a3	chr1	-	75122115	75130464	2059	12	0.253	0.036	0.125	0.044	0.115	0.078	0.772	0.029	0.008	0.013	0.039	0.03	0.029	0	1	-	-	0	3	0	2	1	3	0	1	13	18	-	-	-	-	-	-	-	-	0	1	-	-
Slc26a9	chr1	+	133653647	133667793	3641	13	0.172	0.263	0.15	0.171	0.204	0.104	0.091	0	0.019	0.026	0.011	0.022	0.037	-	-	-	-	4	1	3	0	3	4	1	0	-	-	-	-	-	-	1	0	-	-	-	-	-	-
Slc30a1	chr1	+	193730660	193737126	5230	2	9.219	14.43	8.884	16.408	7.174	11.088	11.55	7.265	5.952	7.326	7.651	5.3	6.37	4	3	9	8	8	11	27	14	9	8	20	12	12	11	8	12	5	19	7	14	4	28	13	8	9	24
Slc30a10	chr1	+	187278727	187292641	5836	4	0.429	0.53	1.551	0.375	0.293	0.125	0.094	0.064	0.055	0.033	0.086	0.047	0.076	-	-	-	-	0	2	-	-	-	-	-	-	-	-	-	-	-	-	-	-	-	-	-	-	-	-
Slc35f5	chr1	+	127457593	127492261	2598	16	11.087	17.901	11.332	7.923	10.028	12.569	24.819	3.819	6.245	4.78	7.29	6.06	6.04	6	14	17	21	34	71	37	24	48	40	35	55	128	92	3	6	4	13	6	10	10	29	14	15	14	22
Slc39a10	chr1	-	46864389	46910354	4961	10	13.211	17.768	11.434	12.475	17.497	15.226	26.93	13.009	12.424	11.184	10.211	6.225	9.099	16	16	22	34	135	109	145	134	215	189	173	153	288	253	40	37	41	55	33	49	36	62	19	21	50	38
Slc40a1	chr1	-	45964915	45982439	3380	8	1.883	0.938	1.415	8.321	9.048	6.398	24.393	0.291	0.344	0.112	0.337	0.408	0.156	11	4	14	3	60	54	286	279	438	272	263	193	1065	991	6	2	4	2	3	2	8	13	8	12	1	3
Slc41a1	chr1	+	133724589	133745440	4660	11	4.748	7.513	7.298	2.466	3.618	2.863	4.439	5.801	5.996	4.477	9.305	27.232	13.799	24	23	56	45	289	292	74	87	157	135	100	119	182	238	68	42	80	102	71	30	234	301	449	546	316	405
Slc45a3	chr1	+	133867186	133879541	3340	5	0.781	0.883	1.746	1.265	1.236	0.792	0.64	0.013	0.045	0.029	0.005	0.048	0.018	1	0	2	2	17	15	5	12	18	12	6	11	1	12	-	-	-	-	-	-	0	1	4	0	0	2
Slc4a3	chr1	+	75542841	75556006	4441	23	0.963	0.548	0.619	1.195	1.02	1.3	1.51	2.941	2.529	0.956	6.117	10.908	2.11	3	3	2	2	15	2	19	12	21	9	34	7	19	17	19	8	17	28	11	1	81	85	118	96	64	0
Slc9a2	chr1	+	40738557	40825730	3493	12	0	0	0.061	0.078	0.021	0.017	0.029	0	0.034	0.016	0.026	0.201	0.017	-	-	-	-	-	-	-	-	-	-	-	-	-	-	-	-	-	-	-	-	-	-	-	-	-	-
Slc9a4	chr1	+	40637072	40687576	3822	12	0	0	0	0	0	0	0.004	0	0	0	0	0	0	-	-	-	-	-	-	-	-	-	-	-	-	-	-	-	-	-	-	-	-	-	-	-	-	-	-
Slco4c1	chr1	-	98715361	98768748	2396	13	1.22	1.538	0.703	0.406	0.422	0.524	4.826	0	0	0	0	0	0	2	0	2	0	17	1	7	3	7	2	9	5	36	64	-	-	-	-	-	-	-	-	-	-	-	-
Slco5a1	chr1	-	12856630	12981216	8512	9	0.441	0.199	0.601	0.884	0.501	0.989	1.209	0.253	0.753	0.458	0.401	0.438	0.377	3	5	1	0	67	11	60	19	31	23	56	35	103	44	4	28	23	24	16	25	8	55	21	55	21	46
Slco6b1	chr1	-	98802753	98894137	2475	15	0	0	0	0.012	0	0	0.012	0	0	0	0	0	0	-	-	-	-	-	-	-	-	-	-	-	-	-	-	-	-	-	-	-	-	-	-	-	-	-	-
Slco6c1	chr1	-	98956026	99024880	2433	14	0	0	0	0	0	0	0	0	0.014	0	0	0.007	0.003	-	-	-	-	-	-	-	-	-	-	-	-	-	-	-	-	-	-	-	-	-	-	-	-	-	-
Slco6d1	chr1	+	100317701	100405957	2328	14	0	0	0	0	0	0.006	0	0	0	0	0	0.004	0	-	-	-	-	-	-	-	-	-	-	-	-	-	-	-	-	-	-	-	-	-	-	-	-	-	-
Smap1	chr1	-	23852466	23929128	2259	10	20.559	28.939	32.088	27.551	32.219	38.904	43.51	8.479	6.838	6.584	12.246	9.095	11.292	6	1	6	10	23	16	18	16	17	11	23	28	16	26	19	11	8	5	5	10	16	38	14	24	21	22
Smarcal1	chr1	+	72629825	72683364	6715	17	7.087	6.322	5.14	4.621	5.621	5.407	5.168	2.415	2.079	1.758	3.654	2.916	3.004	39	26	22	38	144	138	111	156	139	155	144	181	147	211	35	67	33	50	22	42	136	194	109	137	129	171
Smg7	chr1	-	154684125	154749776	5803	23	31.419	33.454	21.565	22.314	27.782	28.293	24.176	7.805	7.285	7.031	7.938	5.613	7.23	49	58	112	70	256	261	247	227	292	237	265	283	274	255	76	78	63	69	75	82	109	127	74	44	106	113
Smyd2	chr1	-	191704371	191746167	1605	12	27.505	20.067	21.626	21.235	24.423	25.189	17.111	25.179	23.954	15.892	42.632	23.518	34.293	40	33	38	47	330	322	245	273	300	366	295	435	249	276	288	404	253	349	221	286	909	1563	476	555	854	1043
Smyd3	chr1	-	180885162	181448134	3769	12	8.667	8.682	7.171	4.167	8.205	6.683	4.917	0	1.897	3.155	0.008	2.289	4.369	54	43	79	61	265	272	187	159	399	307	346	294	230	233	-	-	85	1	56	50	0	2	154	1	214	167
Sned1	chr1	+	95132474	95193025	4474	31	0.28	0.148	0.173	0.601	0.322	0.369	0.275	2.434	3.975	0.29	7.899	12.576	4.858	1	2	-	-	1	2	9	7	7	5	4	7	6	7	44	26	47	73	3	3	152	255	250	290	120	138
Snhg6	chr1	-	9932106	9934199	407	4	105.902	134.729	241.517	58.342	67.662	57.761	53.2	16.548	21.988	16.83	18.974	8.682	17.364	113	17	43	27	649	406	103	104	146	105	134	101	120	95	16	26	38	61	33	18	47	66	13	20	66	104
Snora36b	chr1	+	187066805	187066917	113	1	0	0	0	0.269	0.394	0.646	0	0.913	4.632	1.572	0.564	1.183	0.066	-	-	-	-	-	-	-	-	-	-	-	-	-	-	-	-	-	-	-	-	-	-	-	-	-	-
Snora41	chr1	+	63225597	63225709	113	1	5.541	7.175	5.643	3.901	3.155	3.103	3.198	0.261	4.782	2.056	0.986	0.237	0.264	-	-	-	-	-	-	-	-	-	-	-	-	-	-	-	-	-	-	-	-	-	-	-	-	-	-
Snora75	chr1	-	88247745	88247860	116	1	8.997	5.718	2.749	7.339	6.658	6.298	5.607	1.779	1.892	0.471	0.755	0.384	0.321	-	-	-	-	-	-	-	-	-	-	-	-	-	-	-	-	-	-	-	-	-	-	-	-	-	-
Snord11	chr1	+	59761652	59761714	63	1	1.657	3.51	1.205	2.413	2.829	0.928	1.147	0.234	0.268	0.217	0.379	0	0.237	-	-	-	-	-	-	-	-	-	-	-	-	-	-	-	-	-	-	-	-	-	-	-	-	-	-
Snord47	chr1	+	162968223	162968287	65	1	67.435	80.506	126.373	32.509	29.707	17.083	19.124	2.267	7.274	4.835	2.816	1.096	2.295	-	-	-	-	-	-	-	-	-	-	-	-	-	-	-	-	-	-	-	-	-	-	-	-	-	-
Snord70	chr1	+	59748802	59748854	53	1	0	20.859	3.724	8.605	8.408	5.514	2.727	0.278	2.549	1.031	0.15	0.504	0	-	-	-	-	-	-	-	-	-	-	-	-	-	-	-	-	-	-	-	-	-	-	-	-	-	-
Snord82	chr1	-	88252835	88252902	68	1	9.209	0	5.582	6.483	2.403	2.578	1.7	2.601	3.476	3.215	0.234	1.179	2.084	-	-	-	-	-	-	-	-	-	-	-	-	-	-	-	-	-	-	-	-	-	-	-	-	-	-
Snord87	chr1	-	9932551	9932624	74	1	5.641	4.98	21.954	6.368	9.233	6.318	2.93	1.992	25.556	5.724	1.613	2.287	3.527	-	-	-	-	-	-	-	-	-	-	-	-	-	-	-	-	-	-	-	-	-	-	-	-	-	-
Snord89	chr1	-	39605592	39605685	94	1	29.977	5.488	4.846	6.307	6.479	4.818	7.842	0.314	4.67	0	0.508	0.569	0.873	-	-	-	-	-	-	-	-	-	-	-	-	-	-	-	-	-	-	-	-	-	-	-	-	-	-
Snrpe	chr1	-	135500448	135506857	492	5	157.818	428.434	297.188	368.307	250.849	230.477	225.333	15.085	49.138	19.73	29.412	15.547	24.5	-	-	-	-	-	-	-	-	-	-	-	-	-	-	-	-	-	-	-	-	-	-	-	-	-	-
Sntg1	chr1	-	8352742	9289811	4193	21	0	0	0.007	0.004	0.053	0.035	0.024	0	0	0	0	0	0.002	-	-	-	-	-	-	-	-	-	-	-	-	-	-	-	-	-	-	-	-	-	-	-	-	-	-
Soat1	chr1	-	158358239	158404459	4785	16	22.618	11.244	13.927	28.05	24.588	39.888	45.072	13.5	13.206	13.635	18.706	15.532	12.43	87	140	44	105	336	536	895	1053	797	960	1256	1365	1854	1390	1125	1301	632	833	850	1599	2477	3543	2233	2638	1497	2841
Sox13	chr1	-	135278877	135320789	3531	14	3.842	7.013	4.644	4.271	3.912	3.381	4.114	0.261	0.366	0.389	0.255	0.199	0.275	10	23	56	75	164	194	164	152	187	184	133	163	129	221	2	9	18	12	7	4	4	10	10	4	9	11
Sox17	chr1	-	4481009	4486494	3130	5	0.033	0.589	0.718	0.131	0.142	0.513	15.433	0	0	0	0	0	0	-	-	2	1	35	15	5	4	8	2	14	5	432	353	-	-	-	-	-	-	-	-	-	-	-	-
Sp100	chr1	+	87546625	87606023	2158	20	0	0	0.281	0.007	0.007	0.007	0.02	0	0	0	0	0	0	-	-	-	-	-	-	-	-	-	-	-	-	-	-	-	-	-	-	-	-	-	-	-	-	-	-
Sp110	chr1	-	87379237	87423759	2718	2	0	0	0.006	0	0	0	0	0	0	0	0	0	0	-	-	-	-	-	-	-	-	-	-	-	-	-	-	-	-	-	-	-	-	-	-	-	-	-	-
Sp140	chr1	+	87497278	87541612	2417	17	0.173	0.183	0.069	0.025	0.055	0.018	0.054	0.042	0.057	0.024	0.07	0.088	0.048	-	-	-	-	-	-	-	-	-	-	-	-	-	-	-	-	-	-	-	-	-	-	-	-	-	-
Spag16	chr1	+	69873562	70771706	2126	17	0.785	0.104	0.393	0.844	1.404	1.299	0.415	0.017	0.008	0	0.017	0.011	0.007	0	1	-	-	5	4	10	14	24	19	25	27	3	14	-	-	-	-	-	-	-	-	-	-	-	-
Spata17	chr1	-	188872286	189039325	1303	10	0.08	0.17	0.035	0.152	0.422	0.258	0.111	0.032	0.116	0.081	0.252	0.7	0.323	-	-	0	1	-	-	0	1	-	-	3	0	-	-	-	-	-	-	0	1	2	0	3	2	2	1
Spata3	chr1	+	87918517	87926533	1107	4	0	0	0	0	0	0.013	0	0.173	0.229	0.197	0.496	1.913	0.348	-	-	-	-	-	-	-	-	-	-	-	-	-	-	-	-	-	-	-	-	-	-	-	-	-	-
Spats2l	chr1	+	57831705	58005241	3932	14	0.956	2.418	4.089	1.036	2.157	2.178	4.209	9.473	12.797	7.369	8.689	7.234	7.704	3	4	8	7	66	71	19	15	27	29	33	15	52	66	110	149	208	159	121	104	259	305	230	156	309	235
Speg	chr1	+	75371872	75428889	10797	41	0.396	0.102	0.122	0.322	0.303	0.533	1.121	0.533	0.603	0.289	0.953	1.09	0.867	2	3	-	-	7	4	6	22	5	12	28	26	48	66	5	14	21	12	11	4	30	58	26	29	54	43
Sphkap	chr1	-	83252356	83404775	6512	11	0	0	0.049	0.152	0.185	0.28	1.207	0	0.003	0	0.001	0.003	0.003	-	-	-	-	7	4	5	11	9	10	18	11	41	144	-	-	-	-	-	-	-	-	-	-	1	0
Spna1	chr1	+	176102907	176178580	8405	52	1.987	2.894	2.036	10.872	11.531	7.812	4.372	0.142	1.088	0.793	0.05	0.468	0.199	9	23	10	53	97	111	452	781	564	723	387	594	196	327	0	20	17	109	32	67	1	7	14	44	15	27
Spp2	chr1	+	90303594	90323013	870	8	0	0	0.017	0	0.068	0	0.781	0	0	0	0	0	0	-	-	-	-	-	-	-	-	-	-	-	-	0	1	-	-	-	-	-	-	-	-	-	-	-	-
Srgap2	chr1	-	133181828	133423938	8040	23	7.126	8.736	8.287	4.971	9.573	7.458	9.163	24.81	21.417	18.285	19.214	15.392	17.362	44	31	103	99	363	338	189	189	489	350	330	297	438	439	425	336	388	275	394	293	581	691	442	455	718	582
Srp9	chr1	+	184058813	184066071	4675	2	8.148	9.633	9.516	11.388	8.245	10.27	9.198	1.667	1.889	1.071	1.678	0.932	1.131	271	192	293	196	1053	1036	1330	1165	963	895	1307	1107	1050	939	318	97	313	166	239	73	484	331	261	163	395	176
St18	chr1	+	6720132	6851021	5862	24	0.018	0	0.008	0.01	0.015	0.007	0.007	0.003	0.019	0.027	0.001	0.002	0.012	-	-	-	-	-	-	-	-	-	-	-	-	-	-	-	-	-	-	-	-	-	-	-	-	-	-
St8sia4	chr1	-	97484259	97564171	5413	5	0	0.027	0.098	0.101	0.137	0.151	1.669	0	0.059	0.063	0	0.025	0.014	-	-	-	-	1	2	7	0	6	2	9	1	42	73	-	-	-	-	2	0	-	-	-	-	-	-
Stat1	chr1	+	52176282	52218707	5166	25	2.667	2.696	4.685	1.663	3.117	2.633	3.397	3.724	2.8	1.88	4.791	3.681	2.846	10	20	2	22	101	285	57	59	96	117	87	88	160	136	96	75	57	92	42	39	172	205	118	148	131	97
Stat4	chr1	+	52065088	52164028	2981	24	1.961	1.904	1.508	2.03	3.737	2.441	1.401	0.002	0.014	0.005	0.002	0	0.006	4	1	8	8	13	7	9	10	39	15	30	19	6	16	-	-	-	-	-	-	5	0	-	-	-	-
Stau2	chr1	-	16218891	16509383	2890	14	6.103	3.137	4.25	4.234	4.996	5.819	6.397	5.267	3.895	4.204	7.384	5.409	6.398	3	3	4	2	15	17	16	17	14	17	20	16	21	20	40	37	16	13	26	18	121	146	73	57	142	91
Steap3	chr1	-	122122993	122167659	3128	6	1.268	0.872	0.835	0.991	0.693	0.738	0.356	0.014	0.13	0.009	0.043	1.099	0.01	5	1	8	0	31	4	16	5	17	4	26	6	14	3	-	-	3	1	-	-	0	2	19	10	-	-
Stk11ip	chr1	+	75518104	75533910	4458	25	6.274	6.067	5.831	7.829	7.32	7.132	7.474	1.042	0.947	0.957	1.441	1.011	1.135	26	8	30	25	124	73	129	156	166	123	175	115	164	152	61	29	34	29	52	46	110	103	101	80	117	97
Stk16	chr1	+	75207404	75212181	2885	8	12.516	20.386	16.004	16.899	13.674	14.282	13.086	9.766	6.755	7.584	16.388	13.906	14.071	8	12	15	20	82	89	74	72	84	83	97	105	101	81	150	139	118	150	133	113	468	720	385	537	476	656
Stk17b	chr1	-	53812356	53842059	3278	8	17.288	21.292	19.074	29.142	38.407	30.88	22.599	6.114	4.447	3.966	13.658	8.034	7.008	28	43	52	72	234	173	359	295	541	323	419	319	290	206	61	83	41	48	39	86	209	385	131	210	123	201
Stk25	chr1	-	95517328	95532304	3254	12	22.611	14.383	28.463	16.846	19.121	17.229	22.032	12.867	14.079	10.824	19.873	14.29	19.193	28	27	29	50	411	399	170	208	272	273	225	224	326	373	51	70	36	58	40	71	100	276	70	151	102	245
Stk36	chr1	+	74648029	74683468	5235	27	0.777	0.971	0.902	0.444	0.514	0.469	1.416	0.124	0.251	0.213	0.325	0.322	0.289	2	7	11	13	33	58	10	29	22	17	25	15	60	75	3	1	9	7	5	8	26	34	31	12	22	23
Stradb	chr1	+	59030415	59051966	2318	12	4.682	4.928	7.133	3.338	3.697	5.225	8.056	0.91	1.482	0.842	1.724	1.382	1.44	3	4	10	0	34	41	25	16	30	17	26	17	43	53	1	2	5	4	0	1	3	9	3	0	9	4
Stx6	chr1	+	157005833	157050647	2459	8	7.088	5.575	7.508	9.681	8.674	10.469	15.412	14.932	23.524	15.313	21.287	17.623	23.221	9	10	12	8	63	57	82	78	106	90	104	112	127	144	56	65	115	118	65	74	123	262	111	166	158	304
Sulf1	chr1	+	12708626	12850453	4609	22	8.491	1.855	5.413	15.057	17.709	30.398	19.287	0	0.066	0.131	0.324	3.161	1.673	50	33	24	6	190	144	631	413	759	473	1373	937	764	675	-	-	4	0	13	3	66	3	689	8	268	93
Sumo1	chr1	-	59696278	59727678	1215	5	53.599	89.96	62.796	68.09	46.125	49.172	43.946	36.853	37.489	35.472	62.862	43.887	59.046	-	-	-	-	-	-	-	-	-	-	-	-	-	-	-	-	-	-	-	-	-	-	-	-	-	-
Susd4	chr1	+	184695037	184825785	2035	8	2.667	2.137	2.656	1.935	2.664	2.499	2.252	0.297	0.206	0.342	1.941	1.4	1.674	7	6	9	1	35	29	15	37	39	42	35	26	50	19	6	1	-	-	1	2	42	26	16	8	40	26
Syt14	chr1	-	194723501	194861892	1731	8	1.507	2.044	1.307	3.513	3.278	4.085	2.405	0.349	0.875	2.165	1.716	1.332	0.842	6	0	0	4	6	4	14	12	8	17	16	8	5	11	1	2	0	2	14	3	12	15	9	3	9	5
Syt2	chr1	+	136543258	136645994	3386	10	0.154	0.305	0.054	0.139	0.101	0.065	0.064	0.056	0.035	0.052	0.129	0.257	0.07	-	-	-	-	-	-	1	0	0	1	-	-	1	0	-	-	-	-	-	-	1	2	0	4	-	-
Tada1	chr1	-	168323741	168339959	7372	6	1.232	0.19	0.332	0.802	0.772	1.687	3.31	0.158	6.348	7.205	0.197	5.021	6.562	18	7	1	3	21	18	71	43	42	46	135	106	327	211	6	11	423	16	471	99	7	27	610	6	706	183
Tagln2	chr1	+	174430377	174437506	1382	5	83.898	156.631	130.993	57.563	97.956	94.167	167.793	0	1.025	15.111	0.012	3.071	17.645	106	51	270	122	1445	921	556	472	907	727	973	741	1535	1577	-	-	0	3	31	126	-	-	0	50	39	144
Tatdn3	chr1	-	192869138	192882792	1571	7	5.049	5.958	6.736	5.68	5.701	4.65	4.407	1.069	1.272	0.552	1.825	1.616	1.389	6	4	25	27	97	97	88	66	108	51	71	37	84	51	9	24	21	13	11	6	33	60	36	36	49	38
Tbc1d8	chr1	-	39428340	39535592	4440	20	8.673	11.968	7.913	5.821	5.266	5.041	7.217	2.302	2.816	2.551	3.024	1.615	2.318	78	72	123	157	449	493	395	454	228	277	277	326	311	446	74	29	137	57	100	55	101	95	68	26	120	105
Tbx19	chr1	-	167067984	167090904	2662	8	0	0	0	0.006	0	0.005	0.071	0	0	0.005	0	0	0	-	-	-	-	-	-	-	-	-	-	-	-	-	-	-	-	-	-	-	-	-	-	-	-	-	-
Tcea1	chr1	+	4847775	4887990	2671	10	9.026	14.763	10.278	14.166	12.618	12.56	9.265	16.064	15.654	12.871	15.766	10.077	14.401	11	0	20	0	111	0	193	0	147	0	179	0	90	0	5	0	5	2	10	0	8	0	4	2	15	0
Tceb1	chr1	-	16632846	16646946	955	4	94.747	250.435	134.791	161.857	103.601	106.621	114.06	20.264	25.134	16.797	49.617	25.941	33.681	15	15	113	76	289	361	432	349	359	304	389	376	369	377	59	46	91	67	72	39	138	196	100	99	107	104
Tcfap2b	chr1	+	19202135	19228815	6056	7	0.034	0.061	0.005	0.003	0.005	0.002	0.033	0	0	0	0	0.001	0	-	-	-	-	-	-	-	-	-	-	-	-	-	-	-	-	-	-	-	-	-	-	-	-	-	-
Tcfap2d	chr1	+	19093103	19156419	1753	8	0	0	0	0.009	0	0	0	0	0	0	0	0	0	-	-	-	-	-	-	-	-	-	-	-	-	-	-	-	-	-	-	-	-	-	-	-	-	-	-
Tcfcp2l1	chr1	+	120524522	120581745	9270	15	54.321	78.505	74.235	3.824	14.544	11.695	24.32	0.002	0.094	0.006	0.003	0.192	0.02	849	583	1770	1277	7053	6461	320	278	1698	1120	1369	947	2511	2222	-	-	11	3	0	1	1	0	18	45	1	4
Tdrd5	chr1	-	158185426	158233479	3444	18	4.364	0.621	1.816	3.514	3.368	3.657	5.082	0.004	0.01	0.012	0.005	0.018	0.024	6	8	0	4	16	39	39	71	36	57	67	77	89	109	-	-	0	1	0	1	-	-	-	-	-	-
Teddm1	chr1	+	155738776	155740190	1415	1	0	0.052	0	0.011	0	0	0.01	0	0.095	0	0.006	0.006	0.005	-	-	-	-	-	-	-	-	-	-	-	-	-	-	-	-	-	-	-	-	-	-	-	-	-	-
Terf1	chr1	+	15795739	15833510	1633	10	54.003	113.646	98.158	103.555	109.668	118.444	61.269	16.859	7.954	13.433	15.01	8.772	7.624	145	157	402	358	1668	1337	1554	1377	1720	1519	1862	1497	1051	756	216	339	93	130	199	234	284	525	123	226	153	262
Tfb2m	chr1	-	181458187	181476398	2448	8	0.81	2.017	0.67	1.167	0.856	0.865	0.886	0.351	0.383	0.316	0.543	0.469	0.581	-	-	3	0	3	1	3	13	2	0	0	4	7	3	2	0	2	0	4	0	4	3	6	0	4	10
Tgfb2	chr1	-	188447065	188529871	4725	7	0.574	0.64	0.129	0.145	0.349	0.751	13.215	3.042	2.919	4.184	3.049	5.555	4.008	4	0	3	2	2	3	2	3	6	4	15	13	312	68	83	38	109	3	149	53	219	77	678	19	263	108
Tgfbrap1	chr1	-	43104114	43155467	5538	13	3.354	2.023	2.618	2.292	2.784	3.343	4.698	3.986	3.415	3.003	4.591	4.054	3.528	12	24	16	25	91	103	66	109	97	106	146	163	172	221	130	202	109	197	94	165	183	523	130	288	168	337
Thap4	chr1	-	95601968	95651415	2160	6	12.031	11.226	16.477	10.74	12.474	11.736	9.455	2.928	2.362	1.654	4.889	3.175	3.982	10	13	8	14	92	80	54	83	66	84	59	65	49	78	41	17	21	17	23	15	127	105	62	31	110	74
Thsd7b	chr1	+	131169881	132115855	6253	28	0	0.059	0.007	0.007	0.005	0.002	0.016	0	0.008	0.004	0	0	0.001	-	-	-	-	-	-	-	-	-	-	-	-	-	-	-	-	-	-	-	-	-	-	-	-	-	-
Timm17a	chr1	-	137198112	137210314	917	6	42.565	87.688	55.468	49.883	45.484	42.351	40.053	28.805	42.826	26.672	43.339	38.145	38.313	80	59	222	130	591	388	649	343	599	342	582	375	550	283	381	247	594	479	408	256	1177	1572	824	676	1229	1283
Tiprl	chr1	-	167142417	167167089	4395	7	15.696	16.853	22.507	16.492	16.06	14.245	16.645	6.648	6.886	6.127	8.176	6.468	6.962	22	15	28	25	121	121	100	105	115	139	89	116	97	116	59	17	43	26	32	19	82	50	59	17	70	45
Tm4sf20	chr1	-	82753224	82765031	1503	4	0	0	0.02	0.03	0.049	0.01	0.173	0.196	0.18	0.227	0.127	0.142	0.099	-	-	-	-	-	-	-	-	-	-	-	-	0	2	3	0	1	1	4	2	2	4	2	2	2	5
Tmbim1	chr1	-	74334821	74350910	2309	12	10.441	10.948	10.692	5.695	7.514	7.878	15.262	6.206	12.692	5.971	10.501	10.158	12.336	18	20	29	39	146	145	60	77	73	140	101	142	220	216	105	79	181	179	90	93	304	339	180	174	329	332
Tmcc2	chr1	-	134252892	134287858	3410	5	2.479	1.232	1.955	0.687	0.601	1.088	1.649	2.951	1.556	1.7	3.432	2.083	1.626	0	6	4	1	57	47	10	14	7	8	34	27	68	27	147	121	85	50	101	63	248	299	142	148	132	142
Tmco1	chr1	+	169238801	169264109	4474	7	9.121	21.07	20.664	25.813	19.744	24.379	19.575	10.9	11.521	8.049	17.618	14.059	17.044	-	-	-	-	6	4	-	-	2	5	0	1	0	2	-	-	1	1	0	2	4	2	1	4	0	4
Tmeff2	chr1	+	50984367	51244114	3339	10	0.188	0.287	0.141	0.127	0.271	0.341	0.134	1.631	2.892	0.797	2.208	5.157	3.906	-	-	-	-	2	0	-	-	7	0	11	0	0	4	60	1	74	2	19	5	144	20	180	25	191	42
Tmem131	chr1	-	36849034	36996372	6547	41	23.544	29.551	21.213	23.015	18.751	23.051	16.976	7.022	5.221	6.061	6.053	5.833	5.371	77	68	121	132	407	489	528	397	399	361	472	456	339	373	210	140	110	86	176	136	349	340	354	240	373	280
Tmem14a	chr1	+	21208712	21220248	1112	5	1.783	4.176	7.728	3.404	2.885	2.194	3.341	0.783	0.764	0.579	1.172	0.81	0.665	2	0	4	0	15	2	4	2	7	1	1	0	4	5	-	-	-	-	-	-	-	-	0	1	-	-
Tmem163	chr1	-	129386919	129574598	2517	8	0	0.059	0.115	0.157	0.077	0.041	5.697	0.059	0.081	0.157	0.111	0.12	0.45	-	-	-	-	1	0	0	3	2	0	4	0	106	87	-	-	1	2	1	0	2	0	-	-	3	2
Tmem169	chr1	+	72330947	72349569	2815	3	0.148	0	0.016	0.016	0.016	0.016	0.021	0.202	0.18	0.169	0.736	0.329	0.401	-	-	-	-	-	-	-	-	-	-	2	0	-	-	-	-	-	-	-	-	-	-	-	-	-	-
Tmem177	chr1	-	121804467	121809745	3301	2	2.34	2.545	3.339	3.716	3.213	2.837	2.518	1.575	1.389	1.268	2.65	1.688	1.705	1	4	8	19	70	51	96	67	60	38	62	36	61	25	36	38	40	21	27	35	119	100	60	43	82	75
Tmem182	chr1	+	40862446	40912112	1096	5	0	0	0	0	0	0	0	0.027	0.169	0	3.015	4.432	1.002	-	-	-	-	-	-	-	-	-	-	-	-	-	-	-	-	-	-	-	-	-	-	-	-	-	-
Tmem183a	chr1	-	136242674	136258576	3169	8	40.046	45.212	35.067	34.937	33.953	37.419	34.569	21.16	23.98	18.597	20.58	18.05	20.558	72	50	113	86	476	374	495	307	458	335	513	390	449	440	61	49	73	74	73	58	78	130	49	68	82	107
Tmem185b	chr1	+	121422744	121424803	2060	1	7.903	11.699	11.675	10.863	11.277	11.114	12.932	3.975	3.011	2.193	5.338	2.994	2.463	-	-	-	-	-	-	-	-	-	-	-	-	-	-	-	-	-	-	-	-	-	-	-	-	-	-
Tmem194b	chr1	+	52687549	52708763	3394	9	9.071	3.822	11.256	10.306	8.543	9.178	9.105	2.197	2.406	1.719	1.995	0.866	1.162	51	38	20	14	372	271	275	272	252	230	285	275	289	235	54	40	62	38	36	36	59	57	11	15	40	29
Tmem198	chr1	+	75476107	75482268	2185	5	0.191	0.439	0.202	0.028	0.088	0.094	0.132	0.259	0.255	0.122	0.35	0.241	0.214	-	-	-	-	1	2	0	1	2	1	1	1	2	0	1	2	-	-	1	0	4	4	3	3	0	1
Tmem206	chr1	+	193149844	193176804	4204	8	3.178	4.155	3.879	3.612	3.378	3.99	4.298	3.486	3.182	2.723	4.146	2.749	3.976	19	13	33	22	107	149	107	116	88	131	114	132	119	149	152	175	159	119	170	141	316	324	199	144	281	238
Tmem37	chr1	-	121963954	121970357	1017	2	3.284	2.174	3.001	1.599	1.212	1.02	2.459	0.029	0.1	0.013	0.125	0.096	0.513	0	1	-	-	6	0	4	0	1	1	1	0	7	0	-	-	-	-	-	-	2	1	1	0	14	1
Tmem63a	chr1	+	182872649	182905235	3239	23	4.801	1.911	2.606	4.614	4.645	5.237	7.095	3.156	1.862	1.153	3.447	1.962	1.722	8	27	13	19	41	81	105	106	96	108	90	131	142	155	112	27	93	25	44	17	306	155	155	38	191	66
Tmem70	chr1	+	16655272	16668356	1732	3	15.004	10.681	23.555	21.89	15.728	19.706	18.235	6.255	6.354	4.996	10.449	6.146	8.797	61	24	57	26	499	283	588	211	417	200	519	293	443	266	56	43	36	35	41	47	101	181	74	48	93	113
Tmem81	chr1	+	134402807	134405216	1742	2	2.576	2.496	3.53	1.388	2.831	2.038	2.033	0.584	1.018	0.769	0.813	1.243	1.117	6	5	10	6	55	96	21	30	42	73	56	51	38	75	9	8	9	5	5	5	7	11	12	10	22	27
Tmem9	chr1	+	137904796	137931607	1595	6	21.134	9.565	20.124	14.792	13.689	14.51	29.923	8.425	11.919	5.937	16.702	20.948	21.411	57	38	25	12	336	305	277	195	207	157	246	178	439	416	29	14	22	27	16	16	55	39	32	33	53	46
Tnfrsf11a	chr1	+	107677300	107744558	5022	10	0.145	0.264	0.136	0.124	0.092	0.076	0.124	0	0.034	0.003	0.002	0.014	0.004	-	-	1	3	4	0	0	1	2	0	1	3	2	2	-	-	2	0	-	-	-	-	-	-	-	-
Tnfsf18	chr1	+	163424788	163435421	2064	3	0.152	0	0.074	0.11	0.453	0.609	0.133	0.121	0.39	0.431	0.367	0.465	0.593	-	-	-	-	-	-	-	-	-	-	-	-	-	-	-	-	-	-	-	-	-	-	-	-	-	-
Tnfsf4	chr1	+	163325569	163348337	1609	3	0	0	0.028	0	0.009	0	0.036	0	0	0	0.005	0	0	-	-	-	-	-	-	-	-	-	-	-	-	-	-	-	-	-	-	-	-	-	-	-	-	-	-
Tnn	chr1	-	162015160	162083706	5812	22	0.018	0.051	0	0.021	0	0.005	0.012	0.003	0.017	0.011	0.01	0.014	0.012	-	-	-	-	-	-	-	-	-	-	-	-	-	-	-	-	-	-	-	-	-	-	-	-	-	-
Tnni1	chr1	+	137695998	137707566	1086	9	0.288	0	1.049	1.204	0.123	0.404	6.908	0.014	0	0	0.007	0.008	0.027	1	0	-	-	5	9	9	12	3	1	1	8	69	53	-	-	-	-	-	-	-	-	-	-	-	-
Tnnt2	chr1	+	137732963	137748838	1180	15	0.796	0.562	0.746	0.593	0.176	0.235	7.57	0.025	0.029	0.012	0.007	0.021	0.006	1	0	0	6	0	4	-	-	-	-	-	-	26	31	-	-	-	-	-	-	-	-	-	-	-	-
Tnp1	chr1	-	73061648	73062473	427	2	0	0	0	0	0	0	0	0	0	0	0	0	0	-	-	-	-	-	-	-	-	-	-	-	-	-	-	-	-	-	-	-	-	-	-	-	-	-	-
Tnr	chr1	+	161453900	161855053	5395	23	0.039	0	0	0.003	0.006	0	0	0.927	0.463	0.149	0.447	0.31	0.473	-	-	-	-	-	-	-	-	-	-	-	-	-	-	-	-	-	-	-	-	-	-	-	-	-	-
Tns1	chr1	-	73956805	74171021	9966	35	1.623	2.485	2.898	0.679	0.429	0.452	0.817	0.64	1.359	2.64	1.837	6.398	2.946	17	9	28	45	181	223	58	39	27	17	28	51	46	55	12	29	69	62	124	101	101	236	414	366	231	274
Tomm40l	chr1	-	173147934	173152645	2920	10	5.576	6.966	4.789	7.648	6.175	6.455	5.183	4.241	5.247	3.838	7.129	6.631	6.765	10	5	13	17	44	34	42	40	37	42	54	35	63	44	42	29	28	28	22	25	89	83	74	63	79	94
Tor1aip1	chr1	-	157851729	157883610	4302	10	4.609	5.088	3.766	4	3.705	4.524	9.492	6.511	5.128	4.282	9.116	11.657	8.419	15	9	6	19	53	40	59	55	81	48	91	60	151	92	49	39	54	39	45	36	144	177	121	130	131	195
Tor1aip2	chr1	+	157882794	157915991	5857	7	14.344	14.257	8.775	7.818	10.928	10.789	16.999	11.554	8.627	8.416	14.033	12.928	12.284	164	138	285	240	721	636	598	478	896	797	889	624	1380	1327	1085	685	708	558	839	622	1935	1411	1284	925	1881	1222
Tor3a	chr1	-	158583748	158604470	3268	6	3.034	4.736	4.316	9.369	7.736	8.195	9.377	7.056	7.01	6.385	16.371	15.416	14.581	7	7	21	33	77	153	221	294	141	322	188	248	184	427	116	228	42	316	91	238	571	1136	401	884	534	1162
Tpp2	chr1	+	43990852	44059816	4649	30	20.608	37.699	30.821	35.59	42.567	42.101	45.138	29.637	22.944	29.785	27.134	20.213	23.601	31	11	104	77	349	396	423	427	475	525	463	453	510	539	376	550	237	459	381	604	304	889	271	647	286	695
Tpr	chr1	+	152239968	152297065	7550	52	49.5	40.746	34.309	47.684	51.364	59.039	45.599	80.417	43.873	66.926	61.244	47.26	43.834	160	200	243	199	769	695	1156	957	1194	1049	1384	1299	1057	1059	595	1129	380	763	506	1064	773	2465	583	1669	654	1784
Traf3ip1	chr1	+	93391245	93425884	3500	15	4.92	4.127	5.887	6.993	6.608	7.422	5.055	4.056	1.789	6.205	7.479	7.771	7.676	9	3	6	7	53	66	61	60	52	61	74	91	33	62	138	163	27	49	212	254	411	548	514	600	437	551
Traf3ip3	chr1	-	195001698	195027740	2121	16	0.344	0.521	0.852	1.089	0.861	0.93	1.056	0.188	0.159	0.052	0.177	0.13	0.094	3	0	6	4	32	15	50	13	25	24	36	20	52	26	20	11	26	6	11	4	15	32	16	19	21	14
Trak2	chr1	-	58957294	59030326	6240	16	9.048	8.256	7.129	5.486	7.127	6.28	8.865	13.806	9.634	8.24	14.27	12.646	11.928	67	63	107	78	385	326	284	208	418	301	316	243	527	434	597	421	334	399	370	321	746	922	647	674	723	694
Tram1	chr1	-	13554783	13579945	2888	11	26.416	60.483	57.868	48.296	46.165	50.713	59.869	22.567	24.778	19.929	20.44	14.059	18.124	36	24	152	125	591	573	485	426	512	467	558	473	549	549	50	59	39	61	61	60	55	68	37	36	44	65
Tram2	chr1	-	20991459	21069290	1393	11	2.098	1.958	4.131	1.069	1.045	0.755	1.287	0.724	0.518	0.522	0.989	0.839	1.156	3	0	7	1	40	60	13	6	13	10	10	2	23	5	24	16	8	15	9	24	61	49	50	33	63	75
Trip12	chr1	-	84717764	84835879	9633	41	74.039	93.312	61.508	60.659	77.387	71.638	70.891	48.823	40.479	43.273	44.149	34.43	39.344	138	113	209	137	542	482	590	503	803	592	667	561	686	573	254	177	314	199	291	175	476	357	401	223	544	309
Trove2	chr1	-	145597920	145624181	8721	9	2.214	6.026	6.753	9.606	10.776	11.29	20.612	13.824	8.862	15.311	12.561	7.87	10.524	44	28	108	93	497	477	805	762	937	807	1010	876	2142	1309	891	1175	527	720	1081	1590	1107	1873	607	911	1093	1490
Trp53bp2	chr1	+	184339298	184392567	4370	18	8.932	6.915	7.126	8.53	8.181	8.97	16.032	6.49	4.67	6.472	6.717	6.29	5.607	15	23	48	25	82	95	82	136	85	125	147	142	212	239	92	93	61	125	135	130	145	203	155	188	161	193
Trpa1	chr1	-	14862729	14908943	4263	27	0.098	0.536	0.695	1.612	0.857	0.833	0.119	0	0	0	0	0	0	-	-	5	0	4	11	17	54	5	34	5	17	3	3	-	-	-	-	-	-	-	-	-	-	-	-
Tsen15	chr1	-	154217865	154233812	1133	5	5.711	6.57	7.21	7.245	5.375	8.137	4.95	7.166	7.899	3.351	20.579	8.682	11.251	-	-	-	-	0	2	0	2	1	0	1	0	-	-	-	-	-	-	-	-	-	-	-	-	-	-
Tsga10	chr1	-	37811621	37921924	3400	20	0.706	0.629	1.067	0.447	0.695	0.391	0.995	1.066	1.243	1.211	1.473	0.983	1.335	0	1	-	-	2	1	1	3	3	0	0	1	4	4	26	32	14	13	28	25	83	123	41	33	73	112
Tsn	chr1	-	120195094	120207709	3041	6	46.948	70.455	56.39	73.425	66.423	67.76	63.083	22.42	25.981	21.193	22.384	13.905	18.004	80	92	227	140	654	784	751	922	761	881	841	1024	775	856	276	153	224	193	310	185	485	274	222	154	494	214
Tstd1	chr1	+	173349164	173350483	551	4	2.273	5.484	4.547	14.595	6.119	5.277	4.879	0.909	1.226	1.09	1.991	3.249	1.974	2	0	13	6	24	20	115	71	39	33	38	23	23	26	12	10	12	3	18	14	25	26	53	53	32	47
Ttll4	chr1	+	74708328	74744547	4253	20	13.472	7.538	6.358	17.897	14.679	14.982	8.677	9.273	5.701	8.088	9.512	3.048	5.894	19	36	23	14	64	86	171	248	172	209	184	193	102	111	406	276	138	110	320	260	461	506	133	155	331	316
Tuba4a	chr1	-	75211549	75215828	2053	4	53.529	108.526	58.441	63.821	49.878	52.665	32.464	0.409	0.313	0.373	0.911	8.257	1.279	9	34	48	90	86	120	108	125	82	127	85	100	57	69	-	-	-	-	-	-	2	0	2	3	-	-
Twist2	chr1	+	93698054	93744604	1312	2	1.034	0.056	0	0.058	0.023	0.189	0.892	0	0	0	0	0.007	0	2	0	-	-	-	-	1	0	-	-	1	1	4	3	-	-	-	-	-	-	-	-	-	-	-	-
Txndc9	chr1	-	38040712	38054053	4596	5	11.263	14.064	12.144	10.978	11.017	10.491	11.957	5.573	7.547	5.404	7.262	4.38	6.972	-	-	-	-	-	-	-	-	-	-	-	-	-	-	-	-	-	-	-	-	-	-	-	-	-	-
Uap1	chr1	-	172072134	172105077	2283	11	24.868	17.465	27.454	13.131	11.744	12.006	16.79	10.752	9.592	6.031	15.371	6.985	9.863	82	61	45	86	421	494	173	257	180	221	193	233	274	308	174	250	158	202	110	130	351	589	156	242	215	327
Ube2f	chr1	+	93146896	93182602	1363	10	14.395	18.71	13.925	17.812	12.271	16.154	14.709	2.265	3.225	1.865	4.034	5.442	5.238	13	5	11	8	60	41	72	43	54	25	59	55	63	44	65	3	75	19	74	7	242	33	365	47	377	27
Ube2t	chr1	+	136859154	136870714	1079	7	52.52	23.019	74.397	62.315	50.012	42.411	23.389	3.129	3.153	2.37	6.796	2.157	2.697	198	130	85	83	1618	1408	1552	1009	1160	881	1067	722	525	479	63	62	50	45	35	53	213	280	102	62	97	126
Ube2w	chr1	-	16559487	16609367	2354	6	7.892	19.819	30.328	22.68	21.883	21.265	31.334	15.46	20.209	15.921	28.676	22.465	26.124	2	3	27	25	303	350	179	193	180	204	181	206	334	326	44	33	32	41	36	49	37	76	36	45	44	53
Ubxn4	chr1	+	130140758	130175954	4093	13	23.917	18.691	24.643	19.807	22.278	25.142	25.631	17.214	16.65	16.34	26.141	23.403	26.169	49	46	57	63	357	313	261	255	339	266	356	296	357	387	286	124	218	119	256	126	898	613	693	369	959	617
Uchl5	chr1	+	145624408	145654596	1851	11	29.262	51.046	46.723	68.38	43.236	56.77	41.411	15.545	7.021	10.058	20.305	8.661	12.645	46	36	83	51	389	299	591	477	368	295	494	400	389	263	231	257	73	101	160	187	395	595	128	189	285	397
Uck2	chr1	-	169156214	169215258	1338	7	89.621	62.741	85.324	82.827	57.316	67.682	39.268	14.537	12.63	12.34	24.253	15.797	22.032	177	97	100	72	644	481	683	493	419	380	637	464	327	257	130	109	146	102	109	75	464	405	302	197	582	414
Ufc1	chr1	-	173218695	173225113	964	7	44.495	72.479	49.74	49.091	41.001	48.061	56.647	40.571	49.446	34.469	53.652	46.327	50.44	4	9	14	25	98	66	83	78	104	71	90	109	127	97	61	67	90	85	65	74	199	300	179	226	223	307
Uggt1	chr1	-	36196873	36301147	9029	41	12.009	11.877	9.547	9.252	10.282	11.7	15.303	25.136	17.386	17.474	23.635	13.694	18.293	90	85	146	102	553	494	487	417	535	489	626	546	788	793	1199	926	724	783	846	666	2204	2627	1102	1141	2108	2126
Ugt1a2	chr1	+	90031384	90116577	3302	6	0.569	0.357	0.152	0.106	0.148	0.044	0.403	0.275	0.428	0.206	0.21	0.444	0.315	4	1	-	-	2	4	4	0	3	2	0	1	12	4	1	0	3	6	3	0	2	2	2	4	3	3
Uhmk1	chr1	-	172129387	172145524	2024	8	7.477	3.387	3.128	6.437	5.643	6.656	7.449	29.95	23.088	21.604	30.778	31.799	27.205	3	3	9	4	18	8	20	17	26	24	30	39	27	35	993	914	466	496	744	764	1838	2361	1924	1906	1884	2022
Unc50	chr1	+	37487017	37495969	1412	6	23.43	22.706	27.453	20.553	18.125	18.667	22.019	11.36	18.07	10.285	29.177	23.289	27.801	-	-	-	-	-	-	-	-	-	-	-	-	-	-	-	-	-	-	-	-	-	-	-	-	-	-
Unc80	chr1	+	66515021	66745722	13534	65	0.177	0.196	0.647	0.299	0.354	0.523	0.314	0.217	0.219	0.169	0.27	0.639	0.277	0	1	0	5	16	28	4	6	2	8	11	6	2	13	2	3	2	0	0	1	1	0	4	4	7	5
Usf1	chr1	+	173341812	173348874	1820	10	11.124	14.7	12.522	22.92	15.963	17.653	14.422	5.933	10.473	8.723	13.799	13.099	15.009	65	43	99	64	436	413	740	784	553	498	562	461	521	467	167	154	257	260	296	228	668	719	564	469	808	780
Ush2a	chr1	+	190086717	190788920	15891	71	0.013	0.023	0	0.007	0.001	0.005	0.006	0.029	0.018	0.011	0.029	0.012	0.013	-	-	-	-	-	-	-	-	-	-	1	0	-	-	0	4	2	3	1	3	1	10	1	5	2	1
Usp21	chr1	-	173212080	173218092	2185	13	13.231	13.324	9.805	7.222	6.812	6.426	6.39	1.807	1.967	1.892	4.597	3.562	3.53	11	16	11	24	54	39	39	46	38	39	39	30	49	42	0	2	3	1	1	2	6	5	5	2	3	7
Usp37	chr1	-	74482084	74590860	7195	26	14.723	26.5	18.509	17.114	18.984	18.39	18.51	14.123	12.626	13.436	13.21	5.742	7.883	115	120	291	432	983	1137	1017	1063	1107	1185	1067	1190	1143	1126	1306	923	862	742	1243	915	1890	1717	694	531	1249	993
Usp40	chr1	-	89841696	89905126	5049	28	5.044	4.438	5.067	5.305	5.363	6.12	6.779	12.833	9.697	8.969	13.873	9.84	10.138	12	9	12	25	114	112	80	87	71	85	96	115	141	127	931	501	394	210	692	364	1544	1056	1494	712	1410	757
Uxs1	chr1	-	43807076	43884553	1263	15	8.346	9.862	12.467	5.982	3.81	4.789	6.249	15.81	12.437	7.855	17.777	17.426	16.215	20	9	18	10	113	100	41	45	36	36	39	50	59	32	30	22	19	20	13	22	48	84	46	68	55	61
Vamp4	chr1	+	164500959	164529209	2532	8	3.833	4.89	13.324	6.022	5.825	4.726	9.853	7.646	7.926	8.489	7.4	7.048	8.512	5	12	9	10	164	161	75	82	81	95	91	84	132	137	63	75	46	57	64	113	78	176	73	165	127	175
Vangl2	chr1	-	173934502	173957399	2260	8	3.787	7.207	6.953	5.852	4.548	7.137	7.202	3.315	3.784	5.498	6.209	3.668	5.632	4	0	8	5	24	21	20	25	17	22	29	20	24	38	4	5	2	1	3	4	10	22	7	10	17	29
Vash2	chr1	-	192771525	192802877	4030	8	1.01	0.329	0.938	2.954	1.611	2.549	3.135	0.502	1.029	0.599	0.566	0.306	0.665	4	1	5	0	27	24	68	97	28	52	72	77	86	105	10	44	28	38	34	26	25	60	22	29	60	37
Vcpip1	chr1	-	9713273	9738463	5179	3	8.101	11.086	8.572	10.843	14.263	12.901	14.203	25.966	20.534	22.521	22.358	20.256	20.03	0	1	21	17	48	48	56	47	74	86	64	70	84	87	3	2	5	2	-	-	5	4	4	1	3	2
Vil1	chr1	+	74455958	74482134	3117	20	0.502	1.088	1.164	1.005	0.872	1.017	6.172	0.628	0.206	0.232	0.644	0.181	0.181	0	1	1	3	4	7	9	14	9	3	9	9	79	140	24	9	3	1	3	4	46	11	12	4	6	10
Vmn1r1	chr1	-	184087309	184088229	921	1	0	0	0	0.017	0	0	0	0	0.055	0	0	0.019	0	-	-	-	-	-	-	-	-	-	-	-	-	-	-	-	-	-	-	-	-	-	-	-	-	-	-
Vps4b	chr1	-	108667365	108693302	3272	11	25.549	37.009	32.525	34.729	35.241	35.697	43.464	14.519	14.038	15.694	17.256	13.898	16.02	13	16	42	38	180	197	178	189	160	222	166	244	217	327	28	19	28	31	31	36	98	156	53	69	124	148
Vsig8	chr1	+	174486069	174493848	1801	7	0	0.082	0.042	0.034	0	0.032	0.048	0	0	0.008	0.004	0.02	0.017	-	-	-	-	-	-	-	-	-	-	-	-	-	-	-	-	-	-	-	-	-	-	-	-	-	-
Vwc2l	chr1	+	70772289	70931971	4655	4	0	0	0	0	0	0	0	0.009	0.004	0.006	0.019	0.002	0.003	-	-	-	-	-	-	-	-	-	-	-	-	-	-	-	-	-	-	-	-	-	-	-	-	-	-
Wdfy1	chr1	-	79698837	79758344	4551	12	21.143	21.215	39.578	29.238	30.833	33.405	37.747	13.833	17.357	16.521	21.097	17.781	20.137	160	234	212	335	1678	3178	1460	2063	1697	2381	1899	2397	2151	2807	599	700	757	747	683	897	1330	2128	1036	1307	1614	2054
Wdr12	chr1	-	60133712	60154722	2899	13	32.868	24.508	32.378	49.198	40.308	39.831	18.777	16.4	10.081	12.459	15.41	8.869	12.2	118	163	104	159	626	951	928	1469	818	1342	700	1342	299	634	225	341	101	277	202	387	365	557	168	231	372	491
Wdr26	chr1	-	183103357	183142109	7048	14	23.84	31.288	36.724	32.416	38.657	43.084	50.594	24.135	24.126	21.876	21.795	22.7	23.15	73	88	121	162	628	879	599	642	711	857	881	998	1101	1185	627	815	481	654	559	838	662	2185	728	1610	754	2185
Wdr64	chr1	+	177628724	177745865	3817	28	1.258	1.216	0.374	0.653	0.58	0.628	0.352	0	0	0	0.002	0.002	0.002	-	-	-	-	-	-	-	-	-	-	-	-	-	-	-	-	-	-	-	-	-	-	-	-	-	-
Wdr69	chr1	+	83156337	83207149	1650	13	0.063	0	0	0.028	0	0	0	0	0	0.017	0	0	0.014	-	-	-	-	-	-	-	-	-	-	-	-	-	-	-	-	-	-	-	-	-	-	-	-	-	-
Wdr75	chr1	+	45852346	45880458	2612	21	55.019	71.586	62.762	92.597	75.274	79.465	51.58	18.474	21.774	17.048	17.695	8.584	14.657	212	187	509	347	2078	1627	2643	2186	2228	2058	2433	2015	1494	1491	244	262	253	247	291	237	275	401	131	124	219	311
Wnt10a	chr1	+	74838593	74850750	1962	4	0	0.113	0.039	0.039	0.045	0.015	0.007	0	0	0	0.004	0	0	-	-	-	-	-	-	-	-	-	-	-	-	-	-	-	-	-	-	-	-	-	-	-	-	-	-
Wnt6	chr1	+	74818466	74831893	2068	4	0.202	1.034	0.404	0.287	0.33	0.057	0.342	0	0.049	0	0.008	0.022	0.014	1	0	-	-	-	-	1	1	1	2	-	-	2	2	-	-	-	-	-	-	-	-	-	-	-	-
Xcl1	chr1	-	166861779	166865641	502	3	0	0	0	0	0	0	0.115	0	0.067	0	0.048	0.018	0.015	-	-	-	-	-	-	-	-	-	-	-	-	-	-	-	-	-	-	-	-	-	-	-	-	-	-
Xkr4	chr1	-	3204563	3661579	3634	3	0.144	0.122	0.025	0.059	0.331	0.289	0.378	0.008	0.023	0.049	0.007	0.029	0.018	-	-	-	-	-	-	1	0	0	1	1	2	2	4	-	-	-	-	-	-	0	1	1	1	-	-
Xkr9	chr1	+	13658852	13691804	1926	4	0.217	2.755	0.804	0.111	0.339	0.197	0.188	0	0.023	0	0.004	0.005	0	2	0	13	8	27	6	3	1	7	6	2	3	8	7	-	-	-	-	-	-	-	-	-	-	-	-
Xpr1	chr1	-	157122787	157264574	7651	15	3.56	3.015	3.554	2.345	3.139	3.21	6.489	4.626	4.13	4.028	4.664	6.874	6.358	20	13	22	30	149	80	91	67	149	112	185	77	275	180	153	208	107	137	146	228	254	363	255	320	356	423
Xrcc5	chr1	+	72353995	72441527	2556	21	57.163	93.022	97.504	80.797	90.527	72.277	56.929	7.571	20.904	18.064	13.168	17.611	16.848	244	184	687	492	3106	2152	2280	1982	2764	2089	2310	1772	1822	1462	3	170	362	207	222	295	21	517	460	277	466	398
Yod1	chr1	+	132613904	132618650	3843	2	2.607	2.704	2.295	1.938	3.065	2.555	4.164	2.999	2.1	2.478	1.771	1.299	2.023	2	4	3	0	3	3	9	7	9	8	5	7	17	20	55	59	27	38	53	57	74	129	60	89	97	139
Ysk4	chr1	-	129711848	129736867	3936	10	0.08	0	0	0	0.015	0.007	0.037	0.007	0	0.01	0.012	0.068	0.032	-	-	-	-	-	-	-	-	-	-	-	-	-	-	-	-	-	-	-	-	-	-	-	-	-	-
Zap70	chr1	+	36818706	36839661	2180	13	0.67	0.778	1.504	0.509	0.334	0.147	0.113	0	0.015	0	0	0.004	0.003	0	2	1	0	14	6	5	11	5	2	4	6	0	2	-	-	-	-	-	-	-	-	-	-	-	-
Zbtb37	chr1	-	162947887	162964390	3883	4	3.225	2.069	0.97	1.742	1.848	1.994	1.913	7.523	6.216	7.379	6.612	5.033	4.7	4	5	3	1	7	4	15	19	30	14	16	18	19	24	61	64	49	61	60	63	69	85	52	58	45	42
Zbtb41	chr1	+	141318960	141349584	8362	11	5.105	5.773	5.204	6.21	8.336	8.245	9.148	16.953	15.995	12.803	12.663	8.213	8.67	30	8	21	24	114	96	142	115	211	129	211	119	197	201	221	186	218	165	186	145	241	283	154	128	168	166
Zc3h11a	chr1	-	135552456	135557462	5007	1	30.411	14.617	8.039	11.565	17.767	16.458	22.488	25.565	23.58	22.809	19.663	13.534	18.926	41	52	34	20	126	105	157	124	229	197	209	235	356	244	167	179	121	172	125	176	143	318	83	158	148	279
Zcchc2	chr1	+	107886983	107930654	6661	13	6.737	5.245	8.103	4.918	5.385	5.196	5.013	4.147	2.736	2.84	3.51	2.4	2.747	22	41	26	29	133	215	133	116	149	154	178	137	119	143	109	99	99	77	109	78	272	339	137	178	217	275
Zdbf2	chr1	+	63349212	63361149	11938	1	11.391	23.862	14.677	17.525	29.357	30.4	21.528	0.038	0.035	0.237	0.02	0.012	0.013	35	21	111	82	254	276	219	207	408	464	431	437	438	418	1	0	-	-	2	0	0	3	-	-	1	0
Zfand2b	chr1	+	75165309	75168200	1237	9	5.231	5.422	5.29	3.318	2.99	2.977	4.125	1.257	1.977	0.935	3.552	2.711	2.842	11	7	25	10	71	88	57	32	54	42	52	47	52	70	17	12	25	25	6	9	76	78	43	60	61	89
Zfp142	chr1	-	74611702	74634602	7472	9	2.961	2.486	2.554	5.271	3.884	4.679	2.964	2.889	3.047	3.663	5.593	5.946	5.327	10	11	26	15	70	58	177	117	132	68	149	68	74	78	63	81	65	65	101	110	188	411	198	376	225	452
Zfp238	chr1	+	179375952	179380895	4944	1	3.842	2.907	4.109	4.24	5.02	6.029	3.988	12.606	10.889	13.149	16.632	20.096	18.7	0	2	-	-	2	3	2	0	3	3	11	1	5	0	1	2	1	2	1	4	1	12	2	2	5	7
Zfp281	chr1	+	138521478	138526968	5275	2	27.441	76.19	39.039	67.422	68.357	61.357	57.762	8.382	8.3	8.908	9.801	5.974	9.34	15	24	77	108	220	301	443	468	492	468	440	387	438	467	5	4	5	8	7	7	11	10	3	5	6	10
Zfp451	chr1	-	33818598	33871272	3650	15	18.843	13.307	16.394	19.862	15.024	19.362	12.89	9.698	7.137	9.401	12.325	7.789	11.259	20	14	22	34	132	124	128	128	107	93	120	122	70	99	126	151	86	94	112	151	136	242	121	168	154	207
Zp3r	chr1	-	132473283	132526183	2034	12	0	0	0	0.037	0.007	0.007	0.014	0	0	0	0	0	0	-	-	-	-	-	-	-	-	-	-	-	-	-	-	-	-	-	-	-	-	-	-	-	-	-	-
Zranb3	chr1	-	129850763	129998985	4154	21	12.687	11.284	12.654	13.065	12.579	12.775	9.722	5.798	3.916	3.568	7.428	2.59	3.517	45	43	51	45	439	341	327	292	380	297	324	317	323	258	175	195	51	96	87	99	294	505	109	150	144	181
a	chr1	+	90203287	90257300	2766	20	0	0	0	0.011	0	0	0	0	0.006	0	0.003	0	0	-	-	-	-	-	-	-	-	-	-	-	-	-	-	-	-	-	-	-	-	-	-	-	-	-	-
1110012D08Rik	chr10	-	128237092	128241426	2335	5	2.95	1.704	4.955	3.678	2.875	4.023	9.316	6.895	6.787	4.008	9.965	10.078	9.537	3	7	5	2	26	35	25	21	15	14	25	26	68	85	40	67	44	67	27	29	120	168	68	101	133	160
1110021L09Rik	chr10	+	23516792	23547774	2837	14	3.2	8.183	6.005	2.899	1.948	2.158	3.281	0.842	0.004	0	0.656	0	0	7	12	28	37	69	138	41	51	24	38	46	56	48	72	0	20	-	-	-	-	0	43	-	-	-	-
1110038D17Rik	chr10	-	74969559	74980067	2910	6	5.415	4.914	5.286	3.437	4.226	4.74	11.747	3.556	5.03	2.805	6.92	5.437	5.773	7	19	6	14	101	96	57	66	75	88	67	95	165	261	51	42	45	83	40	42	132	227	82	137	104	180
1190007I07Rik	chr10	-	82082596	82085973	748	3	12.976	21.579	26.896	26.827	16.442	19.924	9.681	0.453	0.944	0.417	0.73	0.996	0.905	32	19	58	38	329	285	324	317	198	191	220	269	106	131	0	6	4	5	3	4	0	18	4	8	2	10
1500009L16Rik	chr10	+	83185610	83225507	1194	6	16.432	17.901	12.411	8.556	13.659	6.963	8.474	0.995	3.058	1.411	4.71	5.309	5.502	27	19	29	41	85	101	49	82	87	121	52	69	73	48	1	4	12	16	4	6	21	17	9	8	19	19
1600002K03Rik	chr10	+	79635689	79637864	651	3	4.008	8.718	5.388	7.473	3.651	5.229	4.019	0.332	0.877	0.521	0.946	1.162	0.592	7	0	18	4	27	22	33	34	23	23	48	27	23	13	-	-	5	2	3	1	5	4	7	3	6	0
1700009J07Rik	chr10	+	77356165	77358856	914	2	0.114	0	0	0	0	0	0.016	0	0	0	0	0	0	-	-	-	-	-	-	-	-	-	-	-	-	-	-	-	-	-	-	-	-	-	-	-	-	-	-
1700017N19Rik	chr10	+	100055020	100081025	1690	13	0	0	0	0	0	0	0	0	0	0	0	0	0	-	-	-	-	-	-	-	-	-	-	-	-	-	-	-	-	-	-	-	-	-	-	-	-	-	-
1700020N01Rik	chr10	+	21312951	21342181	1061	3	0.295	0.278	0.63	0.702	0.182	0.427	0.041	0	0	0	0.008	0	0.007	-	-	-	-	0	6	0	2	1	1	1	0	2	0	-	-	-	-	-	-	-	-	-	-	-	-
1700021F05Rik	chr10	-	43244927	43260800	898	4	32.076	34.553	32.43	33.806	28.814	25.919	22.454	19.086	18.425	19.833	33.904	36.17	37.217	33	44	52	85	196	212	231	221	199	155	162	125	133	167	95	124	87	131	120	146	546	506	421	453	582	704
1700025K23Rik	chr10	-	38838614	38853701	730	5	1.144	7.572	4.513	3.124	3.398	3.242	3.128	0.641	0.81	0.748	0.869	1.527	1.43	1	0	0	5	4	9	1	6	7	8	14	3	12	17	1	0	1	0	1	1	4	4	7	1	5	0
1700027D21Rik	chr10	+	76025017	76032945	1331	4	0.078	0	0.046	0.011	0	0	0.011	0	0	0	0	0	0	-	-	-	-	-	-	-	-	-	-	-	-	-	-	-	-	-	-	-	-	-	-	-	-	-	-
1700040L02Rik	chr10	-	67927641	67979158	1377	3	0	0	0.011	0	0	0	0	0	0	0	0	0	0.005	-	-	-	-	-	-	-	-	-	-	-	-	-	-	-	-	-	-	-	-	-	-	-	-	-	-
1700049L16Rik	chr10	-	71442633	71443438	806	1	0	0	0.019	0	0.055	0	0.018	0	0.021	0	0.03	0	0	-	-	-	-	-	-	-	-	-	-	-	-	-	-	-	-	-	-	-	-	-	-	-	-	-	-
1700052N19Rik	chr10	-	5891401	5913936	2290	5	27.299	22.4	30.864	33.683	32.678	28.986	19.876	6.19	4.705	4.69	5.539	3.593	4.192	75	121	110	120	696	920	657	890	704	914	670	785	546	537	239	383	122	143	181	274	326	581	278	320	360	382
1700058G18Rik	chr10	+	115855177	115858291	753	2	0.139	0	0	0.081	0.059	0.31	1.574	10.932	11.349	9.426	7.031	10.256	10.751	0	3	-	-	-	-	3	0	-	-	5	0	28	12	121	9	140	18	147	17	157	11	151	36	163	44
1700113H08Rik	chr10	+	86520791	86693344	1343	6	0	0	0	0	0	0.011	0	0	0	0	0	0	0.011	-	-	-	-	-	-	-	-	-	-	-	-	-	-	-	-	-	-	-	-	-	-	-	-	-	-
1810008A18Rik	chr10	-	76949400	76978558	2428	6	8.253	13.265	9.931	13.499	11.47	12.926	10.257	4.492	5.111	4.621	5.775	3.809	5.116	35	33	63	51	196	217	287	297	325	268	342	323	268	281	37	50	61	50	48	47	139	115	91	50	134	115
1810014B01Rik	chr10	+	86148272	86152699	1620	3	1.095	1.001	2.193	3.951	2.311	3.085	1.642	1.991	1.025	0.41	3.201	2.844	1.097	3	2	10	1	45	11	58	13	19	18	26	13	28	9	3	6	2	1	1	0	10	7	11	4	5	0
1810043G02Rik	chr10	+	77441395	77448183	1696	7	4.184	3.737	3.25	1.712	1.857	2.068	3.332	1.83	1.822	1.525	3.091	2.757	3.339	7	6	17	26	54	43	22	18	11	46	27	39	47	50	14	13	19	15	16	15	51	43	48	17	53	63
2010001E11Rik	chr10	-	39640188	39646729	2285	4	0.091	0	0.02	0.007	0.013	0.038	0	0	0	0	0	0.035	0.01	-	-	-	-	-	-	-	-	-	-	-	-	-	-	-	-	-	-	-	-	-	-	-	-	-	-
2010107G23Rik	chr10	-	61570404	61573761	1731	4	26.287	14.604	15.227	11.689	11.001	6.457	7.991	0.145	0.233	0.087	0.349	0.985	0.408	7	20	2	25	58	118	58	85	37	84	32	43	64	37	-	-	0	1	1	0	5	4	7	10	2	1
2210404O07Rik	chr10	+	80855809	80857824	575	4	0.182	0	0.317	0.555	0.413	0.28	0.377	0.154	0.382	0.048	0.194	0.17	0.156	-	-	-	-	-	-	1	1	2	2	0	1	1	1	-	-	-	-	-	-	-	-	1	1	1	0
2310011J03Rik	chr10	-	79781000	79783293	1659	2	5.976	12.795	10.754	10.382	8.228	10.982	10.926	2.452	5.761	2.131	7.553	6.341	6.249	6	6	14	23	69	69	120	57	60	45	100	67	83	45	11	3	18	7	9	4	43	19	21	11	31	12
2310050B05Rik	chr10	+	80657436	80671115	318	3	0.328	0	0.048	0.143	0.14	0.138	0.318	0	0	0	0	0	0	-	-	-	-	-	-	-	-	-	-	-	-	-	-	-	-	-	-	-	-	-	-	-	-	-	-
2310057J18Rik	chr10	-	28692094	28706112	1319	6	0	0	0	0	0	0	0	0.011	0	0	0.006	0	0	-	-	-	-	-	-	-	-	-	-	-	-	-	-	-	-	-	-	-	-	-	-	-	-	-	-
2510003E04Rik	chr10	-	62021218	62041205	2472	7	8.359	9.422	12.788	12.367	11.453	11.809	10.578	10.47	8.684	9.628	14.719	17.858	14.717	8	15	14	25	117	127	123	127	128	133	143	112	124	138	65	64	46	36	82	65	236	157	176	152	237	157
2510012J08Rik	chr10	+	80783848	80788996	2724	9	8.889	15.449	6.705	8.94	7.252	7.477	6.012	10.163	5.5	9.35	16.722	11.989	12.389	5	9	9	17	26	25	37	32	16	27	16	17	25	25	73	69	29	45	76	71	223	273	94	137	148	164
2610008E11Rik	chr10	-	78527119	78560345	4229	6	2.172	1.394	2.301	5.04	7.537	7.02	10.766	6.516	6.232	5.977	4.404	3.13	4.142	7	3	17	17	91	65	172	146	279	236	270	219	502	313	200	208	213	130	236	163	281	229	159	119	318	218
2610028H24Rik	chr10	+	75911826	75923963	1763	8	0.237	0.209	0.818	1.069	0.548	0.771	0.73	0.159	0.374	0.163	0.176	0.141	0.195	-	-	-	-	1	9	5	7	2	0	4	9	9	6	-	-	1	5	2	1	1	4	0	1	3	5
3110003A17Rik	chr10	-	17731066	17743058	810	3	36.205	86.714	74.68	104.199	62.238	78.628	145.524	6.561	6.296	5.448	9.932	1.661	4.996	16	33	19	43	77	180	168	311	113	207	135	224	248	381	19	32	2	30	19	31	54	144	2	32	27	70
3110009E22Rik	chr10	-	41438652	41529436	2267	12	16.113	19.669	20.997	15.309	15.817	15.049	9.838	5.815	4.424	4.033	5.653	2.634	3.456	31	31	57	44	201	192	156	162	149	217	140	168	72	139	90	106	72	59	68	47	264	210	61	82	122	94
3110049J23Rik	chr10	+	62487260	62521560	2211	10	0.33	0.467	0.879	0.241	0.363	0.416	0.392	0.2	0.237	0.166	0.341	0.386	0.239	-	-	3	0	19	31	15	1	8	4	13	7	12	10	2	6	3	10	3	6	10	31	15	38	10	28
3110056O03Rik	chr10	+	80318020	80331453	2869	15	1.055	1.798	2.064	2.485	1.548	2.22	2.454	1.365	2.567	1.204	4.41	2.794	3.857	1	1	-	-	2	2	2	1	1	1	5	1	1	1	0	1	5	2	1	0	6	6	4	12	6	6
4632428N05Rik	chr10	+	59809599	59835432	4846	7	0.172	0	0.019	0.104	0.021	0.018	0.385	0.003	0.014	0.048	0.005	0.077	0.072	-	-	-	-	-	-	6	2	0	2	0	2	9	17	0	1	-	-	5	0	-	-	1	3	1	1
4921510H08Rik	chr10	+	97155693	97157560	1868	1	0	0	0	0	0.008	0.008	0	0	0	0	0	0	0	-	-	-	-	-	-	-	-	-	-	-	-	-	-	-	-	-	-	-	-	-	-	-	-	-	-
4930404N11Rik	chr10	-	80826769	80828565	695	4	5.856	6.893	9.132	0.612	1.325	1.514	3.66	0.573	0.802	0.374	0.825	0.628	0.687	3	7	5	9	43	49	5	2	15	9	16	13	28	39	5	8	9	4	2	2	10	13	3	10	15	9
4930430F08Rik	chr10	-	100034908	100051893	2419	7	6.601	5.606	9.974	12.5	13.018	11.18	11.933	1.388	3.224	2.115	1.411	2.377	3.002	4	10	7	10	13	36	44	52	39	43	47	37	35	53	0	16	24	33	15	16	0	61	24	21	72	43
4930444G20Rik	chr10	-	21786113	21787885	1773	1	0.118	0	0.051	0.009	0.075	0.033	0.016	0	0	0	0	0	0	-	-	-	-	1	1	-	-	3	0	-	-	-	-	-	-	-	-	-	-	-	-	-	-	-	-
4930503E24Rik	chr10	+	123906130	123961544	1333	4	2.897	2.93	4.852	5.178	4.19	4.779	3.535	0.144	0.405	0.195	0.227	0.14	0.297	-	-	-	-	-	-	-	-	-	-	-	-	-	-	-	-	-	-	-	-	-	-	-	-	-	-
4930507D05Rik	chr10	+	61911908	61914101	2194	1	1.427	1.78	1.01	1.538	1.286	1.585	1.015	1.047	0.985	1.072	1.637	1.177	1.703	1	0	-	-	1	8	1	1	3	1	2	6	0	4	4	0	1	4	6	3	16	3	1	5	16	6
4930519F09Rik	chr10	-	28641769	28643313	1545	1	1.689	1.383	1.346	0.718	0.933	0.832	0.477	0.076	0.12	0.062	0.082	0.11	0.087	-	-	-	-	-	-	-	-	-	-	-	-	-	-	-	-	-	-	-	-	-	-	-	-	-	-
4930547N16Rik	chr10	-	87554143	87609686	3628	11	12.168	15.907	14.765	14.548	20.311	16.814	12.371	8.403	6.022	4.677	7.862	2.903	3.049	54	55	84	72	310	418	317	418	478	610	463	465	302	290	633	788	278	416	360	446	1010	1222	340	423	406	495
4932415G12Rik	chr10	-	94136238	94151358	4135	3	2.019	1.961	4.153	1.562	2.299	2.562	2.88	0.615	0.705	0.264	0.814	0.573	0.533	2	7	3	6	13	89	6	31	13	40	15	47	16	69	2	27	4	29	2	13	10	68	4	49	6	48
4933416C03Rik	chr10	-	115548720	115550973	2254	1	0.278	0.131	0.855	0.351	0.092	0.123	0.096	0	0	0	0	0	0	-	-	-	-	0	1	2	3	0	1	0	4	3	0	-	-	-	-	-	-	-	-	-	-	-	-
5830405N20Rik	chr10	+	129759908	129799698	1694	9	0	0	0	0	0	0	0	0.026	0.014	0.014	0	0	0.009	-	-	-	-	-	-	-	-	-	-	-	-	-	-	-	-	-	-	-	-	-	-	-	-	-	-
6330407J23Rik	chr10	+	28863802	28919436	3948	7	0.872	1.979	0.665	2.799	2.054	3.116	0.78	4.55	3.291	7.146	5.495	3.631	3.528	0	4	3	10	9	24	47	57	45	44	50	84	10	19	15	12	24	13	32	17	26	7	6	6	20	13
9030224M15Rik	chr10	+	40403088	40530889	1529	5	0	0.193	0.159	0.04	0.087	0.057	0.529	0.01	0	0.045	0.005	0.012	0.02	-	-	-	-	1	0	-	-	1	0	1	0	1	9	-	-	-	-	-	-	-	-	-	-	-	-
9030607L17Rik	chr10	+	80165438	80168127	938	10	0.779	0.393	1.586	0.259	0.19	0.14	0.385	0.73	1.383	1.039	1.574	2.087	1.342	-	-	-	-	-	-	-	-	-	-	-	-	-	-	-	-	-	-	-	-	-	-	-	-	-	-
9030612E09Rik	chr10	+	42894510	42896368	1859	1	0.168	0.04	0.163	0.065	0.032	0.063	0.109	0.277	0.318	0.074	0.094	0.134	0.072	-	-	-	-	-	-	-	-	-	-	-	-	-	-	-	-	-	-	-	-	-	-	-	-	-	-
9130017N09Rik	chr10	+	79283766	79293197	2427	5	0.172	0.304	0.163	0.144	0.165	0.06	0.191	0	0.021	0.011	0.003	0.026	0.028	-	-	1	0	4	1	1	1	4	3	-	-	0	10	-	-	-	-	-	-	-	-	1	0	-	-
9230102K24Rik	chr10	+	110037706	110053017	1303	3	0	0	0	0	0	0	0.067	0.023	0	0	0	0	0	-	-	-	-	-	-	-	-	-	-	-	-	-	-	-	-	-	-	-	-	-	-	-	-	-	-
9330159F19Rik	chr10	+	28931449	28950585	5644	6	0.832	3.265	0.557	1.503	1.39	1.988	1.081	1.895	2.012	2.093	3.582	2.778	1.992	0	12	16	55	1	42	10	154	12	133	10	186	11	72	73	137	84	221	112	236	250	595	117	517	123	382
9530003J23Rik	chr10	-	116670809	116675737	1219	4	0	0	0	0.037	0.024	0.06	0.059	0.036	0	0	0.013	0	0.006	-	-	-	-	-	-	-	-	-	-	-	-	-	-	-	-	-	-	-	-	-	-	-	-	-	-
A130042E20Rik	chr10	-	75922312	75931859	4522	5	1.916	1.141	2.277	3.748	2.615	3.011	2.244	0.992	1.339	0.828	1.016	0.852	0.936	11	1	8	1	41	39	54	46	33	47	40	45	32	37	22	19	43	38	21	22	89	51	87	35	103	47
A230046K03Rik	chr10	+	83006686	83059218	5858	33	23.677	23.628	25.139	38.991	40.159	41.264	33.999	17.331	19.388	16.95	18.343	13.901	17.886	66	97	138	165	424	560	772	905	823	923	740	975	656	773	702	641	729	540	744	639	993	878	698	560	1084	1015
A330087I24	chr10	-	129855317	129866668	2553	6	0	0	0	0	0	0	0	0	0	0	0	0	0	-	-	-	-	-	-	-	-	-	-	-	-	-	-	-	-	-	-	-	-	-	-	-	-	-	-
A630066F11Rik	chr10	+	7383169	7384421	1253	1	0.583	1	1.054	1.189	1.292	1.166	1.523	0.412	0.485	0.382	0.743	0.533	0.667	0	2	1	0	5	4	7	3	5	0	7	2	1	3	5	4	1	0	6	2	3	7	11	9	4	3
A630071D13Rik	chr10	-	93430845	93498493	4479	12	2.936	3.258	3.848	3.547	4.838	5.053	7.935	6.203	6.48	5.369	7.854	6.188	6.904	5	8	9	11	61	99	61	66	97	125	83	132	151	245	94	121	90	84	70	115	295	276	177	189	248	234
A830082N09Rik	chr10	-	33707233	33709101	1413	2	0.074	0.365	0.913	0.678	1.219	1.21	1.197	0.542	0.693	0.396	0.445	0.233	0.654	0	1	-	-	3	7	2	6	2	9	7	18	14	8	2	4	2	2	1	0	6	4	1	0	10	18
AA474331	chr10	-	39612566	39619044	781	4	1.203	0.661	1.03	0.856	1.16	1.048	1.277	0	0.281	0.192	0	0.395	0.21	0	1	2	1	6	5	3	4	8	7	2	9	8	7	-	-	6	1	7	0	-	-	3	17	7	0
AI317395	chr10	-	39721379	39745074	2679	4	0.156	0.22	0.017	0.023	0.022	0.049	0.049	0	0.025	0	0	0.06	0.019	-	-	-	-	-	-	-	-	-	-	-	-	-	-	-	-	-	-	-	-	-	-	-	-	-	-
AI597468	chr10	+	84565372	84580492	3778	3	5.718	35.252	20.203	18.413	24.643	19.553	25.863	12.073	14.827	12.349	10.483	9.595	8.704	9	6	149	104	304	267	243	223	350	350	262	245	346	313	86	60	98	100	77	72	147	107	62	54	121	100
AI646023	chr10	-	75012870	75023075	4564	5	0.389	0.21	0.259	0.14	0.078	0.106	0.025	0.848	0.587	0.015	0.962	2.883	0.057	1	4	2	0	12	16	10	8	7	5	11	6	1	0	41	60	30	19	1	2	70	87	191	131	11	1
AU041133	chr10	+	81590758	81615810	2634	4	1.664	0.644	0.842	2.008	2.532	3.018	3.869	3.556	1.322	3.132	2.847	0.803	1.895	0	1	0	2	2	4	10	8	7	11	8	10	6	16	17	49	13	0	20	37	14	42	16	0	21	29
Abca7	chr10	+	79460360	79478317	6594	46	2.896	0.883	0.898	0.35	0.786	0.645	1.317	0.482	0.635	0.307	1.456	1.493	0.937	21	10	5	7	53	21	23	19	37	14	30	17	48	39	9	4	19	16	6	7	61	58	36	57	52	43
Acss3	chr10	-	106402138	106560720	2490	11	0.335	0.118	0.073	0.122	0.155	0.241	0.406	0.01	0.429	0.659	0.111	1.541	3.394	-	-	0	1	-	-	0	4	0	3	0	3	4	4	-	-	18	0	2	55	0	14	72	0	42	455
Actr6	chr10	-	89174718	89195040	1703	11	15.504	24.928	36.01	38.518	30.623	25.987	19.767	9.544	9.444	8.578	8.305	7.894	7.278	26	30	95	102	616	559	605	578	496	469	386	404	280	300	210	235	144	153	147	201	310	437	213	253	289	378
Adamts14	chr10	-	60659860	60736186	5188	22	1.127	0.526	0.597	0.337	0.421	0.276	0.393	1.6	1.678	5.132	10.621	8.545	13.93	16	2	6	1	28	10	25	3	23	3	13	6	17	6	78	68	49	85	289	253	993	948	786	652	1433	1203
Adamtsl5	chr10	-	79803461	79811191	2401	14	0.782	1.074	1.745	0.247	0.674	0.791	0.777	0.012	0.028	0.017	0.124	0.034	0.032	0	1	1	0	9	11	0	4	7	8	4	3	2	9	-	-	-	-	-	-	1	1	-	-	-	-
Adarb1	chr10	-	76753472	76881018	6637	11	1.84	1.388	2.009	1.283	1.106	0.859	0.673	1.234	1.187	0.814	1.604	1.179	1.292	6	9	11	8	54	60	31	33	29	37	21	21	20	11	25	29	22	29	25	13	45	81	29	36	35	51
Adat2	chr10	+	13272713	13283182	1453	6	16.735	26.427	23.742	21.228	20.231	17.426	13.032	6.386	4.004	5.351	6.928	5.143	6.929	20	19	61	29	234	213	189	176	207	206	178	152	121	132	138	188	60	66	142	178	384	339	272	204	383	305
Ado	chr10	-	67007259	67011703	4445	1	5.541	8.523	12.249	8.841	14.583	14.486	14.731	9.821	9.033	9.149	10.773	7.038	7.727	28	39	42	44	415	311	279	269	583	464	521	398	513	524	233	119	290	118	248	132	886	293	505	181	636	271
Adora2a	chr10	+	74779688	74797533	2534	3	0.288	0.058	0.024	0.138	0.012	0.04	0.103	0	0.013	0.005	0.05	0.046	0.126	-	-	0	1	-	-	1	1	0	1	2	1	0	1	-	-	-	-	-	-	-	-	1	0	-	-
Aes	chr10	+	81022305	81029109	1347	7	59.426	80.104	71.284	26.984	24.987	25.848	39.832	67.458	34.444	19.841	93.44	51.271	47.608	56	49	115	108	380	353	122	112	121	151	111	115	183	204	423	810	467	77	132	284	1346	1662	1411	88	713	955
Agap2	chr10	+	126515963	126530225	5633	19	0.074	0	0.019	0.059	0.021	0.013	0.015	0.667	1.485	2.771	2.047	3.945	6.875	-	-	-	-	2	0	-	-	1	0	-	-	-	-	24	21	41	28	132	40	122	47	240	107	397	151
Agpat3	chr10	-	77734308	77814445	3439	10	8.376	5.144	8.879	3.032	4.198	9.44	10.718	13.269	10.634	10.516	18.325	31.308	22.773	22	5	21	6	133	99	40	24	97	16	190	85	210	141	65	57	52	74	27	51	154	247	248	472	204	487
Ahi1	chr10	+	20672391	20800235	4813	24	4.185	1.975	2.334	3.215	3.262	3.704	2.294	3.876	3.484	4.517	4.304	5.207	5.732	9	4	7	0	32	19	38	34	34	28	43	28	26	25	74	77	37	69	105	91	143	188	175	313	228	313
Aifm2	chr10	+	61178011	61201401	3152	9	3.642	3.437	3.613	0.815	1.131	0.746	0.417	0.769	0.784	0.468	4.155	5.44	3.016	10	7	12	29	107	118	18	26	22	43	21	30	17	15	14	6	16	12	12	7	78	70	99	52	61	46
Aig1	chr10	-	13372515	13588636	1054	6	8.02	3.287	6.353	2.553	4.242	6.543	8.187	0	0.282	0.349	0	0.593	0.816	16	22	13	11	51	94	30	32	49	63	75	88	120	127	-	-	11	1	9	5	-	-	20	2	17	24
Aim1	chr10	-	43670113	43724652	7416	20	0.281	0.119	0.125	0.418	0.435	0.77	2.485	0.077	0.145	0.093	0.135	0.115	0.113	1	0	6	0	7	6	22	15	15	11	27	28	67	141	11	7	7	1	7	4	22	12	16	6	25	11
Aire	chr10	-	77492776	77506325	1929	14	0.541	0.115	1.157	2.12	2.064	1.068	0.787	0	0	0	0	0	0	-	-	2	0	18	9	18	22	22	23	19	8	14	17	-	-	-	-	-	-	-	-	-	-	-	-
Akap12	chr10	-	5987070	6080212	6247	4	155.668	94.078	97.138	85.271	98.682	99.434	51.692	32.054	62.958	43.058	29.74	70.368	59.015	865	1185	818	916	3593	5295	3500	4262	4130	4914	4299	4955	2342	2449	1807	492	3821	810	2188	1124	3014	951	8181	1089	5861	2950
Akap7	chr10	-	24888896	25018969	3123	8	8.288	6.112	14.872	7.379	11.077	9.296	5.61	2.37	2.842	2.337	3.881	5.863	4.558	42	27	62	31	420	303	281	144	368	207	286	162	200	115	59	94	75	88	69	92	237	310	238	366	331	435
Aldh1l2	chr10	-	82950192	82996885	6030	23	2.994	0.88	6.602	3.817	8.003	11.405	6.904	2.2	1.354	0.66	1.678	2.222	1.075	21	29	5	40	470	967	198	351	390	798	580	929	335	803	101	79	56	16	66	56	197	85	146	21	160	95
Aldh8a1	chr10	+	21097106	21116384	2243	7	0.047	0	0	0	0.013	0.007	0.045	0	0.015	0.018	0.018	0.048	0.023	-	-	-	-	-	-	-	-	-	-	-	-	-	-	-	-	-	-	-	-	-	-	-	-	-	-
Alx1	chr10	-	102470481	102491411	2493	4	0.209	0.266	0.134	0.476	0.316	0.674	2.215	0	0.014	0.005	0	0.007	0	-	-	2	0	3	0	4	4	3	2	6	11	16	19	-	-	-	-	-	-	-	-	-	-	-	-
Amd1	chr10	-	40007265	40021992	3203	8	1.922	5.615	1.792	2.691	2.212	2.659	2.347	0.21	0.348	0.215	0.165	0.104	0.205	-	-	-	-	-	-	-	-	-	-	-	-	-	-	-	-	-	-	-	-	-	-	-	-	-	-
Amd2	chr10	-	35428497	35431697	3201	1	0.75	1.934	0.588	0.921	0.886	0.927	0.962	0.235	0.209	0.158	0.132	0.097	0.182	-	-	-	-	-	-	-	-	-	-	-	-	-	-	-	-	-	-	-	-	-	-	-	-	-	-
Amdhd1	chr10	-	92986083	93002778	2421	9	0	0	0.094	0.069	0.374	0.223	0.066	0.035	0.042	0.011	0.058	0.015	0.003	-	-	-	-	1	0	1	0	2	0	-	-	3	0	-	-	-	-	-	-	-	-	-	-	-	-
Amh	chr10	+	80267993	80270393	1665	5	0.376	0.089	0.046	0.018	0.036	0.044	0.095	0.009	0	0.016	0.048	0.016	0.009	-	-	-	-	-	-	-	-	-	-	-	-	-	-	-	-	-	-	0	1	-	-	-	-	-	-
Anapc16	chr10	-	59450657	59465860	1329	4	24.893	33.274	32.241	34.819	28.198	35.829	31.214	6.204	14.253	6.145	10.017	9.728	10.487	50	74	103	143	403	599	405	645	352	521	423	603	501	526	49	40	61	61	53	38	133	98	77	79	153	89
Ank3	chr10	+	68996456	69490184	10025	43	4.081	1.117	2.03	2.044	3.617	3.272	4.386	0.437	0.691	1.444	1.85	1.734	1.883	19	30	12	18	88	114	78	171	82	267	75	194	161	280	71	38	59	72	171	181	401	370	380	416	410	406
Ankrd24	chr10	+	81091285	81110357	3658	20	2.967	1.108	2.507	2.186	1.693	1.462	1.201	1.029	0.923	0.325	2.316	3.998	0.899	14	14	10	5	124	46	86	59	56	42	87	45	47	34	83	22	37	10	26	5	206	40	156	51	81	23
Ankrd52	chr10	+	127814180	127831062	6615	28	6.248	3.287	4.255	5.561	6.606	6.494	7.036	3.079	1.703	2.016	2.411	2.216	1.894	3	3	1	0	20	16	21	28	39	24	31	35	34	31	30	24	13	4	25	19	41	29	46	33	32	27
Ankrd57	chr10	+	58684670	58689182	4513	1	2.844	2.188	3.3	1.87	2.728	3.238	2.985	8.067	5.998	6.479	6.238	5.758	5.043	10	3	17	8	151	148	59	37	92	61	109	84	101	77	92	88	112	49	97	82	207	136	110	72	147	95
Ano4	chr10	-	88411739	88720535	4117	27	0.177	0	0.077	0.081	0.119	0.096	0.934	0	0.004	0.019	0.007	0.089	0.026	-	-	-	-	-	-	0	3	-	-	0	1	9	6	-	-	-	-	-	-	-	-	-	-	-	-
Ap3d1	chr10	-	80169723	80204956	4730	31	20.343	17.436	22.027	16.921	19.668	22.661	23.989	15.316	13.939	14.705	25.729	30.299	23.075	12	33	15	27	150	186	94	150	126	195	127	189	132	194	328	264	140	154	312	262	693	517	916	660	617	454
Apaf1	chr10	-	90452056	90545488	6557	27	12.033	8.071	9.418	9.494	16.133	10.17	17.547	6.04	10.674	11.245	5.62	4.615	7.107	90	69	57	79	352	382	358	406	645	663	387	425	730	692	356	244	433	383	751	469	518	410	386	186	753	452
Apba3	chr10	+	80730917	80735992	2107	11	6.39	8.325	6.853	5.368	5.978	6.088	6.023	1.073	2.114	0.737	3.024	2.548	2.378	14	11	31	22	82	72	67	72	73	68	82	64	101	75	17	13	16	24	8	6	74	87	56	58	67	67
Apc2	chr10	+	79764565	79781001	9074	14	0.115	0.016	0.033	0.047	0.047	0.052	0.057	0.701	0.764	0.789	3.645	3.011	2.469	0	1	-	-	3	2	1	1	2	0	1	1	2	2	18	18	24	7	32	18	244	202	231	169	194	155
Apof	chr10	+	127705053	127707207	1930	2	0.487	0.382	0.527	0.378	0.115	0.167	0.112	0	0.009	0.021	0.012	0.005	0.015	0	3	0	1	2	2	5	6	2	0	3	2	2	0	-	-	-	-	-	-	-	-	-	-	-	-
Apon	chr10	+	127691187	127692957	1618	2	0.065	0	0.225	0.216	0.321	0.37	0.384	0.046	0.094	0.084	0.064	0	0.046	-	-	-	-	1	0	0	3	4	6	1	1	2	1	-	-	0	3	0	3	1	3	-	-	-	-
Appl2	chr10	-	83062778	83111409	2946	21	7.404	6.53	7.71	5.258	6.323	6.001	11.034	5.415	10.002	4.914	10.434	23.533	14.199	14	11	6	10	109	86	58	69	100	84	90	64	194	112	59	68	106	68	64	57	224	187	324	314	259	227
Arg1	chr10	-	24635013	24647276	1477	8	0.141	0.399	0.072	0.329	0.201	0.247	8.563	0.274	0.471	0.493	1.751	0.796	1.87	-	-	1	0	0	2	6	1	2	0	3	3	66	61	3	3	6	0	6	1	78	3	18	3	90	9
Arhgap18	chr10	+	26492318	26638454	3616	15	1.385	1.855	1.99	1.867	2.921	2.073	13.435	27.117	35.182	31.157	36.623	24.776	33.747	3	5	15	7	39	33	47	27	46	62	25	35	305	185	854	1211	794	1023	1276	1252	2650	2711	1695	1490	2622	2271
Arhgap9	chr10	+	126760783	126766999	1811	15	7.722	5.128	4.645	2.46	1.706	2.041	0.479	0	0	0	0	0	0	7	8	2	8	48	23	20	18	24	11	14	16	6	2	-	-	-	-	-	-	-	-	-	-	-	-
Arid3a	chr10	+	79389817	79417757	5326	9	2.469	1.495	2.443	1.302	3.132	3.684	16.731	0.102	0.152	0.174	0.137	0.254	0.163	14	8	24	6	67	56	28	23	85	77	107	103	502	425	2	3	-	-	1	0	3	5	6	4	4	6
Arid5b	chr10	-	67558341	67741474	4494	10	14.514	15.187	5.696	4.14	7.605	6.112	7.086	2.375	3.243	2.625	2.34	3.661	3.041	27	25	36	41	84	59	54	49	113	100	105	54	129	81	73	38	59	72	86	45	109	90	184	111	157	113
Arl1	chr10	+	88194159	88205947	843	6	34.664	41.878	34.275	32.784	27.452	30.14	31.069	31.5	23.084	27.119	28.022	18.286	31.381	0	3	2	3	7	6	10	12	9	4	12	5	6	7	28	13	17	14	22	12	130	59	69	19	132	70
Armc2	chr10	-	41634796	41738188	4865	18	0.172	0.394	0.103	0.034	0.021	0.021	0.012	0.024	0.083	0.019	0.145	0.469	0.163	0	2	-	-	0	4	-	-	0	1	-	-	0	2	0	1	1	3	0	1	2	2	1	4	5	2
Ascc1	chr10	+	59465587	59562734	1450	11	19.073	18.299	18.335	11.281	17.24	13.744	15.561	5.601	4.479	3.923	5.061	4.948	4.555	14	12	20	19	99	99	77	51	115	99	101	65	117	75	47	18	28	21	35	18	46	29	41	21	53	31
Ascc3	chr10	+	50312475	50571008	7477	42	8.766	8.467	5.806	9.381	11.83	13.096	17.584	10.031	7.759	9.3	7.573	5.711	6.97	30	36	59	58	240	218	352	301	471	370	461	452	656	662	124	122	100	93	149	120	204	186	101	109	164	200
Ascl1	chr10	-	86953786	86956405	2259	2	0.092	0	0.04	0.155	0.125	0.065	0.147	4.588	4.69	6.509	4.583	3.235	4.147	-	-	-	-	1	0	2	0	5	0	1	1	0	2	56	62	38	34	57	62	71	79	27	38	92	77
Ascl4	chr10	+	85391236	85392392	1157	1	0	0	0.105	0.237	0.193	0.164	0.062	0	0	0.047	0.028	0.023	0	-	-	-	-	-	-	-	-	-	-	-	-	-	-	-	-	-	-	-	-	-	-	-	-	-	-
Asf1a	chr10	+	53316767	53329031	2192	4	33.328	40.113	40.736	60.655	49.968	53.458	37.257	7.374	8.041	7.401	5.768	3.338	6.19	20	19	43	47	139	157	258	256	221	218	217	254	163	165	36	41	26	34	45	32	58	48	31	22	56	62
Atcay	chr10	-	80667258	80693524	3677	13	0.114	0.16	0.372	2.638	0.614	1.605	0.157	0	0.008	0.011	0.017	0.001	0	-	-	1	0	9	5	20	50	12	10	29	20	2	8	-	-	-	-	-	-	1	1	-	-	-	-
Atg5	chr10	+	43988164	44084097	2352	8	20.278	28.109	32.691	38.005	27.8	33.682	27.839	4.536	6.206	4.91	4.328	3.252	5.328	1	1	-	-	0	5	10	8	1	5	6	5	5	3	4	5	1	11	5	5	6	8	3	2	3	10
Atoh7	chr10	+	62562904	62563353	450	1	0	0	0.067	0.034	0.099	0	0	0	0	0	0.018	0	0	-	-	-	-	-	-	-	-	-	-	-	-	-	-	-	-	-	-	-	-	-	-	-	-	-	-
Atp2b1	chr10	+	98377786	98488777	7130	21	13.1	11.981	15.641	16.236	19.957	21.095	24.732	83.35	41.702	47.522	79.677	52.563	41.47	63	41	96	59	545	316	424	290	579	403	566	424	571	623	1223	1869	587	761	805	1227	2566	3089	1876	2086	1430	1690
Atp5b	chr10	+	127520363	127527444	1879	10	1268.69	1179.24	1110.05	1064	961.666	963.594	618.033	296.522	416.736	285.717	466.15	510.045	466.855	272	232	333	253	1903	1622	1788	1424	1619	1319	1772	1489	1117	858	63	61	103	137	59	61	183	352	93	235	183	385
Atp5d	chr10	+	79605060	79608563	931	4	92.817	218.258	107.099	87.064	75.257	78.484	78.186	3.006	6.178	2.494	10.498	9.617	10.515	27	16	93	87	226	235	194	161	193	144	198	185	160	139	25	13	38	22	23	14	147	88	100	78	135	89
Atp8b3	chr10	-	79982330	80001869	4411	28	0.379	0.15	0.255	0.272	0.182	0.275	0.072	0.012	0.004	0	0.028	0.03	0.011	2	0	-	-	1	1	2	2	1	1	2	0	0	1	-	-	-	-	-	-	-	-	-	-	-	-
Atxn7l3b	chr10	-	112362484	112366082	3599	1	21.342	21.523	24.275	27.975	33.508	40.418	70.685	27.282	23.773	15.251	21.472	16.744	11.883	62	64	94	65	448	426	516	467	690	689	843	854	1463	1440	844	595	535	460	49	653	1070	728	827	502	20	793
Avil	chr10	+	126437765	126458050	3033	20	0.31	0.17	0.15	0.105	0.064	0.125	0.1	0.079	0.072	0.074	0.136	0.323	0.1	2	0	0	3	4	2	0	5	-	-	1	4	4	0	4	2	0	1	0	4	11	7	5	1	2	2
Avpr1a	chr10	+	121885555	121890509	2671	2	0.117	0.028	0.034	0.205	0.028	0.235	0.032	0	0	0	0	0	0	-	-	-	-	-	-	5	0	-	-	3	0	0	2	-	-	-	-	-	-	-	-	-	-	-	-
B230315N10Rik	chr10	-	81687601	81704020	2031	4	4.83	9.834	15.946	17.552	15.731	16.877	12.91	2.671	4.62	3.328	2.963	3.937	3.902	3	20	21	24	180	143	168	138	139	120	177	106	134	99	71	0	86	43	62	26	138	0	86	52	112	62
B4galnt1	chr10	+	126602281	126609386	2394	11	0.828	0.8	1.56	0.914	0.515	0.775	1.25	0.248	0.183	0.108	1.246	1.102	0.866	3	0	-	-	14	4	4	1	5	0	8	0	14	7	-	-	1	0	-	-	3	3	5	7	6	4
BB019430	chr10	+	58159493	58167025	1320	5	0.079	0	2.887	5.597	6.752	7.726	9.001	0	0.013	0.01	0.012	0.007	0	-	-	-	-	-	-	-	-	-	-	-	-	-	-	-	-	-	-	-	-	-	-	-	-	-	-
BC005764	chr10	-	79323220	79337379	3127	9	5.974	5.303	3.535	3.962	4.128	4.088	6.185	1.039	1.604	1.097	1.332	1.044	1.303	7	8	5	11	17	19	14	13	14	21	20	6	63	32	2	1	12	5	1	2	6	3	1	2	2	6
BC013529	chr10	-	7487745	7500715	1557	8	14.813	11.739	17.183	15.563	17.42	20.532	29.456	12.963	12.939	10.289	17.868	28.85	21.314	14	16	15	10	57	82	56	46	72	75	61	56	123	109	121	201	134	160	85	147	323	338	439	426	450	414
BC020402	chr10	-	7398769	7400956	2188	1	1.431	0.371	0.763	0.785	0.747	0.681	0.931	1.105	1.297	0.781	0.826	0.704	0.654	4	7	3	6	22	24	13	13	13	12	14	9	20	15	23	22	21	18	17	12	31	15	25	18	25	14
BC021785	chr10	-	39687959	39706452	3551	4	0.029	0.062	0.026	0.013	0.029	0.025	0.016	0	0.043	0.003	0	0.023	0	-	-	-	-	-	-	-	-	-	-	-	-	-	-	-	-	-	-	-	-	-	-	-	-	-	-
BC025920	chr10	+	81069053	81072581	1890	3	1.049	0.234	1.318	1.287	1.132	1.044	0.971	0.873	0.733	0.398	0.724	0.519	0.406	2	2	1	0	8	6	11	5	18	3	24	6	1	9	11	9	9	1	12	3	30	3	12	3	9	3
BC030307	chr10	+	86168556	86239588	4366	16	0.478	0.219	0.508	0.439	0.541	0.475	0.463	0.408	0.42	0.287	0.556	0.38	0.475	3	1	0	1	24	15	8	9	10	18	13	14	18	20	16	13	4	13	13	3	27	27	20	17	17	28
BC048403	chr10	+	121176993	121189915	3117	3	6.06	3.381	9.304	7.14	7.972	7.003	5.583	0.533	0.2	0.256	0.612	0.52	0.383	25	13	29	15	195	218	185	175	175	200	190	150	143	136	14	13	5	2	5	6	28	26	5	25	14	15
BC067068	chr10	-	105200241	105278436	2039	12	6.705	7.265	6.955	7.187	9.055	9.151	6.281	3.631	3.612	3.656	2.701	2.176	3.731	9	17	16	20	101	84	119	78	133	127	134	134	105	81	69	151	43	106	84	152	65	220	46	140	107	292
BC089597	chr10	+	127303532	127314375	1265	4	0	0	0	0	0	0	0.046	0	0	0	0	0	0	-	-	-	-	-	-	-	-	-	-	-	-	-	-	-	-	-	-	-	-	-	-	-	-	-	-
Bbs10	chr10	+	110735735	110738792	2753	2	2.312	1.285	5.455	4.384	5.266	4.601	4.72	1.993	2.246	1.763	2.536	1.756	1.655	4	5	5	11	32	76	43	66	50	69	35	66	40	54	2	5	7	12	1	9	11	11	11	5	5	15
Bclaf1	chr10	+	20032275	20062307	5454	13	57.559	98.392	61.455	92.764	103.59	101.009	90.123	75.149	62.247	79.451	62.401	52.881	67.191	22	31	124	75	509	389	654	542	780	644	741	593	697	567	359	338	206	241	356	375	503	494	383	343	623	520
Bcr	chr10	+	74523641	74647668	6537	23	2.874	2.751	2.035	1.7	2.163	2.038	5.811	4.565	3.552	4.629	5.65	5.963	6.419	8	7	9	17	41	50	35	33	58	41	67	47	193	179	96	103	76	53	82	120	214	205	214	180	278	267
Bend3	chr10	+	43198946	43235223	6049	4	7.16	7.347	6.782	19.029	15.772	18.007	8.7	2.833	2.288	2.191	1.915	1.469	1.713	32	25	38	50	206	162	532	459	458	379	523	412	228	211	51	43	33	43	51	31	64	59	16	32	42	60
Best3	chr10	+	116423370	116462096	2719	10	0.038	0.136	0.045	0.011	0.016	0	0	0	0	0.005	0.006	0.007	0.003	-	-	-	-	-	-	-	-	-	-	-	-	-	-	-	-	-	-	-	-	-	-	-	-	-	-
Bet3l	chr10	+	33757403	33829621	1185	7	0	0	0	0	0.013	0	0	0.012	0	0.009	0.004	0.027	0.02	-	-	-	-	-	-	-	-	-	-	-	-	-	-	-	-	-	-	-	-	-	-	-	-	-	-
Bicc1	chr10	-	70387834	70622382	3111	21	0.738	0.474	0.527	0.279	0.272	0.578	1.882	9.619	4.112	5.767	9.285	6.66	6.98	0	3	4	1	7	1	2	10	1	3	6	8	20	35	179	232	58	79	127	120	254	390	168	268	199	264
Bloc1s1	chr10	-	128350646	128356353	1261	5	0.414	0	0.614	0.253	0.377	0.232	0.275	0.397	0.884	0.533	1.098	3.545	2.536	-	-	-	-	2	1	3	0	0	4	-	-	2	0	5	0	3	7	2	4	15	8	14	23	18	12
Bpil2	chr10	-	85422436	85474605	2328	16	0.045	0	0.013	0.02	0.013	0.013	0	0	0.015	0	0.003	0.015	0	-	-	-	-	-	-	-	-	-	-	-	-	-	-	-	-	-	-	-	-	-	-	-	-	-	-
Bsg	chr10	+	79167103	79174724	1752	8	115.562	132.85	111.683	104.227	91.469	89.558	127.39	67.772	102.463	68.589	80.374	109.569	83.942	110	96	154	158	681	767	677	628	560	495	566	499	718	618	672	945	889	1620	575	1016	2283	2965	2030	2745	2699	3403
Btbd11	chr10	+	84849559	85123037	5788	17	2.795	4.075	5.711	1.3	2.387	1.535	1.676	0.657	0.81	1.216	0.556	1.254	0.832	6	5	18	10	65	58	20	8	39	11	32	10	30	18	4	19	7	8	8	17	10	17	14	17	17	12
Btbd2	chr10	-	80105362	80119816	3026	9	7.967	7.502	8.686	7.455	7.373	8.604	7.705	3.041	3.784	3.323	4.438	3.554	4.188	9	7	18	18	58	40	64	52	53	32	55	49	50	56	6	8	7	7	9	11	16	18	8	16	18	29
Btg1	chr10	+	96079635	96085447	5010	2	6.041	8.606	6.789	2.318	4.684	4.555	6.65	1.413	2.044	4.068	1.338	0.908	3.203	18	25	41	31	175	158	34	63	62	92	52	104	126	111	54	120	84	164	186	362	134	246	79	161	291	536
Bves	chr10	+	45055568	45089514	1607	8	0.455	0.321	0.718	0.284	0.388	0.373	0.881	0.329	0.608	0.65	0.561	0.469	0.695	0	1	6	5	15	14	7	1	2	7	3	5	3	8	3	0	1	3	2	4	10	7	11	7	8	10
C030046I01Rik	chr10	-	79372798	79379675	1821	8	19.428	37.641	21.662	12.447	16.305	13.151	39.934	8.604	4.958	7.229	12.024	12.977	11.525	13	7	38	36	128	99	60	61	97	64	60	60	196	155	193	203	63	63	169	149	502	508	458	503	515	514
C2cd4c	chr10	-	79069599	79076763	6747	2	0.155	0.055	0.074	0.086	0.033	0.058	0.21	0.026	0.018	0.006	0.05	0.029	0.019	-	-	-	-	-	-	-	-	-	-	-	-	-	-	-	-	-	-	-	-	-	-	-	-	-	-
C920009B18Rik	chr10	+	22026526	22032748	4515	3	0.046	0.016	0.017	0.003	0.003	0	0	0.003	0	0.003	0.007	0.012	0.004	-	-	-	-	-	-	-	-	-	-	-	-	-	-	-	-	-	-	-	-	-	-	-	-	-	-
Cabin1	chr10	-	75108855	75227102	7460	37	6.799	5.157	4.402	6.062	6.234	6.436	5.625	3.258	3.773	3.633	3.787	3.722	3.936	31	28	41	12	172	162	153	173	169	183	237	203	219	205	93	76	77	82	97	84	162	149	134	124	188	166
Cand1	chr10	-	118635868	118677111	8209	15	20.379	31.972	21.095	24.969	27.481	32.205	33.131	21.767	19.456	17.233	21.497	16.175	18.979	1	1	13	13	17	13	16	13	30	26	19	28	39	32	29	30	15	11	24	19	19	33	18	21	14	32
Caps2	chr10	+	111602732	111653611	2760	17	0.492	0.16	0.715	0.766	0.624	0.296	0.759	0.085	0.077	0.119	0.207	0.391	0.282	1	0	3	0	23	3	29	2	36	0	11	3	21	21	2	0	-	-	0	1	2	0	0	5	8	1
Casp14	chr10	-	78174740	78181038	2331	7	0.537	0.253	0.515	0.28	0.561	0.282	0.217	0.006	0	0.006	0	0.004	0	0	1	-	-	11	12	6	8	4	11	2	4	2	1	-	-	-	-	-	-	-	-	-	-	-	-
Cbara1	chr10	+	59165383	59326871	2275	12	10.689	10.529	8.122	6.041	10.185	9.415	13.819	8.824	18.681	16.902	18.664	33.665	34.072	33	44	32	89	118	232	82	208	164	267	190	220	264	336	211	373	390	586	437	787	583	1179	877	2085	859	2427
Ccar1	chr10	-	62206676	62255116	4479	25	36.209	56.03	54.879	78.925	69.943	88.543	68.854	23.027	11.067	20.713	23.34	15.752	18.47	77	82	141	191	670	901	1006	1131	896	1034	1120	1316	891	1060	241	534	74	184	228	521	468	1025	324	852	402	858
Ccdc105	chr10	-	78209669	78215812	1718	7	0	0	0.009	0.018	0.026	0.026	0.008	0.009	0.029	0	0.005	0.005	0	-	-	-	-	-	-	-	-	-	-	-	-	-	-	-	-	-	-	-	-	-	-	-	-	-	-
Ccdc109a	chr10	-	58911181	59079440	1423	8	7.994	8.701	7.394	4.765	7.724	7.598	10.33	5.734	8.109	5.419	10.928	15.106	17.62	13	14	15	33	90	91	48	78	97	88	92	88	87	125	23	60	28	62	25	54	98	126	91	125	132	292
Ccdc138	chr10	+	57960685	58038992	2466	16	2.92	3.945	8.127	9.611	8.969	8.147	5.844	0.648	0.997	0.564	0.909	0.726	0.402	7	2	8	11	125	115	95	130	117	91	96	90	66	57	11	13	15	21	0	13	50	16	18	35	5	20
Ccdc162	chr10	-	41258655	41307559	2749	18	0.835	0.188	0.348	1.045	0.4	0.234	0.242	0.075	0.092	0.099	0.043	0.166	0.148	-	-	-	-	1	0	5	5	0	1	-	-	-	-	-	-	1	0	-	-	-	-	-	-	-	-
Ccdc28a	chr10	-	17933491	17954787	1166	6	11.994	11.694	9.076	14.094	11.032	11.24	6.744	0.887	1.183	0.764	2.6	4.211	2.78	7	18	11	12	54	119	66	142	56	146	38	119	39	101	1	7	2	8	5	9	19	26	25	27	18	26
Ccdc38	chr10	+	93003377	93047071	3655	16	3.912	0.807	2.09	2.059	1.63	1.915	1.867	1.085	0.919	1.228	0.742	0.381	0.833	0	1	8	2	48	19	12	13	27	14	21	25	37	13	1	0	0	3	5	1	3	1	1	0	1	0
Ccdc41	chr10	+	94151535	94253081	2986	16	29.743	12.415	30.921	28.347	23.29	20.786	16.429	14.698	9.973	13.009	12.131	6.59	10.511	17	25	11	10	200	180	183	149	152	111	130	86	118	115	130	119	119	84	146	117	199	162	95	99	182	176
Ccdc53	chr10	+	87663842	87708903	1048	7	35.551	31.717	39.885	23.499	21.401	19.909	16.854	8.108	14.002	6.127	16.358	14.684	13.959	44	44	43	65	184	271	115	163	93	187	121	175	106	120	14	13	23	19	9	13	53	75	34	51	44	68
Ccdc59	chr10	+	105278535	105284566	1078	4	33.787	36.168	41.099	42.151	29.886	34.02	35.72	21.53	22.641	21.197	37.084	26.745	37.756	29	26	76	44	212	206	261	247	170	173	198	229	243	238	473	324	352	252	482	313	1460	1251	1139	782	1689	1345
Ccdc6	chr10	+	69559869	69655948	5511	9	18.35	22.909	24.044	31.659	26.842	34.426	26.506	7.907	6.98	7.857	9.149	9.483	8.255	32	48	29	109	273	287	261	518	281	428	324	505	277	406	153	223	97	163	143	234	393	515	317	390	375	544
Cct2	chr10	-	116488054	116500870	1962	16	303.835	464.83	301.618	377.111	343.031	343.944	274.682	170.164	177.208	134.097	167.389	88.118	161.708	170	122	285	195	760	640	1093	821	937	813	896	707	721	605	905	754	1288	1209	725	669	2170	2120	1253	1188	2467	2316
Cd164	chr10	+	41239306	41250848	2830	6	77.111	229.181	170.505	188.708	179.906	198.744	231.033	24.737	25.929	13.905	24.039	22.084	22.216	17	15	93	96	388	328	449	369	381	338	488	454	555	458	7	5	13	6	3	4	2	4	2	3	1	5
Cd24a	chr10	+	43298975	43304071	1816	2	30.458	41.843	43.652	129.35	123.547	116.67	437.018	4.707	18.624	21.475	12.882	7.05	13.165	43	68	87	138	381	608	841	2051	857	1970	884	2020	4196	6176	147	16	414	94	555	156	441	79	255	27	461	79
Cd63	chr10	+	128345975	128349878	944	8	52.845	42.16	64.883	36.523	38.613	41.279	56.071	9.276	8.557	11.769	7.942	18.812	11.037	-	-	-	-	-	-	-	-	-	-	-	-	-	-	-	-	-	-	-	-	-	-	-	-	-	-
Cdc34	chr10	+	79144940	79151143	1266	5	108.073	100.424	56.128	75.493	56.903	68.553	40.554	4.498	7.825	5.961	5.102	4.512	6.106	30	10	36	7	139	35	176	48	168	40	210	51	86	35	4	1	2	0	15	3	13	6	13	0	16	1
Cdc40	chr10	-	40552699	40602949	2094	15	18.49	20.449	14.422	19.819	20.564	20.381	18.527	8.227	6.095	8.647	5.31	5.291	5.277	13	16	18	12	64	73	89	108	104	119	92	108	131	101	97	85	68	36	114	113	134	97	124	96	146	89
Cdh23	chr10	-	59766022	60159238	10572	69	0.079	0.007	0.013	0.019	0.013	0.021	0.055	0.004	0.01	0.015	0.017	0.017	0.008	-	-	-	-	1	0	1	0	-	-	-	-	-	-	-	-	-	-	3	1	0	1	1	1	0	3
Cdk1	chr10	-	68799383	68815660	2860	8	87.249	95.762	110.451	96.144	72.138	72.4	57.746	17.013	21.075	13.314	24.998	7.313	11.783	134	176	204	262	1268	1167	1084	930	812	747	900	867	674	683	344	422	281	337	267	323	936	1098	235	320	527	562
Cdk17	chr10	+	92623621	92704087	3643	17	14.868	17.318	16.542	19.296	22.523	27.674	24.143	15.819	22.958	32.586	21.231	16.71	28.195	45	39	96	57	260	319	360	330	423	370	475	536	408	430	489	1075	623	1207	1230	2284	1117	2709	945	2251	1747	4194
Cdk19	chr10	+	40069114	40203624	5807	13	3.558	3.211	4.139	2.89	4.494	3.427	5.038	9.695	6.353	6.888	10.011	8.543	5.883	10	9	33	16	144	105	97	54	138	84	100	91	134	161	456	386	200	259	271	266	661	802	412	586	383	607
Cdk2	chr10	-	128134995	128142107	2432	8	62.137	69.43	82.516	50.294	38.52	40.12	50.483	10.279	11.249	6.698	16.143	4.805	7.967	125	135	216	159	851	929	587	559	388	384	371	411	521	562	85	65	79	75	56	52	226	264	52	71	122	137
Cdk4	chr10	+	126500659	126504339	1347	8	286.747	383.888	363.455	441.036	309.916	420.58	343.822	52.251	60.445	49.966	43.753	23.251	40.43	117	188	326	227	1058	1068	1354	1515	805	892	894	1164	882	998	82	325	94	512	67	519	120	469	66	244	98	433
Cenpw	chr10	-	29915815	29920346	1512	3	18.015	22.179	30.999	33.943	22.634	27.647	18.326	1.332	1.617	0.985	1.766	0.403	0.611	27	11	48	21	290	188	359	246	271	175	256	256	170	154	18	16	11	17	13	10	28	31	4	17	9	6
Cep290	chr10	+	99950923	100036289	8007	53	3.35	2.541	4.107	5.485	5.56	5.92	6.616	5.942	2.769	6.127	6.234	4.396	4.614	13	15	4	12	36	77	76	103	85	96	101	118	81	110	95	142	56	55	94	153	171	175	65	129	158	143
Cfd	chr10	+	79353598	79355401	923	5	0	0	0.016	0.016	0.032	0.063	0.031	0	0	0	0	0	0.016	-	-	-	-	0	1	1	0	0	1	0	1	2	0	-	-	-	-	-	-	-	-	-	-	-	-
Chchd10	chr10	+	75398318	75400479	948	4	161.499	368.591	256.709	146.198	261.111	153.09	81.054	0	0.018	0.029	0.049	2.886	0.539	95	77	461	563	1266	1511	770	783	1406	1365	717	688	384	439	-	-	-	-	-	-	-	-	43	2	8	1
Chpt1	chr10	-	87936221	87966715	3239	8	3.287	3.595	7.636	3.928	3.517	4.443	2.78	4.536	5.673	4.696	4.103	6.354	5.498	9	1	12	9	119	71	64	34	98	32	78	36	62	30	58	56	55	63	59	66	86	120	117	84	132	98
Chst11	chr10	+	82448242	82658645	5528	3	2.719	0.933	2.359	0.817	1.51	1.176	3.164	14.022	4.602	5.388	3.767	1.624	4.1	9	14	4	10	22	138	14	27	45	55	32	33	136	60	567	547	121	146	179	281	295	257	121	104	344	300
Chst3	chr10	-	59644275	59682008	6113	4	0.393	0.699	1.448	0.298	0.216	0.296	0.324	0.569	0.381	0.353	1.054	0.137	0.201	4	0	1	5	58	46	18	8	14	4	20	8	12	13	25	19	10	6	17	13	96	47	13	2	13	8
Cirbp	chr10	+	79630586	79634398	1256	7	55.173	77.165	55.076	24.304	38.009	21.649	29.518	11.335	11.117	14.491	15.833	16.014	20.055	18	19	43	12	159	123	73	69	128	107	85	87	107	96	5	15	1	10	8	26	17	46	22	37	31	65
Cisd1	chr10	-	70793242	70807597	965	3	54.615	80.118	61.725	56.113	44.253	46.361	28.249	3.717	8.129	3.262	9.284	7.218	9.144	18	22	99	68	202	211	123	200	168	164	141	156	111	94	24	13	20	36	12	5	153	119	32	43	148	119
Cited2	chr10	+	17443034	17445480	1969	2	18.18	63.147	40.53	18.792	30.876	19.79	61.018	1.362	2.723	0.777	2.189	3.493	3.073	1	1	11	10	18	30	17	30	33	38	29	23	84	85	0	2	2	3	-	-	1	7	2	5	1	6
Ckap4	chr10	-	83989050	83996633	2915	2	15.144	30.594	17.512	8.986	12.82	12.516	34.571	18.22	12.809	9.06	20.429	13.631	17.034	145	81	439	199	956	478	504	252	821	306	750	406	1579	1463	314	519	354	351	247	276	633	1063	419	433	682	877
Clvs2	chr10	-	33232140	33344406	2500	6	0.96	0.737	0.917	2.128	2.24	3.144	0.399	0	0.014	0	0	0	0.003	-	-	2	0	14	6	39	30	41	32	104	44	1	0	-	-	-	-	-	-	-	-	-	-	-	-
Cnksr3	chr10	+	3134304	3227479	3448	13	5.115	4.681	6.87	9.982	7.005	8.153	4.972	4.116	3.059	3.223	3.54	2.889	3.367	4	13	14	45	242	230	270	256	207	202	275	214	175	163	67	81	69	45	54	64	142	128	99	104	152	110
Cnn2	chr10	+	79451345	79458145	1782	7	20.849	13.855	6.101	7.106	29.007	40.824	81.056	1.336	4.695	5.682	16.274	5.593	11.985	35	24	28	19	105	30	91	42	340	209	459	345	779	781	0	1	13	7	15	14	61	57	9	27	25	46
Cnot2	chr10	-	115922217	116018567	2816	16	47.327	61.244	47.955	59.723	64.731	68.488	55.769	18.18	23.306	18.603	21.881	16.444	21.961	5	4	13	15	60	62	75	83	99	112	107	127	77	111	1	4	0	2	0	2	2	10	0	2	0	7
Cnpy2	chr10	+	127759515	127764243	1017	6	79.427	72.833	93.579	101.54	73.362	110.048	82.988	31.24	28.691	26.835	35.071	32.927	33.079	82	52	102	74	557	514	515	551	377	424	670	632	484	466	170	176	187	146	135	177	373	332	325	254	389	304
Col10a1	chr10	+	34109787	34116891	3130	3	0.167	0.283	0.107	0.117	0.095	0.126	0.092	0.584	0.593	0.506	0.42	0.709	0.5	-	-	-	-	0	1	0	1	1	1	2	0	4	2	-	-	-	-	-	-	-	-	-	-	-	-
Col13a1	chr10	-	61301246	61441856	2900	41	0.9	0.813	0.623	0.157	0.179	0.146	0.349	0	0	0	0	0	0	5	1	2	8	27	17	1	2	6	2	5	1	10	5	-	-	-	-	-	-	-	-	-	-	-	-
Col18a1	chr10	-	76514924	76576450	5628	41	33.657	14.445	16.486	33.948	36.334	36.234	22.688	0.774	4.794	10.102	4.664	3.878	16.612	221	156	125	131	699	586	1407	1289	1629	1476	1723	1403	968	993	54	21	151	202	305	498	630	52	196	307	1025	1711
Col6a1	chr10	-	76171537	76188789	3976	34	5.486	0.352	6.167	0.103	0.146	0.088	0.32	0.789	1.746	1.033	4.297	1.958	2.498	21	24	0	3	18	421	1	13	7	4	0	2	8	15	54	35	45	86	41	80	375	362	109	217	124	281
Col6a2	chr10	-	76058501	76086149	3729	28	0.588	0.04	0.069	0.126	0.187	0.259	0.074	0.349	0.117	0.015	0.944	0.111	0.102	2	1	-	-	0	1	3	0	3	6	3	1	1	4	0	5	0	1	-	-	16	43	4	0	4	0
Coq10a	chr10	-	127800153	127807093	2507	5	4.787	3.91	12.506	3.323	2.648	2.815	3.01	1.24	1.484	0.841	2.445	1.933	1.501	3	4	18	4	76	70	20	19	8	11	10	14	21	18	4	4	13	7	4	3	35	17	27	15	13	26
Cpm	chr10	+	117066556	117124408	5195	9	0.783	0.582	0.43	1.299	0.924	2.419	23.246	0.085	0.159	0.147	0.09	0.236	0.304	0	1	-	-	3	1	3	2	0	1	5	3	42	21	-	-	-	-	-	-	-	-	-	-	-	-
Cpsf6	chr10	-	116781724	116814029	6534	10	18.033	44.003	45.801	54.987	62.81	53.417	62.925	16.554	19.351	15.751	18.062	9.142	14.671	83	56	177	228	1200	1129	1525	1312	1698	1503	1634	1302	1628	1655	320	270	421	325	342	252	476	449	161	234	407	400
Cradd	chr10	-	94637380	94786731	1650	3	8.096	10.05	6.819	4.192	5.527	4.463	4.441	1.008	1.238	0.646	1.347	1.267	1.31	47	29	83	7	236	55	143	20	188	25	149	36	221	40	50	13	31	27	16	9	111	44	119	48	132	39
Creb3l3	chr10	-	80547078	80561617	2283	12	0.229	0.032	0.372	0.226	0.143	0.122	0.089	0.032	0.015	0.003	0.052	0.022	0.048	-	-	-	-	0	2	1	0	0	1	5	1	-	-	-	-	-	-	-	-	-	-	-	-	-	-
Cry1	chr10	-	84594445	84647799	3016	13	26.264	18.059	24.346	37.092	33.691	35.045	19.012	5.058	5.283	4.321	4.291	4.075	4.059	44	43	82	28	344	263	462	358	458	273	401	230	272	160	17	49	24	36	24	29	26	74	23	76	36	67
Cs	chr10	+	127774888	127799535	2828	11	88.089	113.29	78.569	86.943	86.679	81.207	82.683	36.787	39.53	35.377	36.566	39.576	37.669	166	103	218	202	722	656	876	760	899	731	879	727	765	727	274	316	275	240	320	312	617	697	491	542	683	809
Csl	chr10	-	99220339	99222292	1954	1	1.228	1.546	1.787	2.466	2.379	1.75	1.731	0.302	0.674	0.322	0.375	0.31	0.504	-	-	-	-	-	-	-	-	-	-	-	-	-	-	-	-	-	-	-	-	-	-	-	-	-	-
Csnk1g2	chr10	+	80085525	80103516	2436	11	26.905	26.353	16.517	21.324	17.646	19.931	18.81	17.294	18.948	18.312	24.258	21.962	27.061	21	19	21	15	85	82	102	119	67	97	92	105	71	81	65	35	72	51	58	45	197	129	126	108	263	177
Csrp2	chr10	+	110357232	110376570	889	6	65.036	142.68	70.503	59.833	70.191	54.68	113.634	1.819	10.185	3.412	3.527	4.987	3.469	0	1	1	0	8	6	3	4	9	7	1	0	4	3	-	-	-	-	-	-	1	0	-	-	1	0
Cstb	chr10	+	77888415	77890367	602	3	264.029	283.792	549.479	183.534	228.378	207.829	310.094	2.672	1.958	1.109	10.475	5.639	3.613	627	458	1122	551	10509	4029	3049	1725	3733	2626	3342	2455	4167	4586	19	24	25	2	11	12	189	132	167	17	59	56
Ctdsp2	chr10	+	126415773	126437031	4823	8	28.174	32.137	38.505	15.019	18.99	21.3	27.527	1.406	3.768	1.573	2.836	4.226	3.264	210	178	394	319	2057	1798	689	734	1040	853	1130	1030	1762	1182	114	97	287	239	121	148	385	390	493	595	459	501
Ctgf	chr10	+	24315248	24318489	2403	5	71.877	47.387	21.641	4.865	13.327	16.283	39.044	0.006	0.674	0.329	0.017	0.319	0.21	42	41	43	40	67	102	26	25	82	62	84	82	164	180	-	-	1	8	1	5	-	-	0	16	1	8
Ctnna3	chr10	+	62920259	64466415	3681	18	0	0	0	0	0.004	0.004	0.012	0.008	0.032	0.015	0.032	0.291	0.083	-	-	-	-	-	-	-	-	-	-	-	-	-	-	-	-	-	-	-	-	-	-	-	-	-	-
Cyp27b1	chr10	+	126485302	126490062	2421	9	0.604	0.244	0.151	0.201	0.16	0.157	0.066	0.03	0.063	0.045	0.134	0.102	0.148	3	2	4	0	3	4	2	2	6	6	5	6	2	2	0	1	1	3	1	1	5	2	0	5	6	7
Cytsa	chr10	+	74675135	74775145	6291	19	8.477	7.885	6.584	7.409	7.426	8.28	10.312	16.295	13.46	16.844	18.681	18.836	18.477	42	29	67	26	244	157	254	155	253	181	266	204	308	316	534	479	365	400	691	613	1292	1155	1181	1106	1190	1303
D10Bwg1070e	chr10	-	62477412	62486597	2169	10	45.614	27.898	48.581	79.367	46.724	52.32	33.847	16.866	7.53	16.586	17.243	14.84	16.898	22	25	17	19	175	226	318	354	197	224	217	269	159	155	71	50	16	30	75	63	61	70	49	48	55	64
D10Bwg1379e	chr10	-	18307817	18463564	8216	34	0.699	0.269	0.517	1.591	1.669	1.625	0.881	0.889	0.195	0.149	0.719	0.119	0.138	6	1	6	2	50	34	102	116	124	125	101	84	64	35	8	15	-	-	1	2	17	13	1	2	2	3
D10Ertd610e	chr10	-	126619577	126627110	2261	16	10.939	4.922	5.728	12.445	11.161	12.401	10.062	5.365	7.328	5.619	20.039	12.598	22.081	16	12	8	15	41	37	94	88	108	77	109	95	95	74	15	9	22	16	12	25	123	69	58	75	88	106
D10Jhu81e	chr10	-	77624812	77632513	1364	7	14.384	20.641	20.771	16.773	11.325	14.279	12.102	5.486	10.71	3.921	11.118	17.587	13.081	30	35	64	80	313	345	266	307	123	160	187	165	139	215	69	107	136	208	44	82	300	401	392	675	361	548
D10Wsu102e	chr10	+	82822966	82831580	3509	4	32.537	31.317	16.231	27.644	28.145	26.653	30.243	15.273	13.791	16.13	12.504	7.003	12.747	267	233	386	347	883	663	1606	1127	1415	1361	1505	1100	1665	1440	1097	1163	753	848	1217	1198	1360	1889	702	1384	1375	2412
D10Wsu52e	chr10	-	85401382	85420538	1979	12	85.748	93.069	88.507	95.774	71.205	83.959	77.705	100.457	119.232	79.937	132.403	103.626	114.007	16	17	8	25	111	131	118	151	104	103	99	127	124	103	100	99	87	120	82	80	288	277	173	135	275	223
D630029K05Rik	chr10	+	116401796	116406164	2246	3	0	0	0.014	0.014	0.02	0.013	0	0	0	0	0.007	0	0	-	-	-	-	-	-	-	-	-	-	-	-	-	-	-	-	-	-	-	-	-	-	-	-	-	-
D630037F22Rik	chr10	-	55734099	55948495	7241	33	0.937	0.997	1.782	1.472	2.367	1.645	1.709	3.117	2.657	2.44	3.565	3.899	3.275	11	10	26	22	269	138	182	96	370	185	222	132	258	146	231	171	155	107	180	119	320	251	291	211	322	255
D930020B18Rik	chr10	+	121078757	121130970	3427	13	0.122	0	0.146	0.275	0.186	0.183	0.207	0.017	0.016	0.012	0.005	0.003	0.002	0	1	-	-	0	2	1	0	1	1	3	2	2	1	-	-	-	-	-	-	-	-	-	-	-	-
Dapk3	chr10	+	80645752	80655942	1728	9	6.825	6.312	4.701	6.167	6.834	9.453	8.699	6.355	7.12	5.057	8.673	6.118	7.998	6	4	3	9	18	18	30	30	28	37	40	44	39	30	13	7	17	17	24	13	38	16	28	31	58	56
Dazap1	chr10	+	79727736	79751158	2082	12	58.999	49.772	59.275	49.899	42.049	45.313	29.283	26.03	22.858	20.08	29.65	15.402	23.319	37	36	33	43	161	215	180	184	128	128	118	136	80	107	338	260	236	190	300	214	470	406	226	220	402	320
Dcbld1	chr10	+	51953425	52041183	3025	11	5.52	20.71	11.188	4.402	8.141	6.26	8.768	6.048	3.284	5.448	5.126	3.926	4.904	14	24	57	88	181	221	78	61	129	153	61	145	133	148	102	88	68	64	127	81	202	182	143	156	224	128
Dcn	chr10	+	96942134	96980796	1886	8	0.775	0.195	0.7	6.722	2.607	3.238	1.54	0.031	0.115	0.058	0.321	0.24	0.991	3	0	2	0	17	5	90	102	17	62	60	76	25	34	-	-	-	-	0	1	7	0	1	0	12	1
Dctn2	chr10	+	126703318	126719015	1933	14	63.277	83.578	65.502	46.392	52.782	54.362	58.512	13.313	20.014	13.192	21.693	26.428	24.689	48	46	94	75	439	337	271	245	302	244	297	294	316	318	74	66	108	96	67	62	212	250	234	242	242	291
Ddit3	chr10	+	126727849	126733344	871	4	21.328	17.601	24.405	18.309	19.117	37.29	16.031	6.608	7.724	4.536	18.989	60.307	22.02	-	-	-	-	-	-	-	-	-	-	-	-	-	-	-	-	-	-	-	-	-	-	-	-	-	-
Ddit4	chr10	-	59412423	59414518	1685	3	70.546	17.802	55.066	49.314	55.641	43.087	21.205	2.29	4.542	7.821	4.185	7.45	4.118	91	100	29	25	322	565	295	485	333	477	227	367	119	180	37	37	27	59	187	101	142	102	209	143	136	98
Ddo	chr10	+	40349817	40369737	3000	5	0.035	0.074	0.304	0.02	0.01	0.019	0.202	0.161	0.324	0.038	0.532	3.513	1.107	-	-	-	-	-	-	-	-	-	-	0	1	-	-	-	-	0	8	-	-	0	4	0	8	0	6
Ddt	chr10	-	75233978	75236119	609	3	60.836	120.417	95.065	76.833	50.829	54.797	49.201	3.19	5.948	2.054	22.773	21.851	13.575	151	93	457	214	1979	951	1585	689	1015	504	968	482	970	452	7	78	38	61	12	19	177	385	209	394	127	244
Ddx21	chr10	-	62042995	62065046	4743	15	90.941	133.482	77.588	131.042	101.798	113.36	74.496	66.097	39.137	60.278	58.175	33.293	53.488	308	364	893	1133	2178	2849	3461	4375	2624	3417	2830	3572	1970	2396	1090	1096	584	612	1043	922	1180	1194	414	464	1012	1036
Ddx50	chr10	-	62078771	62113946	2507	15	16.485	17.639	22.342	15.438	15.144	14.926	20.306	12.61	17.395	11.133	18.143	18.028	19.872	22	20	35	37	149	165	90	131	90	114	87	121	148	164	22	34	33	27	18	46	49	57	38	50	43	60
Derl3	chr10	+	75356143	75358686	1336	7	2.5	2.758	2.012	4.415	1.445	1.969	1.277	0.397	0.468	0.307	0.289	0.333	0.474	2	1	5	4	13	14	22	25	9	12	21	15	4	8	7	8	7	8	2	8	8	8	4	5	11	14
Dgka	chr10	-	128157190	128181112	2815	24	8.342	9.111	5.572	6.102	8.754	7.137	6.798	1.85	1.524	0.666	2.575	1.557	1.84	11	12	14	15	42	30	60	30	75	74	61	64	40	33	10	26	6	17	1	9	46	51	26	33	31	41
Dip2a	chr10	-	75725794	75808007	6357	38	4.909	2.203	3.657	1.92	2.799	2.25	3.988	3.463	4.004	2.563	4.196	3.323	3.951	10	10	9	11	62	94	25	37	46	56	47	40	78	89	20	10	17	3	7	5	15	5	17	8	14	8
Diras1	chr10	-	80482335	80488122	2920	2	0.143	0.126	0.25	0.937	0.28	0.38	0.149	0.03	0.039	0.051	0.025	0.341	0.072	-	-	-	-	8	3	19	21	8	2	6	4	5	0	1	2	1	0	2	1	6	2	17	25	3	0
Dna2	chr10	+	62409777	62436936	4124	21	16.348	17.496	14.848	15.467	10.931	8.903	6.281	9.688	6.115	6.714	10.38	2.715	4.192	89	114	210	201	803	843	687	946	579	641	386	516	302	441	532	653	254	367	373	445	1001	1361	284	296	455	572
Dnajb12	chr10	+	59342339	59360764	1774	9	12.295	12.048	9.697	10.077	10.784	13.079	13.069	13.131	12.373	10.431	16.138	19.308	17.841	15	15	16	9	87	59	71	75	75	84	92	101	111	93	36	38	44	57	38	29	84	91	80	113	108	123
Dnajc12	chr10	+	62849311	62871588	1289	5	2.429	4.86	1.979	1.816	2.547	2.46	4.867	0.414	1.599	0.816	0.872	2.597	1.528	3	4	12	5	23	19	14	12	11	19	32	15	25	30	1	10	8	26	6	20	10	33	37	71	18	53
Dnajc14	chr10	+	128242732	128256502	4229	7	11.845	13.716	15.309	12.779	12.434	11.843	17.424	21.148	18.345	16.718	21.356	18.133	16.27	27	32	52	52	314	268	290	245	202	220	219	178	295	310	69	97	76	90	44	70	159	213	100	123	133	147
Dnmt3l	chr10	+	77505032	77526360	1815	14	28.003	107.529	28.167	149.774	114.482	93.043	69.484	0	0.009	0	0.009	0.01	0	17	22	116	121	184	153	814	724	605	580	535	520	378	312	-	-	-	-	-	-	-	-	-	-	-	-
Dohh	chr10	+	80847173	80851097	1444	5	23.778	32.564	23.532	29.425	24.471	25.731	16.757	9.411	11.277	6.678	16.745	13.309	15.509	27	13	22	38	91	80	120	111	72	83	85	84	54	59	9	23	14	18	12	21	28	49	15	44	30	52
Dos	chr10	-	79593179	79602112	3294	11	3.01	3.311	2.835	4.158	6.083	5.664	5.283	1.688	1.259	1.927	2.637	2.452	2.196	1	2	1	2	25	13	38	32	35	47	41	40	26	34	0	2	0	2	1	1	7	5	8	5	12	13
Dot1l	chr10	+	80217951	80257092	5694	28	9.733	6.847	5.898	8.311	8.46	9.689	7.643	5.179	3.425	3.424	5.343	4.076	4.061	27	27	26	23	136	82	160	141	180	127	218	168	156	140	46	41	41	37	36	36	113	92	58	61	83	71
Dram1	chr10	-	87785549	87819820	2807	7	0.372	0.341	0.179	0.162	0.222	0.161	1.704	0.126	0.072	0.083	0.139	0.076	0.093	6	2	0	1	7	3	7	3	8	7	3	1	49	55	0	5	4	0	0	5	0	16	2	0	1	8
Drr1	chr10	+	103605569	103608038	1246	2	0	0	0	0	0	0	0	0	0	0	0	0	0	-	-	-	-	-	-	-	-	-	-	-	-	-	-	-	-	-	-	-	-	-	-	-	-	-	-
Dse	chr10	-	33871199	33927357	4225	6	11.437	21.317	17.192	12.41	16.33	16.748	18.967	3.27	7.966	4.182	2.904	2.646	3.55	73	27	230	91	569	412	420	328	527	444	496	496	544	622	159	114	349	175	217	171	223	212	225	172	326	234
Dtx3	chr10	-	126627434	126632765	1944	6	38.009	13.345	16.925	28.926	24.16	29.5	24.061	3.226	4.977	3.648	11.881	12.778	14.216	19	28	19	24	90	84	173	154	140	130	153	189	121	156	4	4	1	2	2	2	10	12	13	14	19	21
Dusp6	chr10	+	98725865	98730123	2797	3	21.567	47.457	12.855	68.036	62.717	74.412	64.204	78.978	131.117	98.621	67.95	54.633	69.235	11	9	73	54	90	90	467	494	456	392	563	507	510	494	602	646	750	868	758	1023	949	791	422	334	1048	758
Dux	chr10	-	57693399	57695423	2025	1	0.206	0	0.037	0.023	0.022	0.007	0	0.007	0.025	0	0.004	0	0	-	-	-	-	-	-	-	-	-	-	-	-	-	-	-	-	-	-	-	-	-	-	-	-	-	-
Dyrk2	chr10	-	118296405	118305959	2137	3	6.788	2.863	2.821	4.105	2.933	3.35	4.518	3.262	4.069	3.473	3.151	2.631	3.204	4	6	-	-	16	18	12	12	10	9	11	12	21	25	15	3	15	2	14	7	23	6	6	7	17	6
E130317F20Rik	chr10	-	79314122	79317716	3595	1	3.455	4.961	2.994	3.176	3.14	3.142	3.072	1.29	1.352	0.888	1.646	1.006	1.399	2	1	1	8	3	6	10	4	6	13	13	8	12	7	17	9	18	8	9	12	52	31	36	32	44	27
E2f7	chr10	+	110182521	110224440	5476	13	4.479	3.472	3.965	6.668	7.172	8.085	6.493	2.288	1.181	1.715	2.078	0.53	0.948	21	28	35	27	139	108	213	213	239	229	265	270	238	215	178	122	59	55	171	105	293	126	85	49	151	92
Echdc1	chr10	+	29033306	29066467	3048	6	7.875	12.695	16.708	11.357	13.733	11.447	18.367	24.617	17.739	15.889	36.553	30.371	24.082	38	27	95	89	465	619	292	341	341	481	307	380	521	627	657	1070	461	700	567	857	1318	2401	834	1511	1224	2046
Edar	chr10	-	58063536	58138444	3680	12	0.113	0	0.004	0.021	0.04	0.075	0.035	0.072	0.064	0.058	0.058	0.075	0.122	1	0	-	-	-	-	-	-	0	2	-	-	-	-	-	-	-	-	-	-	-	-	2	1	-	-
Eea1	chr10	+	95403297	95508152	7836	29	5.341	3.903	6.458	4.361	5.425	5.886	8.33	16.257	8.38	12.122	12.736	8.99	8.848	25	34	38	37	247	200	121	162	166	188	165	210	297	301	360	403	177	196	266	348	416	496	301	307	286	375
Eef2	chr10	+	80639376	80645254	3100	14	651.968	548.752	531.567	514.139	617.565	628.352	455.071	291.24	284.291	271.76	386.769	394.627	386.047	1716	2219	1875	2839	8152	10634	8691	9961	10633	12321	10999	12372	7809	9202	3922	5131	4271	4480	4435	5279	7757	10658	6460	8827	7915	11301
Efna2	chr10	+	79642227	79652755	2131	4	2.155	0.795	1.596	1.577	1.98	2.331	5.447	0.948	0.704	0.878	1.542	0.619	1.394	5	7	6	3	13	9	12	7	7	16	20	9	59	33	5	15	4	6	4	8	12	32	8	6	14	23
Egr2	chr10	+	67000617	67004936	2965	2	4.329	1.193	0.195	0.2	0.185	0.414	1.004	0.447	1.891	1.693	0.748	0.919	2.987	4	4	-	-	2	1	3	0	4	1	2	5	14	2	1	1	8	7	5	12	2	3	4	13	10	25
Eid3	chr10	+	82329371	82330675	1305	1	14.635	1.525	1.396	1.724	1.867	1.545	0.886	9.306	7.272	10.272	3.873	3.134	9.915	15	14	1	5	6	8	4	11	4	20	6	4	2	8	111	114	53	67	146	105	105	91	74	53	263	230
Eif4ebp2	chr10	-	60895245	60915417	1786	3	56.623	51.336	37.261	58.161	44.552	58.525	35.148	1.965	0.907	1.388	1.051	1.145	1.074	74	67	83	57	257	257	410	366	337	323	495	462	261	271	8	8	7	3	8	6	8	8	11	6	4	8
Elane	chr10	+	79349057	79350961	920	5	0	0	0.017	0	0.016	0	0	0	0	0	0	0	0.016	-	-	-	-	-	-	-	-	-	-	-	-	-	-	-	-	-	-	-	-	-	-	-	-	-	-
Elk3	chr10	-	92710161	92773904	4234	5	1.775	3.586	1.183	0.65	0.828	0.952	6.415	7.661	9.295	8.68	10.245	8.285	12.81	7	8	12	22	25	43	17	23	19	25	37	38	243	223	243	335	293	370	321	343	593	638	420	454	887	957
Enpp1	chr10	-	24361217	24431908	3225	25	0.162	0.297	0.089	0.123	0.101	0.072	5.437	0.194	0.171	0.238	0.633	0.772	0.792	1	0	2	0	4	0	1	1	2	0	0	1	99	160	1	0	0	4	1	3	9	18	7	11	12	25
Enpp3	chr10	-	24493620	24556001	2815	25	4.634	4.503	9.488	41.847	58.269	30.691	22.357	1.986	0.819	1.013	1.652	0.29	0.618	16	12	20	10	127	182	491	715	873	1006	450	610	330	427	82	9	5	14	26	13	66	16	6	5	20	19
Epb4.1l2	chr10	+	25128178	25243320	4271	20	54.857	44.85	41.7	39.199	49.443	49.344	34.696	14.61	8.971	13.359	26.959	36.713	30.587	117	128	193	234	836	1086	934	763	1008	1163	962	1130	762	859	287	288	160	208	283	375	950	1433	1056	1634	1158	1761
Epm2a	chr10	+	11063243	11177275	1079	4	0.58	0.546	0.732	0.197	0.385	0.379	0.482	0.76	1.196	0.797	0.97	2.082	1.282	1	0	4	0	5	4	3	0	5	4	4	3	5	0	3	1	2	1	3	0	2	4	9	2	5	8
Epyc	chr10	+	97106702	97144534	1723	8	0	0	0	0	0	0	0	0	0	0	0	0	0	-	-	-	-	-	-	-	-	-	-	-	-	-	-	-	-	-	-	-	-	-	-	-	-	-	-
Erbb3	chr10	-	128006424	128026557	4020	28	2.622	4.07	1.843	2.277	2.228	2.61	6.181	0.009	0.021	0.033	0.014	0.039	0.027	13	6	39	9	60	34	86	26	75	36	80	35	210	96	1	0	-	-	1	0	1	2	1	3	4	3
Esr1	chr10	-	5342780	5734495	4319	9	0	0.051	0.018	0.032	0.024	0.03	0.017	0.003	0.008	0.006	0.011	0.078	0.015	-	-	-	-	-	-	-	-	-	-	-	-	-	-	-	-	-	-	-	-	-	-	-	-	-	-
Esyt1	chr10	-	127947304	127962915	3687	31	5.095	8.736	6.828	2.284	5.515	5.132	14.529	1.128	1.533	0.747	1.403	1.656	1.146	18	12	66	20	171	65	54	35	133	63	111	91	326	249	10	4	31	9	7	11	57	21	37	32	53	18
Eya4	chr10	-	22823974	23069709	4099	19	0.051	0.162	0.063	0.115	0.174	0.303	7.811	1.842	0.887	0.593	2.691	0.923	0.294	1	0	2	0	4	4	3	2	6	0	2	8	157	106	32	1	9	4	3	2	25	22	13	4	4	4
F630110N24Rik	chr10	+	80820315	80826780	1702	10	5.58	3.508	5.986	0.831	1.58	1.511	3.389	1.543	1.522	1.049	3.904	3.478	3.169	5	1	2	5	30	26	1	1	5	9	4	7	12	12	2	1	3	4	1	4	14	19	8	8	9	12
F830002L21Rik	chr10	+	43313233	43350720	1833	3	0	0	0.017	0.041	0.024	0.048	0	0	0.009	0	0	0	0	-	-	-	-	-	-	-	-	-	-	-	-	-	-	-	-	-	-	-	-	-	-	-	-	-	-
Fabp7	chr10	+	57504729	57508256	762	4	0.959	0	0.399	1.297	0.117	2.205	18.76	1530.99	1470.61	3131.87	5193.26	6110.41	4875.16	2	0	-	-	1	0	0	6	-	-	3	5	16	69	857	293	1116	512	2371	550	7761	2181	6212	1649	7611	2137
Fam108a	chr10	-	80046394	80053086	1473	5	9.281	17.012	10.493	8.277	6.736	7.449	7.811	2.069	3.842	1.842	5.738	4.49	7.414	2	3	12	3	21	19	10	18	12	13	19	10	16	27	6	11	17	11	13	12	71	80	37	55	95	104
Fam13c	chr10	+	69903416	70021480	3383	15	4.041	3.791	4.91	5.051	7.517	7.342	4.273	2.435	1.717	2.731	2.135	2.998	2.208	9	8	20	9	82	45	47	70	135	84	132	98	65	64	20	24	14	26	29	31	31	34	18	38	31	58
Fam162b	chr10	-	51305256	51310266	555	4	0	0	0.328	0.383	0.187	0.474	1.823	0	0	0	0	0	0	-	-	-	-	-	-	0	4	-	-	-	-	5	10	-	-	-	-	-	-	-	-	-	-	-	-
Fam164b	chr10	-	12869450	12897829	1053	6	0.099	0	0	0.014	0	0	0	0.028	0	0	0.015	0	0.007	-	-	-	-	-	-	-	-	-	-	-	-	-	-	-	-	-	-	-	-	-	-	-	-	-	-
Fam184a	chr10	-	53352951	53470715	3952	18	2.614	0.802	1.833	2.273	2.12	3.006	2.319	1.609	0.103	0.505	4.027	0.042	0.665	8	8	6	7	21	42	25	40	31	44	42	43	27	36	0	81	0	2	16	4	2	409	0	6	75	0
Fam19a2	chr10	+	122701132	123178035	4139	6	0	0	0.007	0.015	0.05	0.092	0.674	0	0.141	0.049	0	0.095	0.02	-	-	-	-	1	0	-	-	-	-	0	2	10	5	-	-	1	0	-	-	-	-	-	-	-	-
Fam26d	chr10	-	33758590	33764119	3714	2	0	0	0.008	0.016	0.016	0.02	0.019	0.004	0.018	0.011	0.021	0.031	0.01	-	-	-	-	-	-	-	-	-	-	-	-	-	-	-	-	-	-	-	-	-	-	-	-	-	-
Fam26e	chr10	-	33811158	33816325	1786	2	1.344	1.692	3.299	0.443	0.391	0.245	0.631	0	0.009	0	0.031	0.135	0.084	-	-	2	4	33	12	4	0	2	0	1	0	10	1	-	-	-	-	-	-	-	-	-	-	-	-
Fam26f	chr10	-	33845873	33847778	1082	2	1.64	1.703	2.498	1.855	0.398	0.878	0.267	0.014	0	0	0.015	0	0.007	2	3	3	2	9	16	8	18	1	5	2	3	1	4	-	-	-	-	-	-	-	-	-	-	-	-
Fam54a	chr10	+	20067625	20081475	2307	7	6.198	8.147	9.01	7.815	5.775	6.067	4.279	0.652	0.647	0.546	0.41	0.126	0.207	1	1	1	9	17	19	15	13	15	16	12	21	5	12	2	2	2	0	2	3	0	2	-	-	0	1
Fbxo30	chr10	+	11001128	11017767	4977	3	30.007	42.293	30.217	32.685	30.05	28.147	28.011	8.957	7.691	9.727	6.311	5.111	5.271	65	109	119	233	515	740	613	870	522	788	617	689	579	718	186	179	141	172	230	234	239	276	161	124	171	236
Fbxo5	chr10	+	4541076	4547383	1807	5	60.47	107.311	93.991	101.896	82.307	82.312	54.249	11.498	9.366	9.068	11.076	2.742	4.226	53	61	72	149	416	459	512	476	461	408	546	513	323	285	255	170	119	130	154	110	463	433	121	89	240	129
Fbxo7	chr10	+	85484674	85511073	1886	9	20.917	15.436	15.183	12.381	10.026	9.32	8.062	2.926	3.115	2.053	4.525	4.544	3.9	33	47	45	45	197	144	146	149	101	104	81	103	118	77	21	35	19	45	28	18	85	97	88	74	79	78
Fgd6	chr10	+	93498746	93608084	8044	21	1.92	1.429	1.631	1.565	1.978	1.624	3.245	1.505	1.94	0.961	1.249	1.85	1.061	19	11	14	7	77	89	84	76	110	102	110	71	105	269	75	61	105	65	56	53	76	80	146	84	125	50
Fgf22	chr10	+	79217864	79219706	489	3	0.213	0	0.404	0	0.03	0	0.059	0.03	0.173	0.056	0.016	0.033	0.137	-	-	-	-	-	-	-	-	-	-	-	-	-	-	-	-	-	-	-	-	-	-	-	-	-	-
Fhl4	chr10	-	84559764	84565240	2670	2	0.704	1.491	3.071	1.924	2.442	2.375	1.662	0.337	0.224	0.092	0.354	0.129	0.156	-	-	3	0	16	15	12	7	11	14	13	7	8	7	3	1	0	3	2	0	0	7	2	0	1	0
Fig4	chr10	-	40907978	41023047	3263	23	19.766	40.499	28.547	11.88	14.025	10.379	9.068	3.003	3.626	3	4.746	4.589	4.308	36	41	103	119	498	446	212	189	287	181	214	138	165	146	20	19	35	38	31	17	94	115	71	56	97	96
Foxo3	chr10	-	41905592	41996548	2889	4	5.852	3.189	4.677	5.241	8.329	9.073	6.354	1.697	3.06	2.301	2.743	5.845	3.434	10	8	5	3	32	36	37	50	51	52	39	33	36	39	13	30	22	38	17	44	45	101	84	199	49	129
Frk	chr10	+	34203206	34331038	4805	8	0.195	0.383	0.417	0.209	0.284	0.24	1.23	6.146	0.967	0.456	5.607	3.328	1.888	1	2	0	6	8	42	4	13	3	15	4	9	24	35	228	181	37	25	25	11	346	276	234	107	154	80
Frs2	chr10	-	116507183	116585530	5684	10	12.394	11.138	8.788	9.596	10.087	8.989	11.756	6.531	5.868	5.534	5.636	7.522	6.392	53	53	70	42	198	157	181	205	227	203	251	186	268	236	160	189	128	151	127	145	303	338	351	396	387	412
Fstl3	chr10	+	79240019	79245375	1953	5	1.496	0.793	0.358	0.568	0.327	0.367	0.488	0	0.017	0.007	0.029	0.102	0.004	0	2	0	3	1	4	6	4	2	1	5	4	0	3	-	-	-	-	-	-	1	1	4	4	-	-
Ftcd	chr10	+	76038393	76053083	2710	14	0	0.218	0.067	0.011	0.022	0.011	0.021	0	0	0	0	0	0.003	-	-	-	-	-	-	-	-	-	-	-	-	-	-	-	-	-	-	-	-	-	-	-	-	-	-
Fuca2	chr10	+	13220834	13237081	3954	7	19.189	8.332	23.324	15.913	13.257	16.861	20.863	3.104	1.159	0.504	9.667	12.288	3.353	38	35	12	11	406	369	233	265	249	201	326	318	363	377	73	93	9	31	1	22	383	526	291	601	0	337
Fyn	chr10	+	39089605	39285187	3535	14	6.82	5.025	8.393	8.803	9.761	12.809	13.416	93.244	68.439	65.94	108.065	49.769	90.909	10	12	12	9	71	74	81	90	95	104	121	104	145	127	731	839	467	768	544	793	1438	2013	625	869	1292	1751
Fzr1	chr10	-	80921973	80945454	4390	12	5.563	1.813	3.248	3.151	4.371	2.326	1.146	0.055	0.175	0.269	0.141	0.285	0.29	25	28	23	10	138	91	97	87	151	161	74	94	52	42	3	3	6	4	5	2	3	9	11	13	22	12
Gadd45b	chr10	+	80392836	80394949	1266	4	17.559	30.68	37.755	4.935	6.547	6.509	9.111	0.378	0.2	0.213	1.937	6.162	3.654	22	17	32	27	241	344	29	64	40	64	51	71	56	67	-	-	-	-	-	-	10	4	9	13	2	12
Galnt4	chr10	+	98570769	98575881	5113	1	0.959	0.764	0.588	0.61	0.892	0.986	1.84	5.16	5.36	2.333	6.717	4.807	1.956	5	11	10	6	33	54	42	28	69	78	70	48	153	138	62	197	40	242	41	77	135	475	66	260	67	129
Gamt	chr10	-	79720896	79723713	944	6	3.317	1.718	3.362	2.061	1.385	2.306	5.359	4.165	6.335	3.3	7.614	5.815	8.537	0	4	4	0	7	12	5	8	2	6	6	12	21	17	61	75	63	77	50	72	158	256	102	219	178	278
Gas2l3	chr10	-	88871568	88906712	6748	11	8.568	7.209	11.37	5.772	8.514	6.671	5.912	9.426	8.809	7.014	7.922	3.123	3.905	16	8	10	11	107	43	30	24	52	47	48	45	37	41	35	28	40	27	40	26	85	40	24	10	52	31
Gcc2	chr10	+	57718274	57768340	6511	23	3.815	5.218	5.06	5.842	7.152	7.273	13.608	8.284	6.088	7.629	8.654	8.465	7.797	3	7	10	14	64	65	93	55	124	66	92	82	163	177	60	122	52	97	75	119	673	112	634	95	715	133
Gdf11	chr10	-	128321602	128328774	1811	3	1.037	0.285	0.386	1.184	0.451	0.758	1.748	35.853	18.997	18.901	49.104	85.111	43.5	-	-	1	0	1	1	5	2	0	1	2	1	4	6	25	47	25	20	27	27	91	159	81	124	104	125
Ggt1	chr10	+	75036338	75048927	2022	13	7.019	4.848	4.903	1.88	0.911	0.817	0.615	0.113	0.084	0.033	0.195	0.227	0.216	13	7	7	9	53	64	22	17	3	6	7	13	1	11	2	0	-	-	-	-	1	2	1	5	5	0
Ggt5	chr10	+	75052126	75079713	4137	12	0.076	0.018	0.099	0.298	0.022	0.074	0.038	0.053	0.551	0.019	0.246	1.503	0.423	-	-	-	-	2	1	12	3	-	-	2	0	1	0	-	-	3	3	-	-	4	3	12	26	7	11
Gipc3	chr10	-	80800507	80806011	1024	6	0.102	0.144	0.044	0.015	0.116	0.071	0.014	0.014	0	0.013	0.031	0.031	0	-	-	-	-	-	-	-	-	-	-	-	-	-	-	-	-	-	-	-	-	-	-	-	-	-	-
Gja1	chr10	+	56097106	56110225	3105	2	74.617	118.067	44.103	174.413	198.252	222.335	222.386	29.114	23.007	47.153	37.306	70.673	35.798	78	37	189	80	423	236	1236	1129	1679	1494	1926	1848	2065	1782	276	254	123	109	488	409	545	450	1139	1018	669	439
Gje1	chr10	-	14435432	14438020	1477	3	0	0	0	0.01	0.02	0	0	0.04	0	0	0.011	0.012	0.015	-	-	-	-	-	-	-	-	-	-	-	-	-	-	-	-	-	-	-	-	-	-	-	-	-	-
Gli1	chr10	-	126766938	126778635	3662	13	7.695	0.684	1.128	2.499	1.176	2.51	1.634	0.012	0	0.03	0.02	0.007	0.016	23	10	1	0	16	11	40	29	29	9	53	34	41	20	-	-	-	-	0	1	0	3	-	-	-	-
Glipr1	chr10	-	111422504	111434320	1081	6	7.627	18.477	12.922	21.333	19.209	19.396	21.033	0.873	1.093	0.948	0.611	0.28	0.373	29	28	112	103	315	264	501	510	442	442	545	440	413	413	26	14	31	9	17	26	33	16	5	12	23	14
Glipr1l1	chr10	+	111497245	111515566	896	5	0	0	0	0	0	0	0	0	0	0	0	0	0.008	-	-	-	-	-	-	-	-	-	-	-	-	-	-	-	-	-	-	-	-	-	-	-	-	-	-
Glipr1l2	chr10	+	111520410	111545154	1879	6	0	0	0.008	0	0	0	0	0	0	0.007	0	0	0	-	-	-	-	-	-	-	-	-	-	-	-	-	-	-	-	-	-	-	-	-	-	-	-	-	-
Gls2	chr10	+	127631691	127647060	2460	18	5.133	4.314	6.419	4.437	3.538	3.552	1.986	0.184	0.14	0.12	0.311	0.203	0.176	13	8	10	15	64	52	52	33	29	34	30	24	13	28	13	5	5	0	2	3	23	15	9	12	8	8
Glt8d2	chr10	-	82113178	82153395	2153	10	0.63	0.205	0.374	0.487	0.421	0.366	0.342	0.313	0.51	0.317	0.266	0.137	0.249	3	1	-	-	4	4	1	10	4	6	4	7	7	9	8	10	7	9	6	6	10	11	3	3	8	10
Gm10318	chr10	+	77315604	77316533	930	1	0	0	0.016	0.033	0	0	0	0	0	0	0	0	0	-	-	-	-	-	-	-	-	-	-	-	-	-	-	-	-	-	-	-	-	-	-	-	-	-	-
Gm10754	chr10	-	97144048	97429724	1633	5	0	0	0	0	0	0	0	0.009	0	0	0	0	0	-	-	-	-	-	-	-	-	-	-	-	-	-	-	-	-	-	-	-	-	-	-	-	-	-	-
Gm10778	chr10	+	81111814	81130106	4725	4	0.088	0.094	0.064	0.125	0.113	0.142	0.101	0.415	0.15	0.247	0.364	0.213	0.169	1	2	0	2	2	1	5	13	5	7	14	18	1	7	31	73	8	20	19	47	55	117	32	46	25	55
Gm10825	chr10	+	22122619	22127276	4548	2	0.023	0.016	0.003	0.007	0.016	0	0	0.269	0.264	0.186	0.236	0.198	0.3	-	-	-	-	-	-	-	-	-	-	-	-	-	-	-	-	-	-	-	-	-	-	-	-	-	-
Gm10941	chr10	-	76720510	76721968	719	2	0	0	0.084	0.169	0.041	0.122	0.121	0.738	1.433	0.83	1.802	1.919	2.005	-	-	-	-	0	2	-	-	3	0	2	0	0	1	10	4	19	15	16	7	45	41	47	44	36	44
Gm16517	chr10	+	79132155	79138871	1101	2	8.247	14.058	10.329	8.105	6.287	6.343	4.687	0.884	0.475	0.856	2.762	1.923	2.501	1	3	2	3	12	7	5	12	6	7	9	10	6	2	5	6	3	5	4	4	34	17	19	12	30	14
Gm239	chr10	-	116213601	116333935	3114	25	0.067	0	0.044	0.059	0.033	0.075	0.111	0.005	0.015	0.012	0.017	0.008	0.009	1	0	-	-	2	0	1	1	1	0	1	0	2	3	-	-	-	-	-	-	0	3	-	-	-	-
Gm3238	chr10	-	77233378	77234070	693	1	0	0	0	0	0	0	0	0	0	0	0	0	0	-	-	-	-	-	-	-	-	-	-	-	-	-	-	-	-	-	-	-	-	-	-	-	-	-	-
Gm3258	chr10	-	31133532	31134241	710	1	1.764	4.464	2.523	3.897	3.64	3.375	4.723	0.187	0.214	0.135	0.392	0.301	0.368	-	-	-	-	-	-	-	-	-	-	-	-	-	-	-	-	-	-	-	-	-	-	-	-	-	-
Gm3285	chr10	+	77324720	77325383	664	1	0	0	0	0	0.022	0	0	0	0	0	0	0	0	-	-	-	-	-	-	-	-	-	-	-	-	-	-	-	-	-	-	-	-	-	-	-	-	-	-
Gm4301	chr10	-	99844281	99845194	914	1	0	0	0	0	0	0	0	0	0	0	0	0	0	-	-	-	-	-	-	-	-	-	-	-	-	-	-	-	-	-	-	-	-	-	-	-	-	-	-
Gm4302	chr10	+	99803470	99804396	927	1	0	0	0	0	0	0	0	0	0	0	0	0	0	-	-	-	-	-	-	-	-	-	-	-	-	-	-	-	-	-	-	-	-	-	-	-	-	-	-
Gm4489	chr10	+	121556753	121567614	520	3	0	0	0	0	0	0	0	0.028	0	0	0	0	0	-	-	-	-	-	-	-	-	-	-	-	-	-	-	-	-	-	-	-	-	-	-	-	-	-	-
Gm4792	chr10	-	93756408	93761448	773	3	0	0	0	0	0	0	0	0	0	0	0	0.012	0	-	-	-	-	-	-	-	-	-	-	-	-	-	-	-	-	-	-	-	-	-	-	-	-	-	-
Gm4794	chr10	-	33486230	33501921	882	6	0	0	0	0	0	0	0	0	0.038	0	0	0	0	-	-	-	-	-	-	-	-	-	-	-	-	-	-	-	-	-	-	-	-	-	-	-	-	-	-
Gm4922	chr10	-	18499533	18506599	2355	4	0	0	0	0.026	0.006	0	0	0	0	0	0.02	0	0.003	-	-	-	-	-	-	-	-	-	-	-	-	-	-	-	-	-	-	-	-	-	-	-	-	-	-
Gm4925	chr10	-	88192286	88193846	1561	1	0.201	0.047	0.117	0.234	0.266	0.178	0.472	0.283	0.227	0.245	0.331	0.325	0.258	-	-	-	-	-	-	2	0	2	0	-	-	3	1	-	-	-	-	-	-	-	-	-	-	-	-
Gm4981	chr10	-	57697596	57699408	1813	1	0	0	0.017	0.017	0	0	0	0	0.009	0	0	0	0	-	-	-	-	-	-	-	-	-	-	-	-	-	-	-	-	-	-	-	-	-	-	-	-	-	-
Gm5134	chr10	+	75417259	75472336	2838	14	0.772	1.013	1.054	0.595	0.403	0.257	0.326	0.005	0	0.004	0	0	0	6	0	10	0	67	0	11	1	18	2	8	8	8	3	-	-	-	-	-	-	-	-	-	-	-	-
Gm5136	chr10	-	108136100	108137216	1117	1	0.093	0.33	0.489	0.64	0.426	0.523	0.298	0.04	0	0.024	0	0.008	0.007	-	-	-	-	0	2	1	1	1	0	-	-	0	5	3	0	-	-	-	-	-	-	-	-	-	-
Gm5176	chr10	+	110937844	110938401	558	1	0	0.528	0.381	0.954	0.506	0.655	0.648	1.083	2.784	1.371	2.083	1.325	1.884	-	-	-	-	2	1	1	3	2	0	0	2	0	2	13	11	20	38	9	21	41	53	25	24	47	43
Gm5177	chr10	+	10325743	10336111	3785	3	0.028	0.039	0.048	0.088	0.035	0.023	0.027	0.012	0	0.007	0.022	0.012	0.002	-	-	-	-	-	-	-	-	-	-	-	-	-	-	-	-	-	-	-	-	-	-	-	-	-	-
Gm5424	chr10	+	61533770	61535319	1550	1	9.965	9.177	14.89	4.894	10.081	8.22	4.513	0.019	0.065	0.044	0.442	0.287	0.183	10	1	18	2	118	10	41	2	113	8	93	4	56	1	-	-	-	-	-	-	0	1	-	-	1	2
Gm5779	chr10	+	74814800	74815706	907	1	2.301	2.194	1.473	1.911	1.261	1.401	0.94	0	0.274	0.071	0.079	0.059	0.09	8	4	-	-	7	6	10	8	3	15	6	22	5	13	-	-	5	1	2	2	0	1	-	-	3	3
Gm6251	chr10	+	19928245	19928836	592	1	1.41	0.622	0.539	0.411	0.301	0.321	0.22	0.473	0.399	0.277	0.269	0.196	0.239	0	1	1	0	3	2	3	5	2	0	5	6	1	0	0	1	3	3	0	3	2	11	1	2	6	4
Gm6924	chr10	-	107199366	107349190	6984	58	0	0	0	0.002	0.002	0	0.004	0.006	0.002	0.002	0.004	0.005	0.002	-	-	-	-	-	-	-	-	-	-	-	-	-	-	-	-	-	-	-	-	-	-	-	-	-	-
Gm8580	chr10	-	93127989	93128599	611	1	0.171	0	0.099	0.025	0.073	0.024	0.047	0.282	0.332	0.291	0.156	0.175	0.159	-	-	-	-	-	-	-	-	-	-	-	-	-	-	-	-	-	-	-	-	-	-	-	-	-	-
Gm8709	chr10	-	26393252	26394457	1206	1	0.519	0.244	0.151	0.366	0.271	0.23	0.06	0.012	0	0.011	0.007	0.027	0.006	6	7	5	4	9	9	31	34	10	16	20	16	7	7	-	-	-	-	-	-	-	-	3	2	0	1
Gm9767	chr10	+	25798061	25799253	1193	1	0.087	0	0.038	0.166	0.087	0.416	0.206	0.062	0.297	0.252	0.107	0.485	0.344	-	-	-	-	-	-	3	1	2	0	11	1	2	2	0	3	2	5	6	11	2	4	8	29	6	24
Gna11	chr10	-	80991477	81007791	3262	7	9.182	13.376	13.457	8.37	10.022	12.062	15.385	14.967	15.185	7.993	23.602	18.374	22.367	15	6	21	9	124	71	58	42	85	67	123	79	167	105	9	10	30	15	8	1	48	48	22	12	53	42
Gna15	chr10	-	80965058	80986970	1962	7	2.766	2.216	6.121	1.077	1.302	0.894	0.788	0	0	0	0	0	0.004	3	3	2	7	43	32	8	10	7	6	4	5	3	7	-	-	-	-	-	-	-	-	-	-	-	-
Gnaz	chr10	+	74429976	74478622	2435	4	0.171	0.091	0.256	0.362	0.256	0.342	0.582	1.503	1.659	2.725	3.174	2.685	3.994	-	-	-	-	7	5	5	7	5	2	4	0	15	2	67	43	56	21	89	81	211	196	168	161	281	252
Gng7	chr10	-	80411369	80464110	3425	4	1.188	0.904	1.357	0.373	0.551	0.384	0.439	0.47	0.664	0.329	1.433	1.909	1.229	1	3	0	6	20	18	7	4	1	7	6	1	12	5	3	3	5	9	3	3	17	24	33	38	14	19
Gnptab	chr10	+	87842157	87910074	5204	21	17.126	11.245	14.434	14.133	14.183	12.449	9.33	6.107	3.882	4.229	5.285	4.34	5.236	63	97	68	93	348	648	341	544	362	601	326	483	247	371	165	218	89	132	102	193	245	249	171	221	243	335
Gns	chr10	+	120802146	120834301	3855	14	20.033	16.977	19.315	19.591	20.001	24.351	38.762	12.394	13.281	10.373	22.15	28.08	22.609	102	81	139	98	619	575	562	512	596	551	738	589	1012	1317	261	390	302	476	231	352	904	1258	960	1417	1005	1484
Gopc	chr10	-	52056887	52101881	4187	8	5.234	7.252	9.465	9.117	9.827	11.149	15.555	8.91	5.697	6.866	9.235	6.651	7.907	11	16	22	18	106	105	114	112	116	136	119	183	200	207	126	117	71	75	107	100	274	261	174	147	244	250
Gp49a	chr10	+	51210781	51216419	1420	9	0.073	0	0.011	0	0	0	0.01	0	0	0	0	0	0	-	-	-	-	-	-	-	-	-	-	-	-	-	-	-	-	-	-	-	-	-	-	-	-	-	-
Gpr126	chr10	-	14122391	14264842	6505	25	4.203	6.866	6.473	2.159	5.85	3.85	4.233	0.122	13.82	8.695	0.01	20.885	9.492	24	63	39	110	156	698	52	212	114	581	123	411	95	470	3	15	513	994	28	1042	3	0	1846	2039	29	2037
Gpr182	chr10	-	127186658	127188854	1694	2	0.185	0	0.224	0.179	0.105	0.086	1.254	0.618	0.558	0.71	0.569	0.731	0.801	-	-	-	-	2	0	-	-	-	-	-	-	6	6	0	2	-	-	1	2	1	0	3	4	1	8
Gpr6	chr10	-	40790299	40791390	1092	1	0	0.067	0	0	0	0	0	0	0	0.013	0	0	0	-	-	-	-	-	-	-	-	-	-	-	-	-	-	-	-	-	-	-	-	-	-	-	-	-	-
Gprc6a	chr10	-	51334629	51351264	2856	6	0.037	0.052	0.016	0.027	0.036	0.026	0.901	0	0	0.01	0.003	0.006	0	-	-	-	-	0	2	0	2	-	-	-	-	11	3	-	-	-	-	-	-	-	-	-	-	-	-
Gpx4	chr10	+	79516782	79519184	995	7	59.891	14.296	25.667	22.902	46.247	41.043	11.171	0.373	0.838	0.414	0.884	1.182	0.763	-	-	-	-	-	-	-	-	-	-	-	-	-	-	-	-	-	-	-	-	-	-	-	-	-	-
Grik2	chr10	-	48819269	49508560	4872	18	0.043	0.091	0.037	0.041	0.061	0.09	0.567	0	0.127	0.705	0.013	0.023	0.951	0	1	-	-	-	-	-	-	1	1	-	-	11	4	-	-	3	0	1	37	2	0	2	0	0	72
Grin3b	chr10	+	79433469	79439935	3274	9	0.159	0.09	0.223	0.163	0.141	0.129	0.225	0.072	0.144	0.083	0.192	0.207	0.128	-	-	-	-	-	-	-	-	-	-	-	-	-	-	-	-	-	-	-	-	0	4	1	0	-	-
Grip1	chr10	+	119256568	119512653	3532	25	2.541	0.376	0.864	0.788	1.552	1.771	2.906	2.894	5.099	5.932	2.538	3.286	6.478	7	3	0	2	20	28	25	16	38	35	42	42	50	72	64	58	112	91	198	143	92	76	105	88	208	198
Grm1	chr10	-	10408551	10802129	4296	10	0	0	0	0	0.007	0	0	0.048	0.05	0.082	0.053	0.105	0.218	-	-	-	-	-	-	-	-	-	-	-	-	-	-	-	-	-	-	-	-	-	-	-	-	-	-
Gstt1	chr10	-	75246558	75261329	1037	5	3.12	1.066	0.937	4.413	1.361	1.719	0.822	0.014	0.065	0	0.023	0	0.007	1	1	0	4	5	2	32	17	10	7	16	9	5	5	-	-	-	-	-	-	-	-	-	-	-	-
Gstt3	chr10	-	75236867	75244159	1873	5	1.059	0.866	1.873	2.232	1.903	1.701	2.956	0.084	0.126	0.044	2.089	1.566	1.033	2	1	0	1	24	10	4	5	3	3	5	2	6	22	1	0	-	-	-	-	-	-	0	1	2	0
Gstt4	chr10	-	75277688	75285288	964	5	0.108	0	0.016	0.173	0.031	0.045	0.03	0.015	0	0.028	0.012	0.009	0.013	-	-	-	-	-	-	-	-	-	-	-	-	-	-	-	-	-	-	-	-	-	-	-	-	-	-
Gtf3c6	chr10	-	39969009	39977471	1020	6	39.699	49.424	28.283	51.12	37.177	42.887	38.771	40.322	23.824	33.51	50.579	41.304	52.768	95	71	138	133	329	287	619	498	527	393	489	448	529	395	643	567	359	347	572	466	1762	1582	1507	1139	1989	1846
Gzmm	chr10	+	79151765	79158005	1286	5	4.22	0.802	1.452	0.579	1.421	0.818	0.832	0.756	1.287	0.923	1.207	0.846	1.514	7	8	1	0	5	10	1	4	5	20	4	8	3	9	4	10	10	13	4	18	9	26	9	22	21	50
H2afy2	chr10	-	61201395	61246612	1910	9	8.305	8.026	13.896	9.973	13.687	14.649	24.905	11.375	5.479	11.521	16.6	4.985	10.684	5	10	14	19	81	42	39	39	44	53	72	76	92	108	52	59	17	23	59	73	143	201	28	53	84	146
H60b	chr10	+	21993280	22008655	952	6	0.219	0.465	0.431	0.144	0.047	0.092	0.547	3.64	0.018	0.267	2.498	0.1	0.454	-	-	0	4	2	9	3	2	0	1	-	-	2	8	2	127	-	-	0	15	0	191	0	9	0	35
Hace1	chr10	+	45297635	45432151	3785	24	9.32	8.062	10.971	9.916	10.682	10.357	10.296	4	5.267	3.89	4.983	2.613	4.105	28	29	32	43	190	187	181	161	156	146	163	173	155	172	50	69	62	70	49	72	122	175	63	57	105	157
Hal	chr10	+	92951513	92979488	2759	20	0.038	0.214	0.055	0.033	0.086	0.048	0.052	0.114	0.083	0.05	0.095	0.032	0.037	-	-	1	0	1	0	-	-	1	2	-	-	-	-	1	1	-	-	-	-	1	3	-	-	0	1
Hbs1l	chr10	+	21015785	21088695	2793	18	39.384	27.391	27.839	31.449	32.706	37.45	26.89	21.182	23.04	20.889	17.537	13.187	16.312	1	6	4	5	38	41	33	32	36	40	45	42	19	31	0	4	5	3	0	1	3	4	3	2	0	1
Hcfc2	chr10	+	82161752	82204137	2386	15	3.937	3.058	4.404	2.918	3.187	2.511	4.362	5.797	6.7	4.298	5.901	3.68	4.873	18	11	9	13	45	61	43	44	23	41	34	27	50	73	22	10	26	16	19	7	41	12	18	15	48	31
Hcn2	chr10	+	79179379	79198853	3195	8	2.613	0.877	1.293	0.566	0.511	0.384	0.127	0.125	0.089	0.082	0.814	0.425	0.245	1	2	1	1	2	2	2	3	7	3	1	2	-	-	0	1	-	-	-	-	2	3	1	3	1	1
Hdac2	chr10	+	36694350	36721694	2004	14	64.16	143.396	149.213	129.77	112.809	117.762	133.846	86.721	67.341	79.132	77.013	35.196	64.762	92	79	296	257	1624	1376	1259	1087	1054	903	1083	1072	1343	1123	1288	1817	781	873	1199	1808	2433	2800	1125	1358	2131	2408
Hddc2	chr10	+	31033211	31047892	718	6	40.117	43.729	43.034	40.313	29.376	29.446	22.708	18.697	20.485	14.802	26.776	16.444	24.533	41	63	79	23	542	366	416	389	344	287	303	298	288	244	145	140	167	101	126	118	383	304	188	221	380	281
Hebp2	chr10	-	18259929	18265882	1910	4	3.333	0.81	1.208	1.409	3.577	2.685	3.489	0.1	0.124	0.072	0.267	0.163	0.288	9	22	6	10	10	35	29	38	52	78	46	55	61	80	5	1	2	0	2	3	16	4	11	4	19	12
Helb	chr10	-	119520664	119550021	4532	13	14.531	14.653	10.939	15.688	15.532	11.135	6.178	2.962	1.982	1.749	3.643	2.786	2.456	110	106	188	148	582	437	642	662	610	627	372	477	219	244	270	174	148	85	135	116	599	454	344	366	397	349
Herc4	chr10	+	62706733	62780625	3827	25	31.388	69.966	54.513	42.209	46.606	39.4	41.856	11.469	12.296	11.449	8.982	7.596	9.441	2	0	5	7	27	22	13	14	16	9	14	14	12	8	3	7	5	9	6	6	9	7	6	0	6	14
Hey2	chr10	-	30552165	30562589	2532	5	0.536	0.378	0.204	0.096	0.381	0.219	2.506	0	0.073	0.092	0.38	0.98	0.402	0	1	3	0	3	1	3	1	10	5	4	0	50	35	-	-	4	0	-	-	11	20	23	60	15	69
Hint3	chr10	-	30328013	30338172	696	5	12.446	22.979	21.03	16.971	14.128	11.105	15.887	2.197	2.859	1.293	3.434	4.88	2.512	0	1	-	-	8	4	9	1	7	2	3	2	5	3	-	-	2	3	1	0	2	3	3	2	1	3
Hivep2	chr10	+	13686185	13871184	9768	9	0.705	0.264	0.849	1.019	0.883	1.566	3.173	1.066	1.58	2.084	2.598	4.127	3.779	2	6	2	4	10	26	28	13	26	17	57	45	80	88	45	40	58	89	70	54	151	220	253	282	331	340
Hk1	chr10	-	61731603	61803169	4157	18	11.674	9.61	11.893	5.924	5.01	3.859	5.376	12.948	9.266	8.091	15.318	26.564	12.618	42	51	57	55	310	290	150	171	133	130	93	85	150	141	276	280	190	180	168	161	469	446	648	706	377	476
Hkdc1	chr10	-	61845885	61885205	3483	18	2.337	0.254	3.4	0.113	0.111	0.151	8.557	0.023	0.033	0.026	0.03	0.041	0.036	4	6	1	0	72	75	4	10	1	8	2	12	136	156	0	4	0	1	2	2	0	6	1	3	0	12
Hmg20b	chr10	-	80808791	80813172	1629	9	19.284	18.279	13.776	7.671	9.93	9.409	14.614	5.024	4.221	3.96	7.642	5.487	7.202	13	6	7	6	29	26	19	21	26	19	20	19	26	31	37	32	29	21	36	22	88	72	45	42	76	95
Hmga2	chr10	-	119798331	119913991	4176	5	14.095	29.209	19.688	25.064	43.316	41.803	66.948	1.602	1.916	5.125	1.644	1.179	2.997	35	74	101	284	238	861	393	879	575	1665	669	1482	1385	1897	53	104	69	133	105	388	108	291	32	165	209	582
Hmha1	chr10	+	79479417	79494216	3928	23	4.543	2.026	5.261	6.734	6.357	6.405	2.355	0	0.004	0	0.004	0.002	0.004	7	8	7	6	50	51	70	84	44	98	53	89	11	45	-	-	-	-	-	-	-	-	-	-	-	-
Hs3st5	chr10	+	36226613	36554203	2934	4	0.107	0.05	0.129	0.321	0.982	0.418	0.532	0.005	0.579	0.009	0.032	0.119	0.107	-	-	-	-	1	2	0	10	15	19	6	2	2	18	-	-	1	0	-	-	-	-	-	-	-	-
Hsd17b6	chr10	-	127427992	127444564	1459	6	0	0.354	0.052	0.073	0.041	0	0.03	0	0	0	0	0	0	-	-	-	-	-	-	-	-	-	-	-	-	-	-	-	-	-	-	-	-	-	-	-	-	-	-
Hsf2	chr10	+	57206191	57232949	2623	12	21.684	38.776	43.096	38.639	44.102	36.524	42.365	4.61	5.47	6.103	6.166	4.283	6.007	54	57	143	206	775	878	574	883	741	924	619	681	721	832	64	48	41	35	100	55	140	101	80	69	147	65
Hsp90b1	chr10	-	86153586	86168189	2759	18	280.711	239.54	271.629	183.944	217.096	201.173	265.829	406.846	215.321	275.901	358.52	380.478	373.525	240	166	318	189	1220	933	811	711	938	797	946	773	1097	978	1146	467	461	291	915	374	2086	1049	1240	717	2177	1055
Icosl	chr10	+	77532113	77542270	2748	7	3.608	7.483	3.177	6.688	9.124	6.508	3.582	0.091	0.043	0.02	0.135	0.08	0.022	8	10	26	41	94	113	131	196	225	252	145	172	113	90	2	0	0	1	-	-	10	1	6	0	0	1
Ifng	chr10	+	117878103	117882948	1207	4	0	0.061	0	0.025	0.012	0	0	0	0	0	0	0	0	-	-	-	-	-	-	-	-	-	-	-	-	-	-	-	-	-	-	-	-	-	-	-	-	-	-
Ifngr1	chr10	+	19311764	19330031	2099	7	2.735	1.615	3.458	1.97	2.739	3.098	6.714	6.212	6.061	5.606	9.912	8.357	8.003	13	4	6	4	67	54	47	27	62	41	76	59	101	112	58	44	38	36	50	40	171	139	132	95	160	110
Igf1	chr10	+	87321801	87399792	7121	5	0.029	0	0.004	0.006	0.002	0.008	2.072	0	0.002	0	0	0.018	0.024	-	-	-	-	-	-	-	-	-	-	-	-	83	39	-	-	-	-	-	-	-	-	0	2	6	4
Ikbip	chr10	+	90545784	90561403	3251	3	1.99	4.285	6.272	2.404	4.34	2.845	11.369	7.059	8.429	7.818	8.425	6.651	10.413	7	9	19	11	101	88	40	33	79	78	39	44	156	174	66	83	74	78	90	94	182	212	134	124	232	239
Ikzf4	chr10	-	128069471	128083049	3580	8	0.554	0.268	0.314	0.45	0.485	0.543	1.155	0.01	0.047	0.034	0.07	0.04	0.055	0	3	2	2	4	1	8	6	5	6	5	5	10	11	-	-	-	-	-	-	7	4	4	1	9	0
Il20ra	chr10	+	19432393	19479859	2088	7	0	0	0.036	0.08	0.114	0.119	0.249	0	0.016	0.013	0	0	0.011	-	-	-	-	-	-	-	-	1	0	-	-	6	0	-	-	-	-	-	-	-	-	-	-	-	-
Il22	chr10	+	117642020	117647103	1088	5	0	0	0	0	0	0	0	0	0	0	0	0	0	-	-	-	-	-	-	-	-	-	-	-	-	-	-	-	-	-	-	-	-	-	-	-	-	-	-
Il22ra2	chr10	+	19341834	19354487	2468	5	0.042	0	0	0	0	0.006	0.018	0	0	0	0	0	0	-	-	-	-	-	-	-	-	-	-	-	-	-	-	-	-	-	-	-	-	-	-	-	-	-	-
Il23a	chr10	-	127733196	127735140	1359	4	2.841	1.247	3.184	1.51	1.18	1.365	1.149	0.011	0	0.01	0.062	0.007	0.011	1	5	2	1	30	26	8	15	2	14	6	9	7	10	-	-	-	-	-	-	-	-	1	0	-	-
Iltifb	chr10	-	117726685	117732094	1111	5	0	0	0	0	0	0	0	0	0	0	0	0	0	-	-	-	-	-	-	-	-	-	-	-	-	-	-	-	-	-	-	-	-	-	-	-	-	-	-
Ilvbl	chr10	+	78037245	78047247	2329	16	5.512	2.342	7.06	3.505	4.732	3.839	6.492	3.648	4.915	2.039	2.789	2.737	2.615	9	4	4	5	64	66	24	28	47	44	24	52	69	73	60	42	74	52	43	17	89	57	38	71	97	41
Inhbc	chr10	-	126793381	126807600	1969	2	0.053	0.15	0.054	0.34	0.211	0.134	0.169	0	0	0	0	0	0	-	-	-	-	-	-	1	0	-	-	-	-	-	-	-	-	-	-	-	-	-	-	-	-	-	-
Inhbe	chr10	-	126786458	126788828	2135	2	0.049	0	0.142	0.627	0.543	0.773	0.386	0	0.016	0	0	0	0	-	-	-	-	0	4	0	1	4	4	5	6	0	4	-	-	-	-	-	-	-	-	-	-	-	-
Ipcef1	chr10	+	3366076	3460176	5561	9	0.019	0	0.008	0.085	0.011	0.021	0.07	0.027	0.045	0.015	0.016	0.041	0.013	-	-	-	-	-	-	0	1	-	-	-	-	-	-	-	-	-	-	-	-	-	-	-	-	-	-
Ipmk	chr10	+	70810541	70848633	5417	6	19.093	26.273	18.906	18.592	23.247	23.965	15.385	6.338	5.138	5.459	4.917	4.103	4.89	45	31	184	94	531	307	370	364	560	434	638	455	490	275	207	54	142	34	241	48	303	64	215	33	231	66
Ipw	chr10	+	90039832	90435730	7235	12	0.029	0.092	0.05	0.055	0.127	0.04	0.044	0.162	0.141	0.169	0.257	0.085	0.292	-	-	0	3	-	-	-	-	-	-	-	-	-	-	-	-	-	-	-	-	-	-	-	-	-	-
Irak3	chr10	-	119578710	119638593	2969	12	1.898	5.66	1.662	0.604	2.521	1.565	2.03	0.005	0.011	0.032	0.073	0.021	0.024	17	0	48	1	65	12	21	3	103	5	65	5	97	10	1	0	-	-	0	1	1	0	0	4	-	-
Itga7	chr10	+	128370869	128395342	4022	25	0.389	0.257	0.109	0.068	0.092	0.127	0.237	0.063	0.422	0.594	0.465	2.939	2.162	2	0	0	1	3	0	-	-	3	1	0	4	7	2	-	-	7	0	9	0	17	0	118	4	76	16
Itgb1bp3	chr10	-	80660915	80664782	1840	7	0.113	0	0.017	0.05	0.008	0.079	0.047	0	0	0.007	0.009	0.02	0.002	-	-	-	-	-	-	-	-	-	-	-	-	-	-	-	-	-	-	-	-	-	-	-	-	-	-
Itgb2	chr10	+	76993093	77028419	2862	16	0.547	0.155	0.095	0.154	0.228	0.087	0.066	0.117	0.012	0.033	0.034	0.154	0.065	1	0	-	-	-	-	0	2	8	3	1	5	0	1	0	2	-	-	-	-	-	-	0	3	0	1
Iyd	chr10	-	6791664	6806262	1540	5	0	0	0.01	0.01	0	0.009	0	0.019	0	0.018	0.088	0.133	0.063	-	-	-	-	-	-	-	-	-	-	-	-	-	-	-	-	-	-	-	-	-	-	-	-	-	-
Jmjd1c	chr10	+	66590006	66719074	8382	26	27.666	32.727	21.753	56.522	58.971	68.691	39.065	50.712	34.885	36.067	31.966	17.973	26.92	95	64	95	103	360	302	1040	866	999	820	1171	1001	670	620	772	1093	511	623	607	809	823	1206	485	519	795	1064
Jsrp1	chr10	-	80271246	80276240	1325	7	0.315	0.222	0.08	0.115	0.034	0.066	0.022	0.011	0.013	0	0.06	0.094	0.071	-	-	-	-	0	1	1	2	1	0	1	1	-	-	-	-	-	-	-	-	1	0	-	-	-	-
Katna1	chr10	+	7445798	7482948	1775	11	22.872	34.962	26.629	24.023	23.038	18.546	23.933	8.173	11.707	7.937	7.847	6.49	6.739	22	18	48	39	132	142	114	167	159	132	93	114	93	139	37	62	74	66	40	58	98	163	68	109	120	122
Kcnc2	chr10	+	111708179	111903360	6196	5	0.017	0.059	0.093	0.13	0.211	0.144	1.085	0	0.128	0.028	0	0.163	0.086	-	-	1	1	1	1	2	3	8	6	2	4	25	18	-	-	1	0	1	0	-	-	1	3	1	0
Kcnmb4	chr10	-	115854924	115910579	1005	3	0.208	0.073	0.196	0.182	0.177	0.538	4.228	10.257	11.901	9.074	6.719	9.434	10.456	0	3	-	-	2	0	5	0	-	-	8	0	35	18	118	9	140	16	145	17	154	11	150	35	163	43
Kera	chr10	+	97069839	97076322	1950	3	0	0	0	0	0	0	0	0	0	0.014	0	0.005	0	-	-	-	-	-	-	-	-	-	-	-	-	-	-	-	-	-	-	-	-	-	-	-	-	-	-
Kif5a	chr10	-	126662751	126700419	6311	29	1.389	0.864	3.077	2.084	2.605	2.223	0.463	0.059	0.062	0.105	0.137	0.421	0.24	8	2	4	5	119	123	66	81	83	145	69	97	16	21	3	3	1	3	2	4	15	5	22	42	18	22
Kiss1r	chr10	+	79379716	79385018	3163	5	0.066	0	0.038	0.091	0.07	0.055	0.329	0.009	0.064	0.009	0.07	0.09	0.045	-	-	-	-	-	-	1	0	3	2	3	1	14	6	-	-	1	0	0	1	2	4	4	3	0	4
Kitl	chr10	+	99478458	99563046	5450	10	0.862	1.136	0.905	0.739	1.052	0.678	23.75	6.385	14.739	25.65	8.541	21.019	27.694	6	2	12	9	26	39	22	23	34	25	23	26	844	638	149	79	241	215	506	316	395	317	610	663	1469	904
Klf16	chr10	-	80029866	80040041	2652	2	14.718	29.403	17.823	18.303	13.044	15.658	12.312	2.39	2.642	1.659	2.618	1.266	1.856	21	17	36	34	129	88	154	138	57	63	88	71	73	53	6	3	4	7	3	6	4	12	6	3	4	5
Krr1	chr10	+	111409751	111425486	4990	10	19.701	30.323	25.048	43.367	37.934	40.881	30.478	8.007	7.087	7.553	5.984	3.472	5.459	98	81	302	269	1055	1017	1803	1810	1702	1497	1931	1646	1431	1260	508	450	323	269	600	479	627	443	305	285	532	442
Krtap10-10	chr10	+	77298692	77299996	1305	1	0	0	0	0.023	0	0	0	0.011	0	0	0	0	0	-	-	-	-	-	-	-	-	-	-	-	-	-	-	-	-	-	-	-	-	-	-	-	-	-	-
Krtap10-4	chr10	-	77288914	77289815	902	1	0	0	0	0	0	0	0	0	0	0	0	0	0	-	-	-	-	-	-	-	-	-	-	-	-	-	-	-	-	-	-	-	-	-	-	-	-	-	-
Krtap12-1	chr10	+	77183331	77184001	671	1	0	0	0	0	0	0	0	0	0	0	0	0.013	0	-	-	-	-	-	-	-	-	-	-	-	-	-	-	-	-	-	-	-	-	-	-	-	-	-	-
L3mbtl3	chr10	-	25995258	26094991	3411	22	2.937	3.76	2.057	2.251	2.778	3.452	8.539	8.269	6.578	8.954	9.377	6.802	9.438	10	8	30	5	39	29	36	26	50	53	62	82	161	176	200	215	104	129	255	263	394	363	275	306	396	421
LOC100045653	chr10	+	76881121	76883684	2564	1	0.081	0	0.03	0.047	0.081	0.12	0.113	0.631	0.514	0.416	0.531	0.375	0.116	-	-	-	-	-	-	2	0	1	0	-	-	1	0	2	3	2	0	2	0	1	4	0	1	1	2
LOC100045753	chr10	-	17620272	17667873	3667	4	6.176	5.628	5.933	4.394	6.967	4.467	9.113	6.694	7.246	4.682	6.687	5.363	5.845	14	10	10	16	33	40	22	35	39	58	39	40	46	55	107	99	117	78	90	49	199	185	167	153	245	163
LOC100302688	chr10	+	59862474	59866307	858	2	0	0	0.018	0.018	0	0	0.051	0	0	0.016	0	0.062	0.026	-	-	-	-	-	-	-	-	-	-	-	-	-	-	-	-	-	-	-	-	-	-	-	-	-	-
LOC16697	chr10	+	77169332	77169731	400	1	0	0	0	0	0	0	0	0	0	0	0	0	0	-	-	-	-	-	-	-	-	-	-	-	-	-	-	-	-	-	-	-	-	-	-	-	-	-	-
Lace1	chr10	-	42032391	42198371	2513	13	8.472	5.836	9.776	4.301	5.603	5.035	4.038	1.804	1.581	1.657	2.173	3.192	2.413	16	16	7	17	87	152	56	37	86	34	75	44	47	34	94	40	46	53	87	39	149	70	195	77	135	68
Lama2	chr10	-	26701091	27336748	9713	64	0.107	0.091	0.031	0.041	0.021	0.021	0.208	0.02	0.062	0.057	0.028	0.035	0.062	-	-	1	0	4	0	-	-	0	2	-	-	5	4	0	1	-	-	1	0	-	-	0	1	1	0
Lama4	chr10	+	38685321	38829994	6047	38	0.794	0.524	0.163	0.126	0.152	0.362	2.407	0.033	0.048	0.067	0.032	0.019	0.039	9	2	1	7	9	7	0	3	2	11	13	20	77	85	0	2	2	5	3	3	1	4	3	0	11	2
Lats1	chr10	+	7401007	7436259	7215	8	7.681	7.273	6.698	6.983	8.605	9.117	13.737	7.292	7.36	7.144	5.924	5.669	6.924	41	35	68	53	282	260	267	259	370	332	318	308	516	602	78	133	99	135	67	161	129	250	89	202	150	281
Lemd3	chr10	-	120360467	120416386	4743	13	8.493	6.589	11.566	9.699	9.627	10.89	9.892	4.522	3.367	3.976	3.274	2.688	3.178	0	6	-	-	6	14	6	11	7	0	11	12	12	4	12	16	13	6	21	9	25	6	16	18	13	7
Lgr5	chr10	-	114887370	115024836	4711	18	0.066	0	0.029	0.058	0.066	0.453	4.394	0.624	1.138	0.727	0.932	3.22	2.308	-	-	-	-	1	3	1	2	1	1	22	6	136	86	9	9	13	14	12	8	20	12	60	10	47	54
Lims1	chr10	+	57786295	57887437	4244	10	18.935	23.618	36.463	44.001	41.523	41.894	38.884	24.91	25.881	17.981	18.621	10.885	13.433	43	37	129	129	627	679	760	590	801	699	778	769	755	647	446	422	569	551	369	356	805	667	384	279	588	524
Lin28b	chr10	-	45096425	45190007	5403	5	4.269	6.439	6.477	19.017	15.461	18.332	10.875	0.693	0.306	1.641	0.442	0.105	0.608	15	12	23	31	101	142	382	350	311	288	343	442	247	214	6	47	21	1	28	97	37	41	21	2	16	87
Lin7a	chr10	+	106708887	106862199	5887	6	0.018	0.038	0.008	0.018	0.053	0.055	0.081	0.049	3.035	0.086	1.391	5.486	0.761	2	0	-	-	-	-	0	1	3	2	1	4	1	3	0	2	68	153	2	2	3	229	100	559	22	74
Lingo3	chr10	-	80295546	80306784	3439	2	0.455	0.021	0.472	0.181	0.22	0.157	0.034	0.03	0.005	0.008	0.009	0.013	0.03	4	2	-	-	11	11	4	1	2	2	2	3	-	-	-	-	-	-	-	-	1	0	-	-	0	2
Llph	chr10	+	119664116	119669126	1162	3	10.059	19.536	14.778	19.297	15.288	13.492	10.884	1.945	3.177	2.123	2.643	1.638	2.883	22	0	95	7	311	132	348	184	287	69	211	64	165	65	-	-	-	-	-	-	-	-	-	-	2	0
Lmnb2	chr10	-	80364108	80380990	3371	12	11.455	15.982	10.337	13.691	10.086	9.518	7.152	11.215	12.058	12.019	11.05	4.65	6.981	25	18	70	35	152	121	179	143	133	129	122	110	80	86	168	133	111	124	190	156	242	225	91	95	156	165
Lrig3	chr10	+	125403275	125452415	4050	19	4.896	5.004	6.549	6.835	6.679	8.987	24.951	0.755	1.787	1.241	1.458	1.47	1.952	10	19	18	18	98	101	136	121	97	114	154	189	394	477	18	30	73	46	47	40	128	79	112	77	165	134
Lrp1	chr10	-	126975213	127058204	14890	89	4.85	1.871	1.389	1.808	1.534	2.022	3.555	22.063	27.663	19.638	34.496	80.281	43.479	52	60	22	44	91	122	126	160	84	135	143	213	292	338	1850	2569	1940	2430	1669	2527	6215	7374	13241	15226	7876	9924
Lrp11	chr10	+	7309598	7345281	3403	7	11.439	13.731	17.298	11.262	10.327	11.155	6.605	14.289	13.229	11.244	8.582	5.568	9.179	22	35	24	30	145	143	87	108	98	112	87	136	62	89	263	371	83	290	131	456	292	452	157	378	303	627
Lrrc10	chr10	+	116482397	116483824	1428	1	0.073	0	0.021	0.053	0	0.041	0.04	0.093	0.071	0.038	0.05	0.025	0.073	-	-	-	-	-	-	-	-	-	-	-	-	-	-	-	-	-	-	-	-	-	-	-	-	-	-
Lrrc20	chr10	+	60989807	61045441	2883	3	1.701	1.099	1.559	0.469	1.154	0.791	1.474	1.838	0.954	0.808	2.566	1.374	1.652	6	4	4	1	31	16	7	12	31	20	18	5	29	22	10	11	8	10	5	11	37	42	12	17	20	29
Lrrc3	chr10	-	77360320	77365281	4296	2	2.284	0.24	0.523	1.037	1.438	1.547	1.743	0.017	0.126	0.13	0.05	0.116	0.066	6	10	-	-	4	4	12	14	26	25	32	20	23	35	-	-	1	0	2	1	0	6	3	1	3	1
Lrriq1	chr10	-	102525832	102698956	5253	26	0.199	0.182	0.142	0.53	0.331	0.217	0.176	0.011	0.07	0.207	0.049	0.407	0.17	1	0	6	0	1	1	6	21	3	10	1	6	5	0	-	-	-	-	4	7	1	2	2	16	4	10
Lrrtm3	chr10	-	63391245	63553003	3852	3	0.027	0.057	0.008	0.051	0.012	0.042	0.011	0.171	0.708	0.479	0.629	1.439	1.141	-	-	-	-	-	-	-	-	-	-	-	-	-	-	-	-	-	-	-	-	-	-	-	-	-	-
Lsm7	chr10	-	80315570	80317954	468	4	16.725	14.489	15.183	14.845	9.521	6.619	5.683	0.859	1.397	0.875	1.143	0.863	1.307	-	-	-	-	-	-	-	-	-	-	-	-	-	-	-	-	-	-	-	-	-	-	-	-	-	-
Lss	chr10	+	75994372	76016679	3102	22	17.596	19.459	11.963	11.967	7.044	7.489	5.643	23.28	12.943	7.233	22.816	5.313	5.32	71	91	89	116	380	328	391	274	255	190	247	182	184	180	1233	1181	430	420	423	344	1478	1628	381	406	383	401
Lta4h	chr10	+	92916141	92947641	2066	19	35.158	42.738	40.854	32.722	30.836	32.524	40.459	38.395	42.021	26.28	44.714	28.877	31.756	14	18	46	26	108	123	70	131	107	110	78	122	131	171	41	35	28	39	22	23	71	62	35	34	73	52
Ltv1	chr10	-	12898443	12912943	1769	11	43.952	62.537	53.43	56.906	49.262	56.478	38.648	15.32	8.996	11.382	13.429	8.398	12.686	67	63	84	103	345	320	398	380	291	331	356	404	244	277	145	186	68	58	128	134	200	185	113	118	216	186
Lum	chr10	+	97028135	97035337	2075	3	0.151	0.142	0.022	0.103	0.05	0.056	4.012	0.057	0.081	0.026	0.46	0.094	0.532	-	-	1	0	-	-	3	5	-	-	-	-	14	41	-	-	-	-	-	-	4	0	0	1	1	1
Lyz1	chr10	-	116724851	116729924	1265	4	0	0	0	0	0	0	0	0.012	0.013	0.011	0.272	0.164	0.158	-	-	-	-	-	-	-	-	-	-	-	-	-	-	-	-	-	-	-	-	-	-	-	-	-	-
Lyz2	chr10	-	116714597	116719328	1057	4	6.714	0.279	0	0.029	0.014	0	0.014	0.109	0.197	0.062	0.822	1.274	0.898	14	0	4	0	-	-	1	0	0	1	-	-	-	-	-	-	0	2	0	2	2	14	1	25	4	20
Madcam1	chr10	+	79127319	79131281	1420	5	1.323	0.986	2.128	1.338	0.973	4.116	2.066	0	0.012	0.01	0.017	0.013	0.025	3	2	-	-	18	6	2	7	6	5	19	31	7	18	-	-	-	-	-	-	-	-	-	-	-	-
Man1a	chr10	-	53625839	53795602	3889	13	1.61	1.004	1.136	0.688	0.943	1.048	2.509	0.04	0.731	0.241	0.07	1.844	0.287	4	5	14	2	41	43	14	18	21	29	41	24	79	94	-	-	9	14	0	7	1	2	10	53	2	17
Map2k2	chr10	+	80568692	80587442	2373	11	15.041	28.388	17.161	18.853	15.905	19.672	21.892	12.878	16.032	10.617	50.201	39.531	51.903	20	23	74	75	267	258	276	228	225	221	232	231	332	343	486	584	507	561	371	535	4904	5785	3116	3849	5371	6449
Map3k5	chr10	+	19654332	19862556	5393	30	1.122	3.239	2.407	2.416	2.685	3.105	3.334	2.041	2.29	2.435	7.115	10.335	4.681	3	1	0	6	25	20	23	9	31	14	52	17	34	38	33	27	77	35	80	35	472	268	624	285	368	212
2012-03-09	chr10	-	126493106	126497240	1998	4	1.985	2.508	2.576	2.275	2.706	3.276	3.921	0.066	0.281	0.171	0.252	0.436	0.365	3	4	5	5	22	33	14	20	27	17	23	35	22	34	1	0	1	7	5	5	9	3	19	9	9	8
Marcks	chr10	-	36853049	36858732	4186	2	18.724	28.435	50.015	48.878	62.288	70.876	141.514	158.755	188.536	155.297	66.864	54.561	73.887	13	14	34	41	283	325	239	248	444	389	587	471	1447	1373	1804	1171	2096	1342	1972	1114	1733	966	1357	668	2105	1113
Mars	chr10	-	126733277	126748842	2963	22	50.79	45.197	54.912	72.09	70.828	91.566	49.402	23.879	21.627	16.856	20.928	11.817	17.603	49	51	67	54	391	295	459	454	472	486	606	637	334	313	467	175	238	143	284	114	598	192	354	90	547	161
Matk	chr10	+	80720290	80725726	1734	14	0.361	0.425	0.534	0.281	0.48	0.278	0.242	0.604	0.185	0.055	1.29	0.329	0.17	-	-	-	-	1	3	-	-	1	1	1	0	-	-	1	0	0	1	0	1	11	1	0	1	-	-
Mbd3	chr10	-	79855286	79862224	1588	7	31.94	32.953	23.636	35.229	26.517	38.294	24.075	19.881	9.715	16.308	27.227	21.715	24.763	20	19	12	25	86	77	130	102	90	128	168	180	94	95	243	149	111	64	191	99	1052	524	688	309	1015	424
Mbd6	chr10	-	126719012	126725827	4046	13	9.312	5.884	7.284	6.684	7.067	9.775	6.441	0.424	0.575	0.345	0.809	0.918	0.568	20	12	16	8	83	66	96	55	83	62	116	113	71	49	6	13	11	7	5	1	24	23	23	16	18	13
Mcm3ap	chr10	+	75931716	75978602	6383	29	17.805	15.092	14.408	12.932	13.832	11.473	10.845	8.428	8.137	6.8	8.382	7.802	7.277	115	90	116	100	619	317	515	349	581	453	513	419	443	401	240	291	201	211	242	240	342	397	305	314	308	377
Mcm9	chr10	-	53257130	53350245	3873	14	3.449	2.664	2.274	2.367	2.539	2.094	2.265	2.997	2.522	2.08	3.099	1.904	2.122	16	13	25	6	53	57	59	52	62	64	48	56	52	46	52	53	47	43	30	36	102	116	54	75	76	94
Mdm1	chr10	+	117578843	117606055	3151	15	8.777	7.438	11.401	5.847	6.764	6.339	10.615	4.562	2.926	3.059	3.322	1.722	1.787	22	37	50	23	168	176	115	70	124	102	86	98	182	138	66	102	31	30	48	64	103	160	39	59	63	104
Mdm2	chr10	-	117125961	117147772	3027	12	97.261	80.764	45.289	48.212	84.646	45.976	49.031	16.881	23.43	24.323	17.132	16.197	24.903	11	5	12	8	46	30	36	28	78	27	39	18	56	29	2	0	2	0	0	2	1	1	3	1	2	1
Med16	chr10	-	79357452	79371683	3217	15	5.547	6.094	4.05	5.803	6.067	6.49	6.528	2.476	2.942	2.34	2.946	3.909	3.085	19	15	30	30	114	82	144	105	125	136	153	130	172	156	16	15	8	27	6	13	29	56	19	54	39	83
Med23	chr10	+	24589792	24633335	4926	30	9.915	16.159	8.609	14.091	15.668	15.934	17.116	3.709	3.798	3.123	3.286	2.509	2.816	35	15	51	39	120	88	193	166	192	174	237	189	216	213	100	67	72	65	89	58	145	132	81	98	119	131
Metap2	chr10	-	93321234	93353947	4990	12	29.05	36.172	36.909	46.23	38.024	42.169	32.408	33.816	23.293	31.164	34.216	34.092	34.429	49	50	139	178	675	766	861	865	697	837	825	900	655	640	37	250	44	207	25	224	64	505	23	267	58	419
Mettl1	chr10	+	126478988	126482517	887	6	17.884	23.432	22.63	20.652	16.679	22.188	15.383	3.152	3.37	3.056	2.499	1.53	3.013	6	8	8	9	72	68	75	53	57	56	89	80	55	84	1	1	0	2	3	2	0	1	-	-	3	0
Mettl7b	chr10	-	128395333	128398044	1227	2	0	0.3	0.025	0.012	0	0.024	0.035	0	0	0	0	0	0	-	-	-	-	-	-	-	-	-	-	-	-	-	-	-	-	-	-	-	-	-	-	-	-	-	-
Mex3d	chr10	-	79843100	79850396	3258	2	7.464	6.854	10.192	7.041	9.1	9.413	17.839	1.565	1.727	1.807	2.215	1.102	1.433	10	17	16	16	58	67	37	27	52	44	61	69	92	82	16	17	10	12	28	14	55	59	21	30	42	51
Mgat4c	chr10	+	101621492	101854103	3862	6	0.027	3.263	0.165	0.008	0.023	0.053	0.15	0	0	0	0	0.005	0.002	-	-	7	5	4	0	-	-	-	-	0	2	3	2	-	-	-	-	-	-	-	-	-	-	-	-
Mical1	chr10	+	41196120	41206836	3563	24	6.356	5.833	10.014	4.087	4.094	4.544	8.438	3.243	3.46	1.819	3.338	2.935	2.595	29	31	28	42	252	253	116	74	136	67	146	76	275	201	1	219	27	117	179	37	6	300	45	253	288	40
Midn	chr10	+	79611035	79621112	3708	9	22.347	30.729	20.417	17.789	20.121	22.476	35.929	9.285	11.822	12.163	12.35	13.702	13.832	10	17	40	56	92	124	84	97	118	120	179	157	211	241	27	31	28	29	21	34	62	53	48	43	66	81
Mier2	chr10	-	79002990	79017836	2561	14	11.655	8.26	9.012	8.678	8.12	7.303	7.642	5.095	4.458	3.881	6.2	3.884	4.834	11	10	6	24	58	55	59	46	60	55	54	52	32	59	116	122	58	66	104	102	176	155	100	126	117	121
Mif	chr10	-	75322098	75322995	554	3	1.695	6.785	2.247	3.485	1.635	1.952	1.226	0.207	0.381	0.106	0.352	0.505	0.497	1	2	28	11	12	7	24	15	15	10	9	7	7	3	1	0	1	0	0	2	0	1	0	2	3	1
Mip	chr10	+	127662894	127668867	2143	4	0.487	0.069	0.39	0.646	0.367	0.593	0.263	0.495	0.394	0.357	0.55	0.254	0.244	-	-	-	-	7	0	13	3	5	7	10	8	0	2	5	11	4	4	8	7	22	10	8	8	4	7
Mir135a-2	chr10	-	91534831	91534930	100	1	0	0	0	0	0	0	0	0	0	0	0	0	0	-	-	-	-	-	-	-	-	-	-	-	-	-	-	-	-	-	-	-	-	-	-	-	-	-	-
Mir297-2	chr10	+	42855276	42855339	64	1	0	0	0	0	0	0	0	0	0	0	0	0	0	-	-	-	-	-	-	-	-	-	-	-	-	-	-	-	-	-	-	-	-	-	-	-	-	-	-
Mir677	chr10	+	127522342	127522450	109	1	14.362	4.733	3.761	2.65	3.952	2.547	1.591	7.707	7.126	8.65	3.943	6.947	3.763	9	5	3	4	18	12	8	9	24	5	14	4	6	5	4	3	3	0	7	3	1	0	4	6	6	1
Mir763	chr10	-	119885047	119885166	120	1	0	0	0.253	0.127	0.371	0.122	0.241	0.983	1.407	3.872	0.597	0.52	1.243	-	-	-	-	-	-	-	-	-	-	-	-	-	-	-	-	-	-	-	-	-	-	-	-	-	-
Mirlet7i	chr10	-	122422696	122422780	85	1	0	0	0.179	0	0	0	0	0.173	0	0.643	0.187	0.314	0.088	-	-	-	-	-	-	-	-	-	-	-	-	-	-	-	-	-	-	-	-	-	-	-	-	-	-
Mknk2	chr10	-	80128072	80134721	3070	12	23.796	13.804	24.58	12.469	13.237	13.516	19.073	4.225	2.846	2.616	6.445	5.617	5.114	55	45	52	47	310	376	100	176	178	168	163	191	278	276	41	52	33	32	14	49	157	222	74	218	97	214
Mmp11	chr10	-	75385969	75395208	2247	8	8.082	6.724	12.008	7.537	8.831	6.411	18.378	0.474	0.51	0.261	1.877	1.77	1.017	16	8	14	19	143	90	78	37	77	71	76	38	158	145	1	2	2	3	-	-	8	4	4	2	3	4
Mmp19	chr10	+	128228009	128237880	3410	9	1.224	1.275	2.801	1.502	1.011	1.375	3.374	1.752	2.529	0.751	3.267	6.68	3.53	2	2	5	4	17	30	13	10	3	4	4	11	20	30	43	73	53	78	26	32	131	225	119	296	165	219
Mobkl2a	chr10	-	80147998	80164565	2647	4	3.509	4.344	3.275	2.09	3.603	3.748	9.032	1.722	2.51	1.73	2.127	0.935	1.785	6	24	19	26	85	60	55	43	78	102	108	110	190	205	129	69	141	66	129	55	325	110	167	50	264	123
Mon2	chr10	-	122429117	122513561	9300	35	7.182	5.484	6.611	5.684	6.826	7.335	7.965	4.134	5.315	4.065	4.395	4.313	4.79	43	41	38	43	280	231	195	220	293	221	302	255	311	248	114	124	157	147	130	110	251	187	193	186	257	278
Moxd1	chr10	+	23943323	24022589	3083	12	1.388	0.215	0.231	0.705	1.045	1.588	2.4	0.196	0.06	0.056	0.06	0	0.002	5	4	4	0	11	3	38	7	72	26	92	26	125	34	7	2	1	0	3	0	2	1	-	-	-	-
Mrpl42	chr10	-	94943440	94964561	666	6	107.497	166.772	100.926	110.727	69.718	56.25	43.905	9.433	8.939	6.328	22.024	14.259	17.372	61	38	230	203	438	460	552	579	411	311	337	316	221	232	121	270	150	205	75	186	768	1285	305	470	686	915
Mrpl54	chr10	-	80727467	80729671	587	3	34.314	44.95	37.402	35.713	24.722	35.046	28.884	9.698	18.884	9.925	16.542	15.975	16.074	19	28	34	36	150	165	133	153	68	97	122	125	95	120	5	3	11	13	3	5	22	17	11	12	13	15
Msl3l2	chr10	+	55826723	55836686	2140	2	1.366	0.93	3.363	2.891	2.228	2.881	1.324	0.207	0.079	0.14	0.167	0.067	0.335	2	4	4	2	93	80	90	72	55	48	76	73	29	59	4	2	9	0	8	2	4	12	5	0	19	12
Msrb3	chr10	-	120218156	120336027	3709	7	1.294	0.695	0.729	0.389	0.813	1.04	2.369	3.063	7.492	7.713	7.328	9.923	11.703	9	0	10	12	16	29	5	10	5	37	26	38	52	103	51	27	183	115	143	78	238	159	225	180	356	317
Mtap7	chr10	+	19868726	20001396	3871	18	14.747	15.003	13.815	9.763	15.134	10.489	12.699	1.092	0.45	0.85	1.362	1.856	1.619	18	7	16	5	64	23	52	29	55	37	52	18	41	41	1	6	4	3	4	3	6	6	0	13	1	12
Mterfd3	chr10	-	84582178	84590772	1567	3	3.53	7.949	9.864	7.004	8.133	5.184	6.014	3.3	4.682	2.983	4.508	4.489	3.767	3	1	7	1	49	68	33	26	69	36	31	10	41	21	3	4	2	0	1	5	13	5	8	6	7	8
Mthfd1l	chr10	-	6179460	6373466	3743	28	21.023	15.516	17.991	21.18	28.155	31.782	18.057	28.017	21.532	15.888	15.621	11.314	11.966	76	51	61	49	281	297	477	234	555	489	677	508	420	326	953	561	623	546	507	369	913	582	474	418	646	542
Mtrf1l	chr10	+	4522598	4534654	2621	7	2.588	3.459	3.563	1.978	1.876	2.235	2.945	5.567	5.485	4.782	6.219	4.932	5.217	1	10	3	11	46	72	33	49	30	36	32	35	36	39	33	31	66	45	35	26	76	69	44	39	62	50
Mum1	chr10	+	79689343	79707889	3717	14	8.283	10.232	10.641	10.785	6.785	6.639	7.307	9.557	8.357	7.253	11.6	5.9	6.766	18	7	10	18	121	77	125	76	53	53	62	51	44	41	33	12	35	29	24	16	69	57	23	23	33	46
Myb	chr10	-	20844736	20880790	3420	15	4.272	1.228	5.274	34.32	22.78	16.294	3.749	1.409	0.92	1.455	0.902	0.225	0.352	1	0	-	-	8	6	55	16	51	8	43	4	8	0	5	9	3	2	9	11	12	8	1	4	2	5
Mybpc1	chr10	-	87981027	88067897	3919	29	0	0.094	0.054	0.093	0.011	0.045	0.03	1.796	1.396	3.688	14.1	5.016	14.421	-	-	-	-	2	4	-	-	2	0	-	-	-	-	21	34	19	6	70	10	249	186	89	38	370	97
Myct1	chr10	-	4739752	4752813	2777	2	0	0	0.005	0	0	0.016	1.051	0	0	0	0	0	0	-	-	-	-	-	-	-	-	-	-	0	2	10	17	-	-	-	-	-	-	-	-	-	-	-	-
Myf5	chr10	-	106919964	106923190	2083	3	0	0	0.044	0.409	0.157	0.428	0.007	0	0.008	0	0.004	0	0	-	-	-	-	-	-	-	-	-	-	-	-	-	-	-	-	-	-	-	-	-	-	-	-	-	-
Myf6	chr10	-	106929916	106931785	1248	3	0	0	0	0.365	0.036	0.129	0	0.012	0	0	0	0.007	0	-	-	-	-	-	-	2	6	-	-	-	-	-	-	-	-	-	-	-	-	-	-	-	-	-	-
Myl6	chr10	-	127927917	127930881	614	6	11.218	13.924	14.466	13.32	18.434	18.085	39.526	0.859	2.984	1.292	2.97	3.563	4.009	60	0	103	0	569	0	532	1	752	0	739	0	1550	3	38	0	100	0	62	1	242	0	254	0	355	0
Myl6b	chr10	-	127931213	127935741	1026	7	2.034	5.1	0.77	0.83	1.042	0.926	16.694	0.539	0.822	0.595	1.108	1.212	0.692	1	0	0	2	0	3	3	1	-	-	0	2	52	6	-	-	2	3	5	0	2	2	4	1	6	2
Myo1a	chr10	+	127142312	127157996	3353	27	0.342	0.308	0.743	0.19	0.204	0.126	0.319	0.288	0.149	0.23	0.434	0.128	0.181	0	1	2	0	5	11	3	4	6	1	3	3	1	5	5	2	3	5	4	2	9	6	1	1	2	10
Mypn	chr10	-	62578543	62666700	5246	20	0.557	1.11	0.938	0.455	0.402	0.212	0.375	0.006	0.003	0.01	0.05	0.017	0.024	6	6	15	4	36	23	6	40	11	21	7	24	33	2	0	1	-	-	0	3	0	22	1	2	0	10
Nab2	chr10	-	127097974	127103759	2575	7	3.08	6.812	4.063	0.779	0.565	0.715	3.25	13.306	15.961	21.713	17.995	21.207	27.388	2	0	0	7	7	16	3	0	3	1	4	2	12	13	170	119	138	126	291	244	504	383	498	435	859	717
Naca	chr10	+	127472402	127485693	7034	9	11.217	8.686	7.523	6.226	5.807	5.06	4.245	0.87	2.043	0.792	2.427	1.19	2.63	19	15	8	5	79	68	42	46	56	82	51	50	24	76	0	1	-	-	-	-	1	7	2	2	2	5
Nap1l1	chr10	+	110917673	110935206	3934	14	96.219	258.015	165.211	280.041	199.325	234.101	183.911	57.121	35.066	45.81	45.421	28.283	36.39	-	-	-	-	-	-	-	-	-	-	-	-	-	-	-	-	-	-	-	-	-	-	-	-	-	-
Nav3	chr10	-	109120495	109437275	7782	39	0.013	0	0.02	0.035	0.013	0.017	0.104	7.218	12.904	6.048	6.151	7.911	9.911	-	-	-	-	-	-	0	2	0	3	-	-	6	6	405	347	655	574	351	310	811	389	1075	454	1456	744
Ncln	chr10	-	80949204	80959108	2881	14	13.983	14.198	14.915	13.35	13.121	13.657	13.973	3.859	4.435	2.409	6.708	4.305	5.862	12	14	11	13	57	81	65	82	85	77	82	93	92	71	18	11	17	19	15	14	53	59	19	18	45	44
Ncoa7	chr10	-	30365388	30522913	5107	16	2.452	4.979	3.832	3.998	4.947	3.536	5.358	3.63	1.877	1.425	2.702	2.234	1.465	26	5	103	18	259	30	198	66	270	68	212	81	306	109	83	89	57	44	34	51	105	122	64	118	82	84
Ndufa12	chr10	+	93661754	93683693	561	4	122.222	122.049	123.416	90.751	80.701	77.534	78.3	77.201	88.648	74.807	121.645	127.378	111.216	178	79	316	95	1550	687	1248	496	1135	522	1173	484	1101	545	88	16	198	20	135	38	295	33	389	36	372	29
Ndufa4l2	chr10	+	126951995	126954210	962	4	0.976	0	0.442	0.68	2.054	0.395	0.27	0.276	0.193	0.267	0.207	0.139	0.115	1	2	-	-	3	0	5	7	3	10	0	1	-	-	13	3	0	4	6	8	9	13	3	6	6	5
Ndufs7	chr10	+	79712197	79719537	758	8	44.334	87.024	68.906	49.517	34.488	34.715	33.485	5.603	14.55	5.162	19.326	18.2	20.766	13	7	35	19	59	86	47	40	28	31	26	40	26	35	1	7	7	14	1	5	19	43	10	30	36	60
Nedd1	chr10	-	92147490	92185163	3533	15	6.912	4.715	11.182	9.329	13.121	13.134	15.277	6.575	4.956	5.171	5.371	2.257	3.08	10	4	0	1	26	13	28	19	39	17	30	20	41	16	61	37	23	15	31	23	119	40	34	18	83	18
Nepn	chr10	+	52111414	52124410	1823	3	0.057	0	0.042	0.017	0.024	0.008	5.859	0	0.019	0	0.004	0	0.012	-	-	-	-	-	-	1	0	0	1	0	1	47	49	-	-	-	-	-	-	-	-	-	-	-	-
Neurod4	chr10	-	129705208	129717296	3345	2	0.031	0	0.009	0.005	0.009	0.017	0.022	0.077	0.091	0.191	0.029	0	0.107	-	-	-	-	-	-	-	-	-	-	-	-	-	-	-	-	-	-	-	-	-	-	-	-	-	-
Neurog3	chr10	+	61595838	61597511	1540	2	0.407	1.436	0.266	1.836	0.723	0.484	0.3	0	0.022	0	0.005	0.006	0.01	-	-	-	-	0	2	3	6	1	2	3	1	-	-	-	-	-	-	-	-	-	-	-	-	-	-
Nfic	chr10	-	80858936	80889918	6295	10	3.747	2.388	3.43	2.883	2.801	2.996	1.851	1.568	1.066	1.129	3.34	4.809	1.851	15	7	3	3	89	44	67	40	65	43	67	36	45	16	39	30	21	12	32	37	151	127	254	168	82	78
Nfyb	chr10	-	82211445	82226886	2552	8	41.631	40.837	54.606	93.231	75.944	65.337	41.086	10.376	10.405	13.411	11.481	6.995	10.944	53	55	72	70	444	495	674	734	630	838	557	666	394	471	107	154	113	147	175	231	186	252	124	152	206	245
Nhsl1	chr10	+	18127481	18253698	7321	7	3.749	1.873	4.486	1.354	2.086	2.646	5.141	5.677	4.698	4.496	4.102	4.327	4.668	25	17	28	31	239	202	51	54	101	57	117	80	222	180	158	122	111	107	152	138	217	231	156	215	258	244
Nkain2	chr10	-	31409125	32609721	3205	7	0.13	0.207	0.099	0.071	0.107	0.128	0.122	1.582	3.198	3.1	2.428	3.804	5.206	-	-	0	2	0	1	-	-	-	-	0	1	-	-	1	0	4	5	6	10	4	4	6	6	9	15
Nmbr	chr10	+	14480095	14490362	1173	3	0	0	0.039	0.13	0.025	0.274	0.037	0.038	0.144	0.058	0.095	0.061	0.089	-	-	-	-	-	-	-	-	-	-	-	-	-	-	-	-	-	-	-	-	-	-	-	-	-	-
Nodal	chr10	+	60880720	60888085	2094	3	27.113	27.313	28.489	28.03	27.827	38.613	15.034	0.014	0.032	0.02	0.129	0.098	0.061	79	89	130	176	628	522	506	587	549	558	803	708	305	285	0	1	-	-	-	-	3	0	2	4	1	0
Npffr1	chr10	+	61076703	61089133	1293	3	0	0.057	0.141	0	0.011	0.023	0.045	0	0	0	0	0	0	-	-	-	-	-	-	-	-	-	-	-	-	-	-	-	-	-	-	-	-	-	-	-	-	-	-
Nr1h4	chr10	-	88916979	88996367	2189	10	0	0	0.007	0.007	0	0.007	0	0.007	0.008	0	0	0	0.003	-	-	-	-	-	-	-	-	-	-	-	-	-	-	-	-	-	-	-	-	-	-	-	-	-	-
Nr2c1	chr10	+	93610676	93659959	3827	14	2.427	2.85	3.761	6.356	8.981	8.151	8.966	2.138	2.848	1.872	2.59	2.514	2.41	7	4	3	3	40	37	67	66	80	106	77	79	93	90	5	13	11	18	6	8	29	27	26	19	22	24
Nr2e1	chr10	-	42281777	42303394	3233	9	0.032	0	0.042	0.019	0	0.018	0.067	0.036	0.016	0	0.066	0	0	-	-	-	-	-	-	-	-	-	-	-	-	-	-	-	-	-	-	-	-	-	-	-	-	-	-
Nrbf2	chr10	-	66729437	66748029	1789	4	0.758	1.195	1.052	1.419	1.171	1.397	1.115	0.928	1.064	1.145	0.632	0.79	0.617	0	1	1	4	2	7	6	3	11	7	16	8	4	13	4	1	3	1	3	1	3	3	0	1	3	2
Nt5dc1	chr10	-	34023418	34138334	2716	12	6.148	11.126	15.463	13.954	16.204	14.896	15.817	3.017	2.929	2.034	2.501	2.659	2.526	19	21	47	80	286	538	339	371	454	423	373	364	381	451	64	79	89	89	46	64	111	128	69	73	108	146
Nt5dc3	chr10	+	86241750	86301134	5952	14	7.242	3.207	5.645	2.156	2.73	3.503	2.951	3.562	4.112	3.006	4.917	7.043	5.068	92	53	37	19	374	351	144	116	183	223	217	226	159	198	231	270	164	283	183	262	547	699	696	811	624	716
Ntn4	chr10	+	93103794	93208717	2411	10	0.433	0.122	0.019	0.088	0.123	0.109	0.821	7.072	9.446	3.849	4.527	10.033	7.361	0	1	2	0	-	-	0	1	1	0	-	-	8	16	223	209	414	245	126	132	352	263	936	581	509	584
Nts	chr10	-	101944390	101953052	1180	4	0	0	0	0.026	0	0.025	0.282	0	0	0.012	0	0	0.019	-	-	-	-	-	-	-	-	-	-	-	-	2	0	-	-	-	-	-	-	-	-	-	-	-	-
Nuak1	chr10	-	83834056	83903216	5026	7	2.118	2.346	0.949	0.469	1.215	2.326	14.345	0.434	0.658	1.927	1.234	1.073	2.278	5	7	6	8	28	22	9	13	29	31	45	66	312	341	4	4	1	7	15	7	23	32	22	21	45	49
Nudt4	chr10	-	95009641	95026801	3231	5	40.311	53.811	42.054	27.129	39.035	35.218	35.852	49.682	44.674	51.648	26.696	40.49	44.521	231	148	414	312	1254	1352	867	686	1279	1076	1090	880	1208	963	1798	1091	1511	1117	1952	1417	1613	980	1963	1570	2673	2079
Nup107	chr10	-	117187699	117229761	3092	28	51.608	44.837	49.513	55.955	43.59	45	29.717	29.228	19.406	20.687	25.276	7.861	13.882	-	-	-	-	-	-	-	-	-	-	-	-	-	-	-	-	-	-	-	-	-	-	-	-	-	-
Nup37	chr10	+	87609816	87641140	1290	10	59.706	72.446	63.723	78.425	70.629	69.271	43.049	4.425	6.359	2.831	4.597	1.762	2.295	27	32	98	85	193	208	273	255	243	220	169	179	128	159	65	37	79	52	30	39	76	97	30	27	37	41
Nup43	chr10	+	7387302	7398684	1290	8	75.967	129.122	93.596	144.465	97.538	102.321	58.142	5.084	5.235	3.987	4.312	1.395	2.132	44	39	114	99	289	288	416	380	278	257	292	330	190	183	9	5	18	3	9	4	36	13	8	5	12	14
Nus1	chr10	+	52137353	52159998	4614	5	23.999	26.644	33.746	29.04	31.127	32.319	29.986	15.468	12.001	11.981	10.946	9.572	11.096	119	142	218	228	1341	1444	1051	1289	1220	1336	1169	1318	1185	1329	1333	1298	966	746	1203	1156	2101	1350	1716	1114	2162	1504
Nxph4	chr10	-	126962529	126971615	1675	2	0.249	0	0.109	0.245	0.284	0.131	0.19	0	0	0	0	0.005	0	-	-	-	-	2	1	3	0	2	5	3	1	0	1	-	-	-	-	-	-	-	-	-	-	-	-
ORF61	chr10	-	79439865	79447075	2223	11	22.769	15.682	14.473	11.954	11.025	11.772	8.414	5.195	6.785	3.77	10.335	10.084	10.556	27	13	18	18	114	117	85	83	76	82	90	90	53	54	39	44	79	70	44	34	135	160	148	115	187	188
Oaz1	chr10	+	80289401	80292035	1075	5	11.844	39.217	17.302	15.98	13.817	15.1	14.024	0.178	0.461	0.226	0.448	0.234	0.281	-	-	-	-	-	-	-	-	-	-	-	-	-	-	-	-	-	-	-	-	-	-	-	-	-	-
Obfc2b	chr10	-	127838451	127846852	1052	7	25.396	47.08	25.301	28.973	22.323	29.111	21.462	6.842	5.326	5.59	9.512	6.381	8.759	2	0	17	6	28	30	36	27	33	17	46	31	27	16	11	16	11	9	14	13	23	19	5	12	26	22
Odf3l2	chr10	-	79102271	79108483	1248	4	0.084	0	0.073	0.012	0	0	0.046	0.012	0	0.011	0.006	0	0	-	-	-	-	-	-	-	-	-	-	-	-	-	-	-	-	-	-	-	-	-	-	-	-	-	-
Oit3	chr10	-	58885708	58904527	2716	9	0.038	0	0	0	0	0.011	0.463	0.016	0.019	0.014	0.071	0.175	0.112	-	-	-	-	-	-	-	-	-	-	-	-	-	-	-	-	-	-	-	-	-	-	-	-	-	-
Olfr1351	chr10	+	78480069	78481028	960	1	0	0	0	0	0	0	0	0.015	0	0	0.008	0	0.016	-	-	-	-	-	-	-	-	-	-	-	-	-	-	-	-	-	-	-	-	-	-	-	-	-	-
Olfr1352	chr10	+	78443795	78447466	1174	2	0.089	0	0	0	0	0	0	0	0.014	0.012	0.014	0	0.006	-	-	-	-	-	-	-	-	-	-	-	-	-	-	-	-	-	-	-	-	-	-	-	-	-	-
Olfr1353	chr10	+	78426054	78433357	1266	3	0.082	0	0	0	0	0	0	0.023	0.04	0	0.013	0	0	-	-	-	-	-	-	-	-	-	-	-	-	-	-	-	-	-	-	-	-	-	-	-	-	-	-
Olfr1355	chr10	+	78338294	78342851	1148	2	0	0	0	0	0	0	0	0	0	0	0	0	0	-	-	-	-	-	-	-	-	-	-	-	-	-	-	-	-	-	-	-	-	-	-	-	-	-	-
Olfr1356	chr10	-	78309696	78310658	963	1	0	0	0	0	0	0	0	0	0.018	0	0	0	0	-	-	-	-	-	-	-	-	-	-	-	-	-	-	-	-	-	-	-	-	-	-	-	-	-	-
Olfr1357	chr10	-	78074414	78080819	1160	2	0	0	0	0	0	0	0	0.013	0	0	0	0	0.006	-	-	-	-	-	-	-	-	-	-	-	-	-	-	-	-	-	-	-	-	-	-	-	-	-	-
Olfr1518	chr10	+	128687592	128688530	939	1	0	0	0	0	0	0	0	0	0	0	0	0	0	-	-	-	-	-	-	-	-	-	-	-	-	-	-	-	-	-	-	-	-	-	-	-	-	-	-
Olfr247	chr10	-	129411661	129412605	945	1	0	0	0	0	0	0	0	0	0	0	0	0	0	-	-	-	-	-	-	-	-	-	-	-	-	-	-	-	-	-	-	-	-	-	-	-	-	-	-
Olfr57	chr10	+	78497468	78498547	1080	1	0.097	0	0	0	0.028	0.027	0	0.082	0.047	0.013	0.088	0	0.097	-	-	-	-	-	-	-	-	-	-	-	-	-	-	-	-	-	-	-	-	-	-	-	-	-	-
Olfr763	chr10	+	128448343	128449272	930	1	0	0	0	0	0	0	0	0	0	0	0	0	0	-	-	-	-	-	-	-	-	-	-	-	-	-	-	-	-	-	-	-	-	-	-	-	-	-	-
Olfr765	chr10	-	128483188	128484117	930	1	0	0	0	0	0	0	0	0	0	0	0	0	0	-	-	-	-	-	-	-	-	-	-	-	-	-	-	-	-	-	-	-	-	-	-	-	-	-	-
Olfr767	chr10	-	128516088	128517017	930	1	0	0	0	0	0	0	0	0	0	0	0	0	0	-	-	-	-	-	-	-	-	-	-	-	-	-	-	-	-	-	-	-	-	-	-	-	-	-	-
Olfr768	chr10	-	128530090	128531028	939	1	0	0	0	0	0	0	0	0	0	0.015	0	0	0	-	-	-	-	-	-	-	-	-	-	-	-	-	-	-	-	-	-	-	-	-	-	-	-	-	-
Olfr769	chr10	-	128548541	128549479	939	1	0	0	0	0	0	0	0	0	0	0	0	0	0	-	-	-	-	-	-	-	-	-	-	-	-	-	-	-	-	-	-	-	-	-	-	-	-	-	-
Olfr770	chr10	-	128569887	128570822	936	1	0	0	0	0	0	0	0	0	0	0.015	0	0	0	-	-	-	-	-	-	-	-	-	-	-	-	-	-	-	-	-	-	-	-	-	-	-	-	-	-
Olfr771	chr10	-	128597085	128598038	954	1	0	0	0	0	0	0	0	0	0	0	0	0	0	-	-	-	-	-	-	-	-	-	-	-	-	-	-	-	-	-	-	-	-	-	-	-	-	-	-
Olfr772	chr10	-	128611107	128612110	1004	1	0	0	0	0.015	0	0.015	0	0	0	0	0	0	0	-	-	-	-	-	-	-	-	-	-	-	-	-	-	-	-	-	-	-	-	-	-	-	-	-	-
Olfr773	chr10	-	128623540	128624475	936	1	0	0	0	0	0	0	0	0	0	0	0	0	0	-	-	-	-	-	-	-	-	-	-	-	-	-	-	-	-	-	-	-	-	-	-	-	-	-	-
Olfr774	chr10	+	128675207	128676145	939	1	0	0	0	0	0	0	0	0	0	0	0	0	0	-	-	-	-	-	-	-	-	-	-	-	-	-	-	-	-	-	-	-	-	-	-	-	-	-	-
Olfr776	chr10	+	128698019	128698957	939	1	0	0	0	0	0	0	0	0	0	0	0	0	0	-	-	-	-	-	-	-	-	-	-	-	-	-	-	-	-	-	-	-	-	-	-	-	-	-	-
Olfr777	chr10	-	128705442	128706377	936	1	0	0	0	0	0	0	0	0	0	0	0	0	0	-	-	-	-	-	-	-	-	-	-	-	-	-	-	-	-	-	-	-	-	-	-	-	-	-	-
Olfr780	chr10	+	128758681	128759619	939	1	0	0	0	0	0	0	0	0	0.018	0	0	0	0	-	-	-	-	-	-	-	-	-	-	-	-	-	-	-	-	-	-	-	-	-	-	-	-	-	-
Olfr781	chr10	+	128769939	128770874	936	1	0	0	0	0	0	0	0	0	0	0	0	0	0	-	-	-	-	-	-	-	-	-	-	-	-	-	-	-	-	-	-	-	-	-	-	-	-	-	-
Olfr782	chr10	+	128787621	128788565	945	1	0	0	0	0	0	0	0	0	0	0	0	0	0	-	-	-	-	-	-	-	-	-	-	-	-	-	-	-	-	-	-	-	-	-	-	-	-	-	-
Olfr784	chr10	+	128824691	128825650	960	1	0	0	0	0	0	0	0	0	0	0	0	0	0	-	-	-	-	-	-	-	-	-	-	-	-	-	-	-	-	-	-	-	-	-	-	-	-	-	-
Olfr786	chr10	+	128873870	128874808	939	1	0	0	0	0	0	0	0	0	0.018	0	0	0	0	-	-	-	-	-	-	-	-	-	-	-	-	-	-	-	-	-	-	-	-	-	-	-	-	-	-
Olfr787	chr10	+	128899734	128900672	939	1	0	0.078	0	0	0	0	0	0	0	0	0	0	0	-	-	-	-	-	-	-	-	-	-	-	-	-	-	-	-	-	-	-	-	-	-	-	-	-	-
Olfr788	chr10	+	128909750	128910685	936	1	0	0	0	0	0	0	0	0	0	0	0	0	0	-	-	-	-	-	-	-	-	-	-	-	-	-	-	-	-	-	-	-	-	-	-	-	-	-	-
Olfr790	chr10	+	128937942	128938910	969	1	0	0	0	0	0	0	0	0	0	0	0	0	0	-	-	-	-	-	-	-	-	-	-	-	-	-	-	-	-	-	-	-	-	-	-	-	-	-	-
Olfr791	chr10	+	128963285	128964223	939	1	0	0	0	0.032	0	0	0	0	0.018	0	0	0	0	-	-	-	-	-	-	-	-	-	-	-	-	-	-	-	-	-	-	-	-	-	-	-	-	-	-
Olfr792	chr10	+	128977595	128978530	936	1	0	0	0	0	0	0	0	0	0	0	0	0	0	-	-	-	-	-	-	-	-	-	-	-	-	-	-	-	-	-	-	-	-	-	-	-	-	-	-
Olfr794	chr10	+	129007713	129008675	963	1	0	0	0	0	0	0	0	0	0	0	0	0	0	-	-	-	-	-	-	-	-	-	-	-	-	-	-	-	-	-	-	-	-	-	-	-	-	-	-
Olfr796	chr10	-	129044603	129045535	933	1	0	0	0	0	0	0	0	0	0	0	0	0	0.016	-	-	-	-	-	-	-	-	-	-	-	-	-	-	-	-	-	-	-	-	-	-	-	-	-	-
Olfr798	chr10	-	129062180	129063115	936	1	0	0	0	0	0	0	0	0	0	0	0	0	0	-	-	-	-	-	-	-	-	-	-	-	-	-	-	-	-	-	-	-	-	-	-	-	-	-	-
Olfr799	chr10	+	129084186	129085121	936	1	0	0	0	0	0	0	0	0	0	0	0	0.01	0	-	-	-	-	-	-	-	-	-	-	-	-	-	-	-	-	-	-	-	-	-	-	-	-	-	-
Olfr8	chr10	+	78417952	78418884	933	1	0	0	0	0	0	0	0	0	0	0	0	0	0.024	-	-	-	-	-	-	-	-	-	-	-	-	-	-	-	-	-	-	-	-	-	-	-	-	-	-
Olfr800	chr10	+	129096864	129097799	936	1	0	0	0	0	0	0	0	0	0	0	0	0	0	-	-	-	-	-	-	-	-	-	-	-	-	-	-	-	-	-	-	-	-	-	-	-	-	-	-
Olfr801	chr10	-	129106617	129107573	957	1	0	0	0	0	0	0	0	0	0	0	0	0	0	-	-	-	-	-	-	-	-	-	-	-	-	-	-	-	-	-	-	-	-	-	-	-	-	-	-
Olfr802	chr10	-	129118855	129119793	939	1	0	0	0	0	0	0	0	0	0	0	0	0	0	-	-	-	-	-	-	-	-	-	-	-	-	-	-	-	-	-	-	-	-	-	-	-	-	-	-
Olfr803	chr10	-	129128169	129129095	927	1	0	0	0	0	0	0	0	0	0	0	0	0	0	-	-	-	-	-	-	-	-	-	-	-	-	-	-	-	-	-	-	-	-	-	-	-	-	-	-
Olfr804	chr10	+	129141936	129142880	945	1	0	0	0	0	0	0	0	0	0	0	0	0	0	-	-	-	-	-	-	-	-	-	-	-	-	-	-	-	-	-	-	-	-	-	-	-	-	-	-
Olfr805	chr10	-	129159639	129160598	960	1	0	0	0	0	0	0	0	0	0	0	0	0	0	-	-	-	-	-	-	-	-	-	-	-	-	-	-	-	-	-	-	-	-	-	-	-	-	-	-
Olfr806	chr10	-	129175030	129175971	942	1	0	0	0	0	0	0	0	0	0	0	0	0	0	-	-	-	-	-	-	-	-	-	-	-	-	-	-	-	-	-	-	-	-	-	-	-	-	-	-
Olfr807	chr10	-	129191569	129192504	936	1	0	0	0	0	0	0	0	0	0	0	0	0	0	-	-	-	-	-	-	-	-	-	-	-	-	-	-	-	-	-	-	-	-	-	-	-	-	-	-
Olfr808	chr10	+	129204554	129205492	939	1	0	0	0	0	0	0	0	0	0	0	0	0	0	-	-	-	-	-	-	-	-	-	-	-	-	-	-	-	-	-	-	-	-	-	-	-	-	-	-
Olfr809	chr10	+	129212927	129213913	987	1	0	0	0	0	0	0	0	0	0	0	0	0	0	-	-	-	-	-	-	-	-	-	-	-	-	-	-	-	-	-	-	-	-	-	-	-	-	-	-
Olfr810	chr10	-	129227705	129228643	939	1	0	0	0	0	0	0	0	0	0	0	0	0	0	-	-	-	-	-	-	-	-	-	-	-	-	-	-	-	-	-	-	-	-	-	-	-	-	-	-
Olfr811	chr10	-	129238620	129239579	960	1	0	0	0	0	0	0	0	0	0	0	0	0	0	-	-	-	-	-	-	-	-	-	-	-	-	-	-	-	-	-	-	-	-	-	-	-	-	-	-
Olfr812	chr10	-	129279164	129280096	933	1	0	0	0	0	0	0	0	0	0	0.015	0	0	0	-	-	-	-	-	-	-	-	-	-	-	-	-	-	-	-	-	-	-	-	-	-	-	-	-	-
Olfr813	chr10	+	129293576	129294508	933	1	0	0	0	0	0	0	0	0	0	0	0	0	0	-	-	-	-	-	-	-	-	-	-	-	-	-	-	-	-	-	-	-	-	-	-	-	-	-	-
Olfr814	chr10	-	129310879	129311811	933	1	0	0	0	0.016	0	0	0	0	0	0	0	0	0	-	-	-	-	-	-	-	-	-	-	-	-	-	-	-	-	-	-	-	-	-	-	-	-	-	-
Olfr815	chr10	-	129338832	129339782	951	1	0.11	0	0.096	0.064	0.031	0	0.046	0	0	0	0	0	0	-	-	-	-	-	-	-	-	-	-	-	-	-	-	-	-	-	-	-	-	-	-	-	-	-	-
Olfr816	chr10	-	129348394	129349332	939	1	0	0	0	0	0	0	0	0	0	0	0	0	0	-	-	-	-	-	-	-	-	-	-	-	-	-	-	-	-	-	-	-	-	-	-	-	-	-	-
Olfr818	chr10	-	129382160	129383116	957	1	0	0	0	0	0	0	0	0	0	0	0	0	0	-	-	-	-	-	-	-	-	-	-	-	-	-	-	-	-	-	-	-	-	-	-	-	-	-	-
Olfr819	chr10	-	129402792	129403754	963	1	0	0	0	0	0	0	0	0	0	0	0	0	0	-	-	-	-	-	-	-	-	-	-	-	-	-	-	-	-	-	-	-	-	-	-	-	-	-	-
Olfr820	chr10	+	129454419	129455357	939	1	0	0	0	0	0	0	0	0	0	0	0	0	0	-	-	-	-	-	-	-	-	-	-	-	-	-	-	-	-	-	-	-	-	-	-	-	-	-	-
Olfr821	chr10	+	129470684	129471616	933	1	0	0	0	0	0	0	0	0	0.018	0	0	0	0	-	-	-	-	-	-	-	-	-	-	-	-	-	-	-	-	-	-	-	-	-	-	-	-	-	-
Olfr822	chr10	+	129511468	129512406	939	1	0	0	0	0	0	0	0	0	0	0	0	0	0	-	-	-	-	-	-	-	-	-	-	-	-	-	-	-	-	-	-	-	-	-	-	-	-	-	-
Olfr823	chr10	-	129548897	129549844	948	1	0	0	0	0	0	0	0	0	0	0	0	0	0	-	-	-	-	-	-	-	-	-	-	-	-	-	-	-	-	-	-	-	-	-	-	-	-	-	-
Olfr824	chr10	-	129563164	129564111	948	1	0	0	0	0	0	0	0	0	0	0	0	0	0	-	-	-	-	-	-	-	-	-	-	-	-	-	-	-	-	-	-	-	-	-	-	-	-	-	-
Olfr825	chr10	-	129599418	129600380	963	1	0	0	0	0	0	0	0	0	0	0	0	0	0	-	-	-	-	-	-	-	-	-	-	-	-	-	-	-	-	-	-	-	-	-	-	-	-	-	-
Olfr826	chr10	-	129616993	129617934	942	1	0	0	0	0	0	0	0	0	0	0	0	0	0	-	-	-	-	-	-	-	-	-	-	-	-	-	-	-	-	-	-	-	-	-	-	-	-	-	-
Olfr827	chr10	-	129647216	129648184	969	1	0	0	0	0	0	0	0	0	0	0	0	0	0	-	-	-	-	-	-	-	-	-	-	-	-	-	-	-	-	-	-	-	-	-	-	-	-	-	-
Olfr9	chr10	+	128426970	128427908	939	1	0	0	0	0	0	0	0	0	0	0	0	0	0	-	-	-	-	-	-	-	-	-	-	-	-	-	-	-	-	-	-	-	-	-	-	-	-	-	-
Olig3	chr10	+	19076345	19078410	2066	1	0.051	0.499	0.103	0.015	0.022	0.014	0.028	0	0	0	0.004	0	0	-	-	3	0	0	2	-	-	0	1	-	-	0	1	-	-	-	-	-	-	-	-	-	-	-	-
Onecut3	chr10	+	79957651	79980011	4695	2	0.089	0.016	0.084	0	0	0.009	0.009	0	0	0	0	0	0.003	-	-	-	-	0	3	-	-	-	-	-	-	-	-	-	-	-	-	-	-	-	-	-	-	-	-
Oprm1	chr10	-	3308332	3557940	2639	6	0	0	0.012	0.035	0.017	0.022	0	0.006	0.006	0.01	0.003	0	0	-	-	-	-	-	-	-	-	-	-	-	-	-	-	-	-	-	-	-	-	-	-	-	-	-	-
Ormdl2	chr10	-	128254513	128258687	2055	4	12.899	20.192	22.838	18.908	16.726	16.474	20.51	9.305	9.482	7.213	14.065	8.687	9.906	22	21	41	41	276	225	243	212	162	171	182	142	225	240	33	70	33	51	27	41	110	165	62	86	91	109
Os9	chr10	-	126531315	126558216	4049	15	4.64	4.35	5.756	3.495	3.867	4.063	5.926	16.557	19.338	17.615	30.339	59.262	42.761	17	9	10	3	82	70	39	53	64	56	72	63	113	70	254	227	220	186	329	247	705	711	1351	1392	1120	1141
Osbpl8	chr10	+	110601858	110734303	7152	24	3.736	5.709	8.146	7.386	9.929	10.958	14.772	14.031	12.601	11.595	10.864	7.574	9.384	6	5	7	14	63	45	92	84	89	99	100	82	143	138	44	44	54	38	37	25	55	54	22	14	71	47
Ostm1	chr10	+	42398723	42422261	3001	6	14.606	12.181	26.81	13.221	15.428	14.66	16.203	8.051	7.311	4.675	11.52	11.556	9.345	59	36	68	63	666	652	332	316	408	381	423	389	422	459	257	391	223	253	189	191	750	925	659	979	648	813
P4ha1	chr10	+	58786044	58836052	4043	15	5.343	2.844	8.146	0.925	3.152	1.605	7.687	27.226	29.181	24.051	35.017	44.453	49.148	30	27	13	17	414	201	39	17	138	106	82	51	383	182	351	581	482	611	453	607	862	1199	1082	1231	1348	1739
Pa2g4	chr10	-	127994822	128002990	2432	12	220.442	284.234	194.5	281.16	186.542	193.918	122.041	41.669	40.775	42.052	25.454	13.152	22.519	216	211	348	428	894	1046	1235	1379	793	994	819	941	581	570	52	187	73	214	50	204	79	309	24	137	64	309
Pah	chr10	+	86984540	87046882	2143	13	0	0	0	0.007	0	0.007	0.007	0	0	0	0	0	0.006	-	-	-	-	-	-	-	-	-	-	-	-	-	-	-	-	-	-	-	-	-	-	-	-	-	-
Palm	chr10	+	79256317	79283641	2651	9	10.078	5.227	6.243	3.395	4.712	4.955	6.963	2.498	1.9	3.132	4.238	5.379	4.014	9	16	13	23	84	70	46	42	54	46	64	67	100	104	65	64	26	57	72	83	195	215	296	242	189	271
Pan2	chr10	+	127740391	127758403	4438	26	21.799	16.923	15.197	13.126	15.971	15.062	13.637	2.785	3.372	2.071	2.735	2.113	2.778	25	21	29	27	105	104	99	95	122	129	138	108	115	124	23	26	30	35	23	24	60	64	34	40	59	59
Pawr	chr10	+	107769804	107851873	2130	6	29.251	54.118	52.757	48.389	67.475	87.521	76.811	1.06	0.41	1.068	1.134	0.754	0.777	6	6	9	11	35	28	32	29	33	46	73	84	44	41	1	3	0	1	3	6	6	12	5	4	10	5
Pbld	chr10	+	62524365	62540293	1952	9	0.107	0.038	0.358	0	0.03	0.03	0.037	0.013	0.052	0.007	0.037	0.059	0.011	-	-	0	1	4	5	-	-	-	-	-	-	2	1	-	-	-	-	-	-	-	-	-	-	0	1
Pcbd1	chr10	+	60552091	60557077	810	4	5.54	8.553	8.716	8.427	5.575	5.7	40.757	0.309	0.334	0.557	0.413	0.583	0.985	4	3	8	20	34	45	30	28	24	20	23	26	211	213	2	1	-	-	1	0	-	-	1	1	2	6
Pcbp3	chr10	-	76224599	76424692	2175	16	6.766	5.49	5.892	4.704	6.112	7.51	3.549	2.981	3.306	2.573	4.72	3.013	3.31	1	4	2	5	13	14	12	22	13	27	18	35	8	16	4	12	4	12	7	7	15	39	15	29	15	23
Pcdh15	chr10	+	73284615	74112482	9134	34	0.011	0.04	0.008	0.015	0.008	0.013	0.013	0.002	0.009	0.003	0.012	0.007	0.013	-	-	-	-	-	-	-	-	-	-	-	-	-	-	-	-	-	-	-	-	-	-	-	-	-	-
Pcmt1	chr10	-	7350034	7383382	1917	8	26.295	29.181	27.024	26.106	23.625	25.213	26.458	18.274	18.122	15.285	20.225	14.225	17.814	26	27	77	46	180	247	181	207	170	224	183	200	223	231	100	107	74	61	108	127	125	144	72	91	114	123
Pcnt	chr10	-	75813999	75905657	9530	42	10.163	5.746	6.056	6.022	6.911	7.394	5.372	10.429	4.489	7.646	10.434	5.748	6.178	30	23	34	24	99	92	98	88	81	83	117	87	84	73	280	191	117	74	204	128	679	484	401	293	491	359
Pcsk4	chr10	-	79784028	79792218	2514	15	0.374	0.205	0.459	0.49	0.29	0.355	0.195	0	0.02	0.014	0.057	0.154	0.113	0	1	0	1	9	7	4	4	5	2	7	5	4	1	-	-	-	-	-	-	0	1	1	1	-	-
Pde7b	chr10	-	20117810	20444874	4127	13	0.152	0.018	0.011	0.007	0.05	0.078	0.035	0	0	0.148	0.008	0.002	0.298	-	-	-	-	-	-	-	-	-	-	-	-	-	-	-	-	-	-	-	-	-	-	-	-	-	-
Pdss2	chr10	+	42941292	43160054	1773	8	5.062	5.03	4.359	4.613	5.278	5.793	6.163	3.585	4.117	2.939	4.17	3.161	4.01	9	10	13	8	18	38	48	48	45	53	63	58	75	65	20	26	40	24	25	41	56	55	46	46	79	77
Pdxk	chr10	-	77899492	77927693	5094	11	11.104	5.078	13.216	7.595	6.797	8.605	4.188	1.997	2.18	2.234	4.766	7.635	6.038	83	89	68	37	755	367	342	208	327	233	433	276	195	160	63	88	67	68	65	115	305	462	489	698	411	641
Perp	chr10	+	18564877	18576879	1901	3	9.333	25.821	6.821	4.238	9.853	12.128	55.27	0.016	0.329	1.078	0.238	0.79	0.558	44	16	146	67	180	84	128	38	288	114	352	170	1196	915	1	0	22	6	122	10	47	5	141	16	110	11
Pex3	chr10	-	13243751	13272948	2303	12	8.565	14.177	13.463	8.891	8.642	7.842	9.251	3.7	4.08	3.656	3.944	3.861	4.138	17	16	54	39	180	222	130	95	114	178	95	126	139	127	37	60	44	47	68	64	101	108	86	90	109	127
Pex7	chr10	-	19579896	19627480	1894	10	13.114	15.838	25.525	21.832	23.833	22.063	17.621	2.336	4.472	2.2	3.844	3.828	4.02	51	17	77	43	639	278	517	225	472	237	421	212	346	217	58	15	152	23	51	11	206	24	121	40	255	38
Pfkl	chr10	-	77449692	77472541	3720	22	13.578	13.136	17.155	20.257	12.901	13.711	5.207	9.089	7.094	5.831	15.954	23.379	10.936	50	45	59	54	373	378	473	414	277	288	278	295	137	104	194	168	193	140	144	118	1290	890	1843	1387	949	769
Phactr2	chr10	-	12933201	13043966	2607	12	2.242	0.933	2.417	0.758	1.362	1.614	2.417	5.146	3.62	2.718	7.943	10.386	7.048	3	4	2	0	39	25	10	3	27	12	26	25	50	24	175	165	110	71	97	88	797	559	899	593	784	504
Phlda1	chr10	+	110943342	110945705	1953	2	4.435	12.378	3.32	3.137	7.301	7.1	36.036	3.201	2.511	1.531	2.738	2.093	2.403	6	4	17	14	18	23	13	46	48	57	51	54	269	224	5	20	2	9	9	7	9	23	5	12	10	19
Phyhipl	chr10	-	70020434	70062039	2873	5	2.615	3.412	5.401	5.725	7.455	7.766	4.422	2.665	1.848	1.868	2.238	4.165	2.557	12	4	14	4	53	43	46	60	78	59	84	74	54	66	96	108	34	51	59	55	104	159	158	406	154	259
Pias4	chr10	-	80616706	80630465	1673	11	17.529	14.626	14.367	13.103	10.805	11.807	9.167	3.484	3.596	2.936	6.583	4.174	4.614	1	2	4	4	8	10	4	5	5	5	8	7	8	5	4	1	2	0	1	1	7	9	10	2	3	9
Pip4k2c	chr10	-	126634123	126648678	3374	10	35.107	22.674	43.408	23.267	18.521	23.302	23.549	2.18	2.333	1.587	4.028	6.413	3.475	59	61	67	44	501	455	201	187	164	145	228	185	210	189	5	6	18	10	5	4	31	40	47	56	30	18
Pip5k1c	chr10	+	80755717	80782719	4279	18	8.829	7.234	9.318	5.055	5.235	6.32	8.462	6.602	6.303	5.026	7.865	7.128	6.84	14	14	6	24	90	78	35	48	56	48	74	35	90	74	222	163	161	155	171	147	361	464	350	475	308	397
Pkib	chr10	+	57370787	57460918	5581	5	0.037	0	0.011	0.014	0.016	0.021	0.194	0.209	0.185	0.08	0.084	0.069	0.061	-	-	-	-	-	-	-	-	-	-	-	-	1	3	4	1	4	0	3	0	2	0	3	0	1	0
Pla2g12b	chr10	+	58866433	58884724	1066	4	0.49	0.069	0.328	0.271	0.042	0.014	0.339	0	0	0	0.007	0.017	0.028	-	-	1	0	1	0	-	-	-	-	-	-	-	-	-	-	-	-	-	-	-	-	-	-	-	-
Plagl1	chr10	+	12810594	12851500	5260	6	8.67	12.12	21.863	3.058	4.369	6.861	25.52	0.223	0.624	0.498	0.353	0.752	0.473	58	15	116	27	1226	374	118	87	215	94	269	187	1023	721	11	3	23	10	20	11	16	17	41	17	21	15
Pldi	chr10	-	60390974	60400880	853	3	0	0	0.053	0.018	0.035	0.034	0.068	0	0	0	0	0	0.009	-	-	-	-	-	-	-	-	-	-	-	-	-	-	-	-	-	-	-	-	-	-	-	-	-	-
Plekhg1	chr10	-	6379238	6606164	7356	17	4.015	4.669	4.671	3.978	5.807	3.528	5.761	1.824	2.321	0.819	7.095	8.033	5.254	47	36	86	84	322	302	300	287	443	370	287	280	413	429	164	51	155	115	36	69	942	493	807	462	576	465
Plekhj1	chr10	-	80258844	80261371	1260	6	23.192	47.848	23.004	25.107	19.463	24.004	20.5	2.866	3.598	2.837	3.752	2.827	4.391	2	3	9	15	21	24	35	50	17	31	47	44	26	29	2	2	1	4	2	4	9	9	3	4	9	5
Plk5	chr10	+	79819204	79828234	2112	15	1.779	0.314	0.884	1.512	1.273	1.003	0.445	0.007	0.008	0	0.004	0	0.004	1	3	1	2	13	7	13	10	7	7	10	9	9	3	-	-	-	-	-	-	-	-	-	-	-	-
Pln	chr10	+	53057492	53065805	2480	3	0.084	0	0.043	0.006	0	0.006	0.029	0.755	0.803	1.003	0.469	0.341	0.68	-	-	-	-	-	-	-	-	-	-	-	-	-	-	9	5	5	11	7	6	6	4	6	6	14	4
Plxnc1	chr10	-	94253611	94407212	7045	31	1.985	1.381	0.963	0.732	0.852	1.149	1.422	3.727	5.202	2.124	2.651	1.801	2.331	19	2	4	4	25	9	18	12	29	6	48	20	36	36	118	120	130	139	55	64	147	145	75	101	146	173
Pmch	chr10	+	87553817	87555119	748	3	5.581	11.824	12.118	10.08	14.377	12.189	8.387	3.113	3.725	1.717	5.278	1.691	2.143	0	1	-	-	2	0	2	0	3	3	4	4	4	0	-	-	-	-	-	-	-	-	-	-	-	-
Poc1b	chr10	+	98569805	98660622	2727	12	4.516	2.919	5.69	5.017	5.801	7.212	5.661	4.939	4.87	4.619	4.816	3.471	3.677	37	11	43	17	298	159	302	82	292	139	404	129	279	134	348	264	324	178	375	262	1032	361	567	337	732	465
Pofut2	chr10	+	76722045	76732331	2219	9	11.523	7.905	6.972	8.063	7.905	10.338	14.096	7.482	9.441	6.792	10.403	11.277	13.519	29	19	13	12	76	72	76	97	98	103	114	120	176	205	26	22	63	46	21	11	102	110	100	78	173	124
Polr2e	chr10	-	79498698	79502404	1008	7	159.858	275.361	162.318	120.198	100.055	97.826	77.978	8.044	16.108	8.779	9.611	6.883	10.591	140	95	166	143	652	392	385	363	300	281	383	346	245	225	28	26	49	71	48	36	61	77	29	45	70	69
Polr3b	chr10	+	84085182	84189923	4830	28	13.483	13.52	15.573	19.983	21.361	21.807	13.94	9.004	4.906	7.701	6.789	7.269	6.721	55	50	88	80	534	508	499	577	601	637	580	704	432	417	308	148	132	62	286	122	321	200	393	174	358	244
Polrmt	chr10	-	79198870	79209326	3759	21	5.025	5.568	3.967	4.756	4.765	4.478	3.857	2.773	2.07	1.81	2.716	2.049	2.022	18	22	24	33	81	133	102	117	84	123	105	103	97	89	77	79	39	48	67	58	109	100	78	73	72	71
Popdc3	chr10	+	45009111	45038256	1851	4	1.015	0.398	0.722	0.189	0.064	0.111	0.25	0.008	0.153	0.044	0.017	0.103	0.044	0	1	2	1	4	4	1	2	0	1	2	1	-	-	0	1	0	8	0	1	0	1	2	2	0	3
Ppa1	chr10	+	61111369	61136913	1292	11	125.204	181.975	169.462	219.216	95.938	125.538	62.538	16.43	16.075	15.628	15.434	7.93	14.113	-	-	26	5	24	15	28	12	15	4	19	9	18	5	12	8	26	9	15	9	89	36	37	17	68	42
Ppap2c	chr10	-	78989174	78996532	1646	6	8.179	7.12	4.317	7.102	6.687	7.066	9.554	0.085	0.207	0.048	0.423	0.696	0.187	15	6	5	20	37	76	75	123	77	125	128	149	156	168	2	0	2	3	-	-	4	1	8	2	1	3
Ppfia2	chr10	+	105907395	106369574	5457	32	0.019	0	0.003	0.042	0.024	0.051	0.019	0.008	0.206	0.046	0.018	0.049	0.051	-	-	-	-	-	-	-	-	-	-	-	-	-	-	-	-	-	-	-	-	-	-	-	-	-	-
Ppil4	chr10	+	7512692	7542361	2896	13	22.595	34.535	29.04	50.482	42.114	41.537	33.69	25.978	15.581	20.928	20.924	15.792	16.766	48	63	124	131	434	546	774	931	619	837	601	834	541	756	385	250	195	184	353	226	631	420	288	275	465	374
Ppil6	chr10	+	41210245	41234094	1070	8	1.17	3.1	3.022	0.739	1.305	0.97	2.418	1.76	2.713	1.02	2.642	5.171	3.619	5	0	0	8	12	38	6	15	10	16	6	9	22	10	5	14	6	18	6	8	9	38	34	44	37	28
Ppm1h	chr10	+	122115818	122382851	6389	10	3.986	1.338	2.69	2.977	5.303	6.358	10.823	0.679	1.049	0.515	1.247	4.076	1.453	33	46	5	53	115	204	122	185	332	340	406	495	809	880	11	69	49	70	32	40	102	182	364	436	144	198
Ppp1r12a	chr10	+	107599456	107714631	3403	26	27.908	27.961	17.062	21.192	27.642	29.501	29.248	38.196	36.202	34.475	38.884	38.823	39.512	68	58	104	92	277	271	349	339	464	423	533	446	577	507	513	452	405	345	502	379	1028	857	986	910	1152	935
Ppp1r14c	chr10	-	6881566	6980391	2524	4	0.662	0.409	0.638	1.241	0.977	1.499	0.893	3.615	3.432	2.379	5.639	4.613	5.316	-	-	-	-	-	-	-	-	-	-	-	-	-	-	-	-	-	-	-	-	-	-	-	-	-	-
Prdm1	chr10	-	44156981	44178493	5143	7	7.691	4.056	5.84	6.272	7.428	7.009	13.333	1.067	1	0.52	0.136	0.075	0.346	10	18	13	26	63	131	94	102	86	144	92	98	188	256	3	0	7	4	-	-	-	-	0	1	0	3
Prdm4	chr10	-	85354711	85379690	3921	12	16.742	12.011	11.969	14.845	14.115	15.565	13.061	4.181	4.548	4.37	4.454	3.021	3.507	80	70	83	58	356	370	369	400	361	407	375	405	311	364	216	283	192	231	222	291	410	430	276	289	394	368
Prep	chr10	+	44787020	44878801	2719	15	22.646	38.139	30.869	19.563	23.321	25.863	36.893	17.057	15.523	14.928	17.384	12.201	16.327	48	41	109	44	535	388	375	164	410	228	409	245	567	434	460	267	276	238	380	306	721	587	501	314	610	525
Prf1	chr10	+	60760584	60767011	2054	3	0.102	0	0.007	0.007	0	0.007	0	0.115	0.189	0.279	0.256	0.494	0.421	-	-	-	-	-	-	-	-	-	-	-	-	-	-	-	-	-	-	-	-	-	-	-	-	-	-
Prim1	chr10	+	127452271	127467086	1533	13	65.151	119.328	80.126	86.114	65.431	62.094	51.773	29.709	22.422	16.894	34.238	7.558	11.196	19	19	43	40	107	106	132	138	75	107	84	111	67	69	148	124	117	112	120	82	187	224	26	28	67	84
Prmt2	chr10	-	75669967	75700610	2052	11	3.255	2.191	1.783	3.512	5.118	4.543	14.102	7.601	9.596	5.909	10.397	13.651	12.42	8	6	2	8	49	34	100	57	146	72	106	86	305	264	105	144	100	131	79	90	252	296	337	349	348	331
Prssl1	chr10	-	79244219	79251730	2693	5	1.008	0.575	0.214	0.356	0.199	0.222	0.317	0	0	0.01	0.018	0.056	0	0	2	0	3	1	4	6	4	2	1	5	4	0	3	-	-	-	-	-	-	1	1	4	4	-	-
Prtn3	chr10	+	79342412	79345919	972	5	0.107	0	0	0	0.015	0.03	0.565	0	0	0	0	0	0	-	-	-	-	-	-	-	-	-	-	-	-	-	-	-	-	-	-	-	-	-	-	-	-	-	-
Psap	chr10	+	59740376	59765348	2660	14	138.497	101.965	147.137	101.11	107.503	115.673	100.066	60.503	111.481	71.136	152.462	359.853	222.946	430	290	511	364	2668	2357	1939	1679	2083	1914	2353	2175	1915	2014	796	686	1313	1322	926	859	4623	3876	7677	6594	7426	6097
Ptbp1	chr10	+	79317350	79327178	2933	14	79.064	111.974	70.005	78.197	84.978	86.45	79.368	7.943	12.022	7.342	12.108	7.993	11.094	-	-	-	-	-	-	-	-	-	-	-	-	-	-	-	-	-	-	-	-	-	-	-	-	-	-
Ptges3	chr10	+	127529839	127566359	8369	30	36.438	25.486	24.226	24.379	25.804	24.201	21.123	7.804	4.262	5.805	5.862	6.953	6.145	154	119	203	151	628	529	613	624	690	603	542	564	496	574	324	281	149	103	273	250	467	412	443	362	459	396
Ptprb	chr10	+	115738430	115826594	11912	32	0	0.019	0.003	0.009	0.002	0.01	0.419	0.075	0.075	0.061	0.031	0.011	0.055	-	-	-	-	-	-	0	1	1	0	1	0	17	20	1	1	5	0	5	1	1	0	-	-	3	3
Ptprk	chr10	+	27794626	28317203	6177	32	16.591	14.962	13.556	10.949	23.445	15.831	31.826	3.902	4.667	4.311	3.414	6.687	6.448	47	48	78	84	332	326	215	280	525	566	310	407	761	739	85	80	95	100	110	110	137	165	192	253	283	270
Ptprq	chr10	-	106953148	107145812	7257	39	0	0	0.01	0.023	0.002	0.006	0	0	0.002	0.004	0.001	0.004	0	-	-	-	-	-	-	-	-	-	-	-	-	-	-	-	-	-	-	-	-	-	-	-	-	-	-
Ptprr	chr10	+	115455419	115711985	3466	14	0.03	0.085	0.149	0.048	0.056	0.042	0.046	0	0.01	0.007	0.006	0.01	0.002	-	-	-	-	-	-	-	-	-	-	-	-	-	-	-	-	-	-	-	-	-	-	-	-	-	-
Pttg1ip	chr10	+	77044512	77061477	2247	6	33.72	36.441	57.828	24.89	25.694	23.383	45.312	10.625	17.012	7.672	18.187	26.279	21.946	104	105	125	134	939	1326	484	573	477	532	406	542	929	1024	141	179	243	320	102	163	497	640	565	818	716	836
Pwp1	chr10	+	85334576	85351848	2579	15	36.379	47.954	44.491	55.043	45.217	48.455	36.699	20.97	20.087	18.733	15.328	8.826	14.429	34	35	119	85	375	298	414	299	315	256	361	227	260	228	128	139	262	152	122	105	370	273	230	139	414	339
Pwp2	chr10	-	77649470	77707387	5048	23	6.244	4.176	5.182	6.104	6.52	5.881	6.949	5.816	6.645	4.701	7.803	15.803	8.075	24	19	23	8	120	111	133	112	164	123	102	97	144	125	101	94	120	90	100	89	302	199	411	203	259	206
Qrsl1	chr10	-	43592801	43608943	2665	7	5.639	5.227	4.974	7.136	6.482	6.601	5.375	0.77	0.866	0.583	0.773	0.662	0.732	27	32	48	31	158	198	262	268	235	252	233	232	215	187	15	22	21	18	16	12	48	35	32	26	44	29
R3hdm2	chr10	+	126857923	126936440	4249	24	16.432	15.316	17.47	12.672	16.608	17.004	18.856	5.517	6.033	4.77	8.991	11.582	8.776	25	25	42	39	179	172	128	92	175	137	197	183	224	218	14	12	11	11	11	11	39	40	35	31	40	55
Rab21	chr10	-	114726918	114752647	1824	7	19.396	15.92	35.803	26.445	31.849	32.089	29.645	14.532	9.039	13.591	17.588	23.712	20.615	30	28	30	34	228	299	168	167	210	222	255	244	166	183	212	488	96	221	236	367	297	479	344	767	324	697
Rab32	chr10	-	10264837	10278005	2054	3	0.864	0.861	1.087	1.362	1.461	1.65	2.801	0	1.296	1.732	0	2.043	1.897	5	0	4	0	17	18	21	22	21	30	37	25	63	63	-	-	14	27	21	36	-	-	43	45	22	59
Rab36	chr10	+	74499834	74516845	2621	11	0.239	0.169	0.122	0.232	0.272	0.301	1.136	0.421	0.57	0.385	1.216	1.888	1.551	1	0	0	6	0	4	5	1	5	12	4	5	39	10	3	1	5	4	0	3	11	20	19	20	20	15
Rab3ip	chr10	-	116342840	116387436	2690	10	13.501	17.042	12.547	11.257	10.42	10.624	12.386	8.866	8.869	7.526	8.738	4.381	6.998	9	5	2	13	52	61	48	38	40	57	45	42	49	65	19	9	27	20	10	12	31	31	14	8	39	16
Rab5b	chr10	-	128114235	128133324	3180	6	4.102	3.616	4.541	2.84	3.456	3.414	6.032	1.422	2.24	1.056	4.152	6.241	4.787	9	2	2	4	24	25	15	16	18	13	14	11	12	45	18	5	22	4	12	4	49	4	37	0	39	4
Raet1a	chr10	+	21878415	21903723	1539	9	3.526	3.065	3.581	3.961	5.607	4.557	2.836	0.766	1.973	1.527	0.426	1.563	1.6	10	33	0	43	5	173	26	187	57	385	14	297	19	147	70	0	28	194	21	198	107	2	26	379	29	363
Raet1b	chr10	+	22081700	22093945	1271	7	0.903	0.58	1.792	1.364	1.94	1.023	0.944	0.644	0.554	0.63	1.158	0.268	0.672	-	-	1	1	11	4	12	3	11	2	5	2	8	1	1	20	11	1	15	4	0	73	6	11	52	15
Ranbp2	chr10	+	57909600	57956903	9477	29	26.584	38.271	27.956	39.74	49.156	51.754	45.396	54.66	47.218	54.404	39.064	30.326	34.429	100	83	59	75	321	266	542	554	656	721	726	882	579	634	462	797	492	684	550	772	883	1102	458	545	918	1160
Rap1b	chr10	-	117251653	117283030	1937	8	50.646	89.379	81.161	122.659	116.175	148.764	110.172	50.128	42.066	24.721	32.388	24.798	26.917	-	-	-	-	-	-	-	-	-	-	-	-	-	-	-	-	-	-	-	-	-	-	-	-	-	-
Rassf3	chr10	-	120847406	120913306	3425	5	7.77	7.037	5.453	9.356	9.979	9.867	23.802	39.399	42.369	30.608	49.417	44.666	28.416	35	18	61	67	191	164	434	108	419	145	461	242	901	614	871	636	1178	792	837	493	2393	2074	1705	982	1705	1035
Rassf9	chr10	+	101974856	102009194	2118	2	0.493	0.522	0.43	2.885	0.877	0.897	3.883	0	0.072	0.013	0	1.216	0.035	0	1	0	1	1	6	16	12	5	4	3	5	19	27	-	-	-	-	-	-	-	-	6	12	-	-
Rbms2	chr10	-	127566526	127617353	5390	14	11.191	24.394	15.045	11.995	18.455	12.843	26.053	3.35	3.251	3.184	3.355	3.28	3.309	29	27	92	93	232	292	212	234	273	343	180	233	499	533	61	44	50	23	74	36	126	129	100	72	144	74
Rdh16	chr10	+	127196819	127205355	3890	4	0.054	0	0	0	0	0.004	0.152	0.019	0.013	0.028	0.018	0.131	0.044	-	-	-	-	-	-	-	-	-	-	-	-	-	-	-	-	-	-	-	-	-	-	-	-	-	-
Rdh19	chr10	+	127286984	127298232	1889	4	0	0	0	0	0	0	0	0	0	0	0	0	0	-	-	-	-	-	-	-	-	-	-	-	-	-	-	-	-	-	-	-	-	-	-	-	-	-	-
Rdh7	chr10	-	127321083	127325789	1595	4	0	0	0.067	0	0	0	0	0	0	0	0	0	0	-	-	-	-	-	-	-	-	-	-	-	-	-	-	-	-	-	-	-	-	-	-	-	-	-	-
Reep3	chr10	-	66474256	66559605	3023	8	9.356	7.534	6.374	10.093	14.5	20.609	21.44	25.12	23.159	26.134	23.874	20.853	27.662	56	64	53	88	254	318	337	550	552	791	797	1173	984	1238	713	700	805	509	1011	681	925	726	672	416	1026	774
Reep6	chr10	+	79792915	79799186	1991	6	10.588	5.294	5.598	4.818	6.319	7.698	8.153	1.053	0.427	0.225	1.552	0.914	1.25	31	25	14	24	66	69	45	75	65	97	71	77	96	89	3	1	2	1	3	0	3	26	3	11	13	8
Reps1	chr10	+	17775746	17844961	2618	20	25.313	17.849	24.915	23.987	23.415	25.873	19.97	3.99	4.9	2.973	7	4.208	5.988	50	53	40	57	276	346	296	343	284	314	317	332	272	249	98	152	102	126	98	92	401	515	334	410	430	558
Rev3l	chr10	+	39451966	39595012	10666	32	9.912	12.604	9.617	8.894	10.671	9.286	12.439	71.062	62.406	27.56	76.231	31.989	39.376	52	40	72	78	183	171	251	231	310	236	271	188	280	320	2037	1337	1935	1367	837	665	5131	2789	1744	875	2807	1610
Rexo1	chr10	-	80003671	80024305	5249	15	6.72	6.389	4.565	5.572	5.773	6.508	5.505	2.309	1.442	1.684	2.11	1.236	1.934	17	22	28	37	80	80	96	98	94	95	114	110	89	90	59	41	18	25	32	32	84	88	62	35	73	75
Rfpl4b	chr10	-	38540347	38541585	1054	3	0.099	0.28	0.086	0.087	0	0.028	0	0.014	0.032	0.006	0	0	0.007	-	-	-	-	-	-	-	-	-	-	-	-	-	-	-	-	-	-	-	-	-	-	-	-	-	-
Rfx4	chr10	+	84218793	84369281	3940	18	0.344	0.468	0.227	0.255	0.249	0.248	0.154	4.865	8.419	9.028	9.656	13.262	12.005	-	-	-	-	3	0	1	0	-	-	-	-	0	1	14	6	13	22	27	11	45	34	39	15	69	45
Rfx6	chr10	+	51397566	51450235	3457	19	0	0.064	0.061	0.396	0.37	0.533	17.695	0	0	0	0	0	0	-	-	0	4	2	1	3	21	3	9	14	18	553	603	-	-	-	-	-	-	-	-	-	-	-	-
Rgs17	chr10	+	4424141	4520878	8191	6	0.344	0.207	0.198	0.134	0.252	0.405	0.974	2.619	2.151	0.771	1.2	0.695	0.929	1	3	1	2	2	14	2	10	5	13	29	23	46	79	121	258	77	184	59	57	66	182	44	72	67	125
Rhobtb1	chr10	+	68675405	68754539	4329	11	1.832	1.464	0.965	0.822	0.885	0.948	3.796	2.049	2.315	2.407	3.851	3.763	3.406	0	4	2	3	9	11	6	15	2	17	7	10	49	73	38	42	41	44	46	60	144	168	109	182	147	223
Ric8b	chr10	+	84380361	84479192	3069	10	5.815	9.414	8.213	7.123	9.597	8.774	10.517	8.441	7.693	7.476	8.446	6.303	8.414	2	4	6	5	22	47	19	25	32	39	53	35	34	38	110	89	67	58	94	75	197	117	125	90	228	153
Rmnd1	chr10	+	5914189	5943372	1849	13	4.911	3.109	4.434	3.708	3.752	3.2	2.955	1.186	1.137	0.99	1.549	1.128	1.192	23	9	22	17	180	85	143	59	130	63	102	49	95	62	27	23	29	9	21	11	97	78	53	43	88	60
Rmst	chr10	-	91544491	91627923	2687	13	0	0	0.006	0.068	0.011	0.114	0.156	0	0.024	0.005	0.015	0.221	0.03	-	-	-	-	-	-	-	-	-	-	-	-	-	-	-	-	-	-	-	-	-	-	-	-	-	-
Rnf126	chr10	-	79221260	79229666	1608	9	15.577	21.772	15.297	16.941	14.992	15.992	11.56	2.342	2.769	1.845	4.334	2.558	3.449	2	10	7	10	16	13	23	18	16	14	19	17	14	11	1	0	0	1	0	3	5	7	4	5	4	7
Rnf146	chr10	-	29063982	29082248	4404	4	12.583	13.439	15.687	12.496	13.95	13.178	18.12	17.833	15.283	14.794	25.655	22.341	19.794	64	57	129	110	591	711	396	456	459	607	416	510	648	763	658	1071	488	712	586	894	1261	2282	829	1482	1220	2000
Rnf217	chr10	-	31221693	31329531	2860	6	1.168	0.541	2.055	3.944	3.49	4.812	4.766	2.01	1.902	2.21	2.145	2.323	2.527	0	2	-	-	13	10	22	38	25	36	15	29	19	50	15	10	7	14	8	11	14	21	12	14	37	23
Rnf41	chr10	+	127848672	127878497	4377	7	5.15	4.681	5.255	6.22	6.241	6.77	8.358	7.185	7.793	8.31	9.465	10.625	10.972	16	12	21	12	49	93	89	106	80	105	80	114	94	167	124	95	67	101	138	105	212	242	135	191	205	243
Rnu3a	chr10	+	39978382	39978485	104	1	5.017	2.126	3.942	2.485	12.854	3.512	3.197	129.813	248.574	163.316	22.348	17.39	6.31	0	1	0	4	1	0	-	-	5	6	2	2	1	4	299	260	416	583	507	395	61	112	41	45	6	19
Rnu6	chr10	-	117099338	117099444	107	1	0	0	0	0	0	0	0	0	0	0	0	0	0	-	-	-	-	-	-	-	-	-	-	-	-	-	-	-	-	-	-	-	-	-	-	-	-	-	-
Ros1	chr10	-	51765732	51915050	7431	44	0.028	0.04	0.002	0	0	0	0.023	0.014	0	0.002	0.011	0	0	-	-	-	-	-	-	-	-	-	-	-	-	-	-	-	-	-	-	-	-	-	-	-	-	-	-
Rpf2	chr10	-	39943052	39966785	1830	10	23.211	44.141	32.283	48.845	31.176	31.633	21.271	5.926	6.742	6.059	5.691	2.543	5.789	93	79	191	273	746	890	1022	1319	661	872	727	847	481	627	81	46	100	58	84	52	200	107	83	43	239	110
Rpl41	chr10	-	127985166	127986224	449	4	7.67	13.132	9.299	4.943	3.308	3.677	2.447	0.328	0.903	0.25	0.709	0.417	0.664	11	3	35	5	174	48	74	28	64	12	66	14	43	10	8	1	19	4	6	0	33	4	16	5	31	7
Rps12	chr10	-	23504989	23507015	518	6	82.403	94.903	61.613	62.745	50.181	57.936	36.387	1.081	3.121	1.324	1.205	0.474	1.063	-	-	-	-	-	-	-	-	-	-	-	-	-	-	-	-	-	-	-	-	-	-	-	-	-	-
Rps15	chr10	+	79755176	79756859	522	4	510.821	896.998	732.469	504.896	495.742	428.445	460.875	17.584	34.307	16.795	26.156	22.297	30.509	2723	200	5519	1214	14681	3708	11132	1921	8559	1905	6020	1757	6974	1832	452	5	583	5	456	6	1035	6	734	6	1141	3
Rps26	chr10	-	128061585	128063562	448	4	903.395	1278.28	904.939	667.9	632.035	604.003	592.947	40.468	93.154	38.459	201.219	194.261	285.367	1100	2	1838	1	5429	1	4534	3	3569	1	2756	0	3355	0	13	1	33	0	23	1	88	7	19	0	94	3
Rrp1	chr10	-	77863107	77875788	2008	13	69.957	60.636	68.696	70.634	67.795	73.826	64.915	77.065	47.76	68.961	108.879	105.678	112.028	32	26	58	68	257	292	265	244	257	207	225	239	228	217	111	162	87	133	120	164	444	519	358	397	492	574
Rsph4a	chr10	+	33624917	33635827	3650	6	3.86	6.139	3.852	3.919	5.258	4.716	3.964	0.065	0.074	0.055	0.05	0.073	0.069	10	11	28	42	47	149	80	110	116	139	94	120	110	143	1	1	1	4	1	1	2	5	1	1	1	2
Rspo3	chr10	-	29172912	29255673	2397	5	0.479	0.646	0.272	0.393	0.954	2.444	6.868	0	0.415	0.153	0.06	0.909	0.151	2	0	4	0	4	2	2	1	6	26	37	33	123	97	-	-	10	6	3	6	13	0	50	75	16	9
Rtdr1	chr10	-	74420222	74495331	1203	7	0	0.123	0	0.063	0.012	0.036	0	0	0	0.011	0.005	0.051	0.024	-	-	-	-	-	-	-	-	-	-	-	-	-	-	-	-	-	-	-	-	-	-	-	-	-	-
Rtkn2	chr10	+	67442346	67506612	3932	13	4.937	7.01	9.183	7.28	7.4	6.168	4.981	8.598	5.338	6.427	7.75	1.677	3.399	3	11	14	10	74	123	92	76	71	80	64	88	51	53	147	106	85	52	130	75	262	194	44	37	145	89
Rtn4ip1	chr10	+	43621613	43667668	2981	9	6.967	6.873	6.214	7.634	7.18	6.617	4.752	5.016	3.076	4.135	4.928	5.179	4.401	77	29	74	56	337	175	325	212	362	216	308	215	197	148	159	107	97	61	131	82	352	202	309	220	385	209
Rufy2	chr10	+	62442971	62481490	8936	18	15.732	12.363	19.166	25.447	20.458	20.471	17.008	8.347	5.59	8.108	8.896	8.597	8.095	82	73	77	55	508	519	689	657	703	666	687	609	663	670	682	639	316	293	586	651	1048	948	1093	993	1008	1022
Rwdd1	chr10	-	33716361	33739422	1082	7	25.367	23.364	23.617	23.477	16.446	19.121	13.613	3.601	3.842	3.895	5.594	2.629	5.783	4	4	3	8	20	14	16	27	10	6	16	21	4	13	18	7	9	10	9	9	46	36	10	15	38	33
S100b	chr10	+	75716581	75724064	1661	3	0.314	0	0.037	0.009	0	0.009	0.096	24.829	11.81	0.562	10.139	39.641	7.232	-	-	-	-	-	-	-	-	-	-	-	-	-	-	0	1	0	2	-	-	0	1	3	2	0	2
S1pr4	chr10	-	80960490	80962882	2393	1	0.262	0.37	0.876	0.102	0.118	0.085	0.121	0.037	0.028	0	0.067	0.026	0.009	-	-	-	-	13	8	-	-	-	-	3	0	1	0	-	-	-	-	-	-	-	-	-	-	-	-
Samd3	chr10	+	25949513	25980610	2620	8	0	0	0	0	0	0.072	3.255	0.006	0.019	0	0.006	0.01	0.014	-	-	-	-	-	-	-	-	-	-	0	4	35	28	-	-	0	2	-	-	-	-	-	-	1	0
Samd5	chr10	-	9347057	9395006	2495	2	0.418	0.65	0.201	0.262	0.095	0.439	2.897	0.059	0.654	1.386	0.23	3.082	2.241	-	-	0	1	2	0	6	1	-	-	12	1	46	27	-	-	5	1	6	7	1	1	10	33	7	26
Sar1a	chr10	+	61143069	61156045	2602	7	48.973	54.045	41.798	42.69	36.118	42.429	56.873	49.973	68.877	45.162	52.929	43.503	55.912	140	104	215	200	787	833	821	901	796	711	1006	946	1340	1296	794	668	814	701	714	552	1323	1152	862	799	1485	1336
Sarnp	chr10	+	128258827	128314694	1062	11	14.741	21.93	24.92	19.282	17.637	15.601	14.481	4.78	4.319	3.998	6.974	3.205	5.962	29	2	56	0	326	0	238	3	261	2	265	4	183	6	90	0	60	4	112	0	213	4	121	2	212	0
Sash1	chr10	-	8442017	8605868	7183	20	9.488	5.992	7.804	6.527	9.742	9.853	7.466	7.688	12.14	12.579	13.194	25.781	20.626	70	48	92	28	394	185	445	118	570	222	571	228	396	228	214	208	408	300	347	333	811	685	1231	1413	1277	1203
Sbno2	chr10	-	79519759	79565447	4640	32	5.218	2.859	3.927	2.67	3.39	3.306	3.716	2.382	1.731	2.017	5.096	17.723	5.115	5	10	11	11	41	66	34	34	57	57	47	47	55	49	88	140	50	46	67	129	308	291	1115	1275	302	366
Scamp4	chr10	+	80065627	80078528	1802	7	19.228	32.189	17.669	15.826	13.889	14.935	18.224	0.706	1.158	0.622	2.681	1.943	2.851	42	36	98	81	236	202	193	151	171	185	204	204	260	250	8	13	29	12	10	2	54	67	41	44	94	87
Scml4	chr10	+	42580318	42680588	4745	9	0.088	0.031	0.07	0.019	0.003	0.012	0.021	1.766	2.042	2.53	2.95	7.527	4.01	0	1	-	-	3	1	2	1	1	0	0	1	0	2	137	17	84	19	158	13	333	65	804	156	508	89
Scyl2	chr10	-	89102852	89149030	3431	18	13.019	11.45	8.983	13.735	13.685	15.403	21.464	4.994	4.755	4.626	5.23	4.317	4.711	16	16	23	17	104	96	132	100	145	126	151	133	240	239	123	117	99	95	146	116	237	285	198	239	229	288
Sdr9c7	chr10	+	127335591	127348817	2851	4	0.037	0	0.107	0	0	0	0	0	0	0	0	0	0	-	-	-	-	-	-	-	-	-	-	-	-	-	-	-	-	-	-	-	-	-	-	-	-	-	-
Sec63	chr10	+	42481302	42552320	6032	21	10.554	12.451	12.384	14.32	13.42	14.531	18.669	16.971	10.068	13.478	13.5	14.625	15.005	12	26	19	27	157	172	179	176	197	149	176	217	282	264	392	410	202	136	322	340	553	517	569	517	673	646
2012-09-10	chr10	-	58626860	58684595	2540	10	5.259	12.883	21.46	7.978	15.374	12.615	20.099	24.703	24.456	20.688	26.104	19.173	19.586	8	9	12	8	146	163	77	48	124	95	68	81	123	117	575	240	452	175	631	221	1406	594	932	256	1229	390
Serinc1	chr10	-	57235580	57252335	2879	9	32.915	49.05	43.235	63.971	64.429	68.335	100.693	31.943	37.48	34.378	31.351	37.571	37.438	88	57	190	218	923	896	1440	1104	1530	1245	1764	1506	2581	2291	213	354	361	375	319	480	384	638	388	696	504	777
Sesn1	chr10	+	41530380	41628242	3182	10	6.035	16.584	7.802	3.932	3.823	3.113	4.733	7.311	7.925	4.83	9.921	15.315	9.001	7	14	57	54	132	92	80	77	55	52	57	34	59	61	159	67	122	87	104	51	379	265	361	279	328	254
Sf3a2	chr10	+	80261480	80267667	1674	9	24.75	56.62	33.451	40.157	33.096	38.474	23.167	1.934	1.288	1.537	2.79	1.565	1.831	38	28	150	110	199	199	267	249	183	210	192	180	154	133	3	0	3	0	0	1	2	6	3	3	2	3
Sf3b5	chr10	+	12728256	12728989	734	1	43.651	137.565	79.641	64.66	43.447	42.32	44.347	4.438	6.671	3.928	14.781	9.832	12.944	121	66	431	289	1244	833	1082	622	728	375	536	325	682	364	19	28	19	22	12	31	95	109	64	66	59	124
Sgk1	chr10	+	21601990	21719709	3106	14	24.764	49.997	32.767	35.195	14.963	29.645	60.293	1.809	3.877	2.414	1.13	1.629	4.015	7	9	30	11	45	31	69	75	30	33	45	61	122	77	1	0	6	2	2	0	6	4	6	0	18	31
Sgpl1	chr10	-	60561390	60610413	4123	15	36.45	23.793	34.65	32.491	27.2	34.449	53.091	15.916	24.717	25.121	29.573	55.963	48.381	111	90	81	60	512	287	498	412	374	330	394	379	646	636	319	220	348	244	517	341	940	552	1197	655	1459	819
Sgta	chr10	-	80506818	80522899	1947	12	25.354	34.372	30.18	31.114	27.304	31.39	29.102	10.055	15.748	10.417	23.255	17.925	19.56	57	32	45	63	194	199	181	249	173	205	180	199	225	220	24	28	46	67	44	42	146	190	93	152	135	187
Sh3rf3	chr10	+	58276107	58601664	5781	10	0.433	0.076	0.231	0.074	0.301	0.225	0.078	0.65	1.392	1.086	0.769	1.481	1.597	5	0	-	-	7	9	2	1	12	19	7	12	5	7	38	28	58	52	50	45	59	55	78	86	98	112
Shc2	chr10	-	79080679	79100663	3961	13	3.214	0.875	2.02	3.6	3.724	5.762	6.59	0.244	0.409	0.152	0.635	0.556	0.167	9	6	3	1	22	31	40	38	51	45	61	55	76	64	0	4	1	2	1	0	2	11	2	11	0	3
Shmt2	chr10	-	126954195	126959491	2279	12	44.557	67.364	61.187	85.508	89.525	126.991	64.895	19.76	14.993	13.694	21.941	11.769	17.62	67	90	219	139	878	593	1120	778	1414	870	2019	1337	1089	613	88	67	66	29	60	50	107	76	73	36	82	77
Shprh	chr10	+	10869228	10929416	7385	28	5.314	3.743	3.179	6.058	7.056	6.948	6.662	7.627	7.717	9.931	6.295	5.459	7.689	14	14	16	12	61	46	142	142	155	162	169	171	129	155	192	150	186	111	305	223	272	184	232	204	357	318
Si	chr10	+	128143314	128157294	2130	11	25.282	8.512	9.994	1.891	1.374	1.845	2.436	0.239	0.12	0.114	0.292	0.127	0.149	41	22	13	13	55	53	10	17	4	10	10	16	19	21	1	2	-	-	-	-	0	5	-	-	1	1
Sim1	chr10	+	50615457	50708958	7354	11	0.028	0	0.006	0.027	0.018	0.05	0.269	0.088	0	0.004	0.098	0.002	0.001	-	-	-	-	1	0	-	-	-	-	-	-	3	3	-	-	-	-	-	-	-	-	-	-	-	-
Sirt1	chr10	-	62781753	62801780	3907	9	38.064	101.49	47.847	55.866	88.399	78.32	53.907	4.29	5.681	4.296	3.913	2.996	3.349	8	6	14	21	20	22	32	39	44	42	45	33	18	28	1	2	2	4	4	5	2	0	1	2	2	1
Sirt6	chr10	-	81084531	81090353	1703	8	7.66	16.965	15.219	11.033	11.147	9.729	10.049	1.012	0.548	0.378	0.876	0.456	0.475	5	7	29	31	104	112	83	88	90	92	69	74	74	84	3	10	2	8	0	1	5	15	1	0	0	10
Slc16a10	chr10	-	39753341	39862060	5394	6	1.354	0.451	0.58	0.972	0.719	1.419	0.812	0.18	0.153	0.144	0.313	0.191	0.053	5	3	8	2	24	10	21	11	14	12	43	42	35	12	23	3	11	1	10	6	46	10	23	9	8	1
Slc16a7	chr10	-	124664541	124765591	2419	7	0.647	0.122	0.138	0.327	0.411	0.501	0.125	0	0.443	0.147	0.007	0.299	0.08	0	1	-	-	-	-	9	4	2	2	4	2	0	2	-	-	5	5	2	0	0	1	8	7	1	7
Slc16a9	chr10	+	69708024	69748699	3563	6	3.896	1.51	3.384	1.169	1.859	1.513	1.951	0.222	0.476	0.163	0.702	1.101	0.701	27	23	9	8	101	108	23	37	55	56	30	55	52	57	10	15	13	41	12	10	84	116	101	200	117	142
Slc17a8	chr10	-	89036765	89083994	4452	12	0	0	0	0	0	0	0.013	0.017	0.121	0.364	0.05	0.277	0.302	-	-	-	-	-	-	-	-	-	-	-	-	-	-	-	-	1	0	4	0	-	-	0	1	3	3
Slc19a1	chr10	+	76496004	76513171	2295	6	5.23	5.395	5.061	6.399	4.336	4.469	4.61	0.954	0.714	0.531	1.112	0.374	0.873	12	4	9	12	41	18	54	35	34	32	42	27	37	20	5	4	8	3	4	4	17	16	5	0	15	12
Slc1a6	chr10	+	78243241	78277570	2089	10	0.999	0.282	0.487	1.143	0.711	1.056	0.249	0.056	0.089	0.193	0.137	0.192	0.296	1	1	-	-	-	-	-	-	0	1	2	2	1	1	-	-	3	0	-	-	-	-	-	-	-	-
Slc22a16	chr10	+	40290168	40323938	2243	8	0.047	0	0.122	0.047	0.026	0.013	0	0	0	0	0	0	0	-	-	-	-	-	-	-	-	-	-	-	-	-	-	-	-	-	-	-	-	-	-	-	-	-	-
Slc25a16	chr10	+	62383381	62409242	3141	9	5.848	9.761	10.325	9.273	11.378	10.238	9.526	2.578	3.089	1.964	1.986	1.676	2.046	27	16	72	62	313	321	307	265	319	427	322	355	298	332	78	62	80	95	64	45	124	114	77	108	141	135
Slc25a3	chr10	-	90579323	90586708	1512	8	278.578	558.278	316.673	355.475	347.23	334.204	307.22	20.715	31.803	19.816	26.265	32.895	29.028	92	68	189	237	406	526	430	496	545	524	587	624	471	568	20	15	54	60	24	20	82	70	159	143	147	116
Slc26a10	chr10	-	126609482	126617701	2215	17	0.188	0.499	0.391	0.542	0.925	0.587	1.194	0.017	0	0.005	0.038	0.019	0.026	-	-	-	-	2	0	4	0	6	0	2	0	0	5	-	-	-	-	-	-	-	-	-	-	-	-
Slc29a3	chr10	-	60174820	60215530	5240	6	1.414	1.646	1.828	0.856	1.032	0.823	1.856	0.563	0.633	0.499	0.505	1.059	0.782	7	12	29	16	177	57	24	41	49	40	34	40	73	65	5	31	13	22	7	21	0	25	37	25	25	42
Slc2a12	chr10	+	22364817	22423686	3762	5	0.361	0.686	0.589	0.158	0.154	0.124	0.98	0.453	0.723	0.459	0.762	0.852	0.544	-	-	-	-	-	-	-	-	-	-	-	-	-	-	-	-	-	-	-	-	-	-	-	-	-	-
Slc35d3	chr10	-	19567723	19571265	2629	2	0.198	0.28	1.201	4.476	2.746	2.795	2.793	0.028	0.649	0.088	0.112	0.054	0.057	-	-	2	0	50	20	169	12	87	14	84	10	101	32	0	1	2	3	-	-	0	1	1	0	0	1
Slc35e3	chr10	-	117170734	117183414	3483	5	2.337	1.989	1.748	2.579	3.139	2.752	3.291	1.548	1.157	1.797	1.167	1.026	1.008	-	-	-	-	-	-	-	-	-	-	-	-	-	-	-	-	-	-	-	-	-	-	-	-	-	-
Slc35f1	chr10	+	52410307	52831428	4973	8	0.693	0.311	0.354	1.027	1.132	1.513	0.407	10.263	9.436	17.324	11.231	4.658	9.027	4	2	3	0	3	1	7	12	7	14	11	14	0	2	38	40	31	50	66	62	121	99	34	16	106	102
Slc39a3	chr10	-	80491285	80496657	3462	2	0.814	1.873	1.469	0.277	0.528	0.494	1.587	1.226	2.817	1.134	2.279	1.737	2.271	3	2	3	7	27	24	6	2	9	6	7	13	32	41	8	5	18	24	7	10	38	33	19	17	30	32
Slc39a5	chr10	-	127832987	127837522	2028	11	0.36	0	0.142	0.075	0.11	0.137	0.606	0.08	0.092	0.061	0.071	0.035	0.07	-	-	-	-	-	-	1	0	-	-	-	-	1	4	-	-	-	-	-	-	-	-	-	-	-	-
Slc41a2	chr10	-	82693884	82800562	4386	11	0.381	0.151	0.26	0.083	0.234	0.103	0.323	0.957	1.281	1.16	1.234	1.462	1.151	1	0	-	-	2	0	1	0	2	1	2	1	0	5	10	7	16	7	7	11	14	2	44	2	24	16
Slc5a4a	chr10	+	75610196	75652010	2055	15	0	0	0.022	0.044	0.014	0.007	0.007	0	0	0	0	0	0	-	-	-	-	-	-	-	-	-	-	-	-	-	-	-	-	-	-	-	-	-	-	-	-	-	-
Slc5a4b	chr10	-	75521366	75573763	2132	15	0.538	0.761	1.026	4.941	1.888	0.987	0.346	0.007	0.04	0	0.027	0.013	0.003	-	-	1	0	11	3	63	10	28	3	12	2	6	0	-	-	-	-	-	-	0	1	-	-	1	0
Slc5a8	chr10	+	88348737	88392260	5331	15	0	0.041	0.009	0.046	0.092	0.178	0.198	0.006	0.049	0.05	0.009	0.007	0.01	-	-	-	-	-	-	-	-	0	1	4	1	-	-	-	-	-	-	-	-	-	-	-	-	-	-
Slc6a15	chr10	+	102830477	102882011	3607	13	4.629	8.48	11.774	16.601	19.194	25.272	10.158	0.004	0.08	0.044	0.033	0.149	0.07	5	7	25	16	133	175	187	183	256	192	334	222	142	88	-	-	-	-	3	2	1	3	5	5	0	2
Smarcb1	chr10	-	75359514	75384359	1657	9	33.003	61.56	52.945	56.092	53.659	58.179	48.649	11.027	17.996	10.721	22.762	19.02	22.308	40	28	54	52	282	301	307	275	314	291	411	314	286	284	17	10	28	30	14	32	50	60	34	68	47	69
Smarcc2	chr10	+	127896292	127927230	4935	28	5.921	3.42	5.218	6.038	5.165	4.891	9.144	14.636	9.666	12.713	27.263	26.82	23.884	21	17	29	5	98	64	109	84	89	54	68	43	147	120	375	268	154	150	384	243	1237	939	1037	819	1099	920
Smpd2	chr10	-	41206978	41210146	1602	10	6.84	16.332	7.99	4.754	5.081	4.688	10.755	4.853	8.613	4.785	6.782	6.371	7.746	14	17	27	25	94	74	87	39	57	48	75	56	190	97	23	41	51	77	33	23	99	113	61	82	144	134
Smpdl3a	chr10	+	57514350	57531636	1791	8	1.107	0.412	0.848	0.883	0.498	0.538	0.702	2.081	3.214	2.749	3.72	5.847	3.448	2	0	3	0	10	6	7	2	4	3	2	2	4	4	8	2	23	11	8	6	28	13	46	30	21	17
Snord37	chr10	+	80641706	80641758	53	1	1.969	0	0.573	1.147	1.121	2.205	2.182	0	0.319	0	0.15	0	0	-	-	-	-	-	-	-	-	-	-	-	-	-	-	-	-	-	-	-	-	-	-	-	-	-	-
Snord98	chr10	-	62228327	62228354	28	1	0	0	0	0	0	0	0	0	0	0	0	0	0	-	-	-	-	-	-	-	-	-	-	-	-	-	-	-	-	-	-	-	-	-	-	-	-	-	-
Snrpd3	chr10	+	74980787	74998185	604	4	273.003	786.812	274.006	357.95	198.382	186.047	191.543	50.457	26.935	66.079	58.933	41.511	50.859	105	74	647	438	832	735	1141	1117	740	658	596	618	631	606	110	99	77	66	175	152	238	253	141	159	264	233
Snrpf	chr10	-	93045774	93052403	813	4	28.626	28.919	14.156	17.427	10.907	14.898	10.845	14.183	6.627	11.086	36.323	14.896	29.926	-	-	-	-	19	9	5	8	12	7	11	10	21	4	-	-	-	-	-	-	-	-	-	-	-	-
Snx3	chr10	+	42221860	42255175	1377	4	106.41	114.97	126.132	76.76	74.979	83.962	88.499	34.426	25.117	18.797	50.129	61.365	50.063	134	118	193	177	942	954	579	439	626	470	990	794	856	659	27	38	48	74	24	29	110	139	127	132	128	132
Sobp	chr10	-	42722306	42894336	4980	7	0.566	0.296	0.683	0.272	0.453	0.402	1.283	2.345	1.652	1.263	1.264	2.252	1.478	2	0	1	0	13	9	7	0	10	3	3	7	32	24	45	13	12	7	20	4	27	8	32	8	31	4
Socs2	chr10	-	94874124	94879491	2222	3	23.719	71.911	41.416	39.072	48.284	43.642	37.69	0.577	0.046	0.037	0.573	0.4	0.188	52	36	174	94	569	236	543	305	659	439	565	350	631	286	12	5	-	-	0	1	12	14	1	12	6	12
Speer5-ps1	chr10	+	43890253	43939391	1432	7	0	0	0.021	0	0	0	0	0	0	0.019	0	0	0	-	-	-	-	-	-	-	-	-	-	-	-	-	-	-	-	-	-	-	-	-	-	-	-	-	-
Spic	chr10	-	88138014	88145768	1266	6	1.649	5.589	10.242	0.216	0.164	0.092	0.057	0	0	0	0	0	0	1	3	16	3	41	97	5	0	1	0	0	1	1	0	-	-	-	-	-	-	-	-	-	-	-	-
Spock2	chr10	+	59569005	59596662	3916	10	4.157	1.656	1.865	3.183	1.692	2.507	2.255	1.39	0.821	0.778	1.397	1.352	1.837	52	15	29	11	168	76	166	125	156	75	174	109	173	142	88	40	35	15	46	27	185	66	180	40	214	141
Spryd4	chr10	-	127646964	127648850	1570	2	14.225	16.853	13.926	9.721	10.028	8.748	9.75	0.839	1.88	1.063	2.376	1.051	2.485	23	25	41	36	105	123	73	52	60	82	60	70	73	75	11	15	22	24	11	17	220	186	64	81	286	239
Srgap1	chr10	-	121222298	121484249	3414	22	3.057	1.511	1.641	0.828	1.893	1.648	5.021	2.753	2.321	2.517	2.212	5.947	4.039	8	10	11	4	38	30	11	25	32	29	36	34	83	72	90	119	54	79	115	112	150	137	406	423	264	278
Srgn	chr10	-	61957176	61970503	938	3	3.672	9.979	37.683	2.382	5.099	3.209	22.082	0	0.018	0	0.008	0	0	2	7	4	21	66	281	5	14	6	34	8	24	70	98	-	-	2	0	-	-	-	-	-	-	-	-
Stab2	chr10	-	86303955	86470687	8133	69	0.077	0.082	0.075	0.045	0.015	0.025	0.069	0.04	0.05	0.045	0.12	0.163	0.153	1	0	-	-	1	1	-	-	-	-	0	7	2	1	3	0	-	-	1	4	0	4	1	1	3	5
Stac3	chr10	+	126938773	126945871	1790	12	0.233	0.082	0.17	0.357	0.149	0.245	0.299	0.131	0.221	0.184	0.313	0.42	0.416	-	-	-	-	-	-	-	-	-	-	-	-	-	-	-	-	-	-	-	-	-	-	-	-	-	-
Stat2	chr10	+	127707632	127729905	4393	24	4.799	4.698	6.391	3.765	4.341	2.93	3.586	1.793	1.256	0.89	2.274	2.301	0.902	29	16	62	10	229	141	154	82	146	118	108	78	125	97	93	42	51	31	34	19	164	106	138	84	79	30
Stat6	chr10	+	127080042	127098043	3805	22	7.844	12.532	14.441	9.433	7.565	7.515	11.066	0.184	0.4	0.305	0.354	0.514	0.461	22	11	25	38	164	230	119	106	119	88	135	102	179	187	2	4	17	15	21	13	25	26	24	31	31	21
Stk11	chr10	+	79579281	79593215	1621	10	20.345	22.825	17.3	21.617	21.625	21.263	17.477	34.736	17.124	28.728	57.974	61.444	48.527	20	11	37	18	65	51	70	80	87	99	64	68	99	69	129	98	44	19	121	105	207	100	198	125	178	127
Stox1	chr10	-	62122170	62188847	3102	4	0.303	0.404	0.416	0.108	0.101	0.118	0.359	0.028	0.087	0.109	0.094	0.107	0.112	-	-	-	-	1	3	-	-	-	-	-	-	3	0	-	-	-	-	-	-	-	-	-	-	-	-
Stx11	chr10	-	12659787	12684065	2396	3	0.348	0.338	0.412	0.4	0.471	0.634	1.46	0.098	0.282	0.125	0.193	0.156	0.181	4	4	10	1	14	2	11	14	18	15	21	26	19	54	3	3	9	1	0	1	19	2	6	2	12	3
Stx7	chr10	+	23869123	23908765	2500	10	16.406	13.266	23.103	16.418	18.501	20.11	61.91	7.208	8.502	6.348	9.775	8.981	9.698	26	20	29	12	223	179	204	68	188	100	202	130	548	514	56	96	53	74	47	71	199	275	142	231	237	296
Stxbp5	chr10	-	9475345	9620838	9074	26	2.151	1.348	2.955	1.632	1.753	2.422	6.203	2.085	2.348	1.647	2.146	1.882	2.204	4	3	1	3	27	41	14	17	17	21	32	30	76	75	20	32	37	44	12	32	47	70	38	55	40	52
Sult3a1	chr10	+	33577528	33599281	1096	7	0	0	0.014	0.097	0.054	0.04	0	0	0	0	0	0	0	-	-	-	-	-	-	0	2	-	-	-	-	-	-	-	-	-	-	-	-	-	-	-	-	-	-
Sumo3	chr10	+	77068979	77081076	2493	4	78.995	62.439	55.922	100.956	68.56	89.037	60.206	28.046	26.696	33.25	23.707	24.14	25.632	105	173	139	111	424	481	766	919	480	584	565	800	474	537	122	121	187	163	165	166	247	194	161	138	334	243
Suox	chr10	-	128106943	128110974	2349	4	2.177	2.165	1.273	1.288	1.669	1.605	5.415	0.975	1.005	1.262	1.49	3.303	2.161	2	3	5	11	6	13	4	18	4	11	14	10	21	59	7	14	7	10	17	14	33	25	86	68	34	55
Supv3l1	chr10	-	61892126	61912441	2390	15	30.61	39.781	25.558	26.886	23.585	25.309	19.649	9.243	9.215	7.691	10.839	8.169	9.907	20	25	41	41	108	148	161	159	135	127	138	166	152	136	40	33	38	24	30	22	106	62	83	52	105	86
Susd2	chr10	-	75099364	75106753	3255	15	3.687	8.084	3.335	0.369	0.502	0.507	1.066	0.05	0.088	0.021	0.064	0.284	0.204	15	4	30	21	69	23	7	8	9	4	9	7	18	28	3	0	1	0	-	-	2	1	7	3	3	1
Sycp3	chr10	+	87922332	87935981	1122	9	106.689	29.888	63.088	121.114	110.898	114.035	13.05	0.334	0.702	0.4	0.294	0.307	0.411	51	24	35	12	286	112	463	123	501	59	392	82	58	13	8	5	4	5	13	10	5	17	6	3	24	15
Syde1	chr10	-	78047248	78054709	3288	8	1.206	1.412	2.29	1.567	2.494	3.604	3.732	3.019	5.289	1.824	5.624	4.478	2.861	3	2	4	1	23	8	23	10	32	16	26	23	25	27	20	22	41	42	24	1	97	117	69	71	103	1
Syn3	chr10	-	85511491	85961641	8779	14	0.559	0.411	0.365	0.405	0.482	0.469	0.438	0.243	0.19	0.261	0.343	0.445	0.345	9	7	2	13	21	25	36	27	28	28	38	37	37	33	25	14	17	10	20	10	56	36	36	33	46	41
Syne1	chr10	+	5151834	5326349	10876	55	0.48	0.305	0.575	0.246	0.483	0.298	0.746	4.088	3.994	2.961	4.694	6.16	5.035	1	3	0	5	0	33	7	11	12	23	6	10	20	33	247	77	213	66	200	38	492	200	772	224	749	168
[truncated: 18,918 more rows]

## Sheet: Details samples ES_Xist-del
Table S2. Genome-wide gene expression values and allelic counts for the profiles generated from the ES_Tsix-stop cells (tab 1; undifferentiated ESCs, EB timecourse and NPCs) and the Xist-del cells (tab 2; undifferentiated ESCs).
Gene	Chromosome	Strand	Chr start	Chr end	length	exons	Expression (RPKM)		ES_Xist-del T=0d		ES_Xist-del replica
							ES_Xist-del T=0d	ES_Xist-del replica	129 counts	Cast counts	129 counts	Cast counts
1110028C15Rik	chr1	-	66765817	66864169	4656	15	4.895	3.188	3	0	0	1
1110034B05Rik	chr1	-	57445088	57463518	1413	8	27.321	16.454	97	80	14	18
1110058L19Rik	chr1	-	24002778	24012479	667	3	33.945	18.825	376	763	38	121
1190005F20Rik	chr1	+	153275778	153305313	2665	15	6.89	8.085	103	63	35	19
1200016B10Rik	chr1	-	153214829	153275565	3668	20	19.358	26.051	459	336	214	145
1500015O10Rik	chr1	+	43787447	43799409	888	4	0.067	0	-	-	-	-
1700001G17Rik	chr1	+	33726669	33727557	889	1	0.083	0.12	-	-	-	-
1700009P17Rik	chr1	+	173051792	173057098	1034	6	0.43	0.412	1	0	1	0
1700012A16Rik	chr1	+	155272339	155299704	2045	10	0.471	0.65	-	-	-	-
1700015E13Rik	chr1	+	172238992	172242256	713	2	0	0	-	-	-	-
1700016C15Rik	chr1	+	179659945	179683436	749	6	0.02	0.071	-	-	-	-
1700019A02Rik	chr1	-	53215421	53244461	627	9	4.653	7.637	11	17	8	1
1700019D03Rik	chr1	-	52981971	53009684	834	2	8.611	16.586	116	21	48	5
1700019O17Rik	chr1	+	88322904	88324624	1721	1	0.009	0.031	-	-	-	-
1700020N18Rik	chr1	-	93301456	93302606	547	3	0	0	-	-	-	-
1700022P22Rik	chr1	+	192860701	192866820	428	3	1.142	0.249	2	3	-	-
1700025G04Rik	chr1	-	153731654	153937450	9754	6	2.998	2.324	138	188	26	58
1700034H15Rik	chr1	-	193717951	193731406	4362	5	0.255	0.293	1	1	-	-
1700047M11Rik	chr1	+	184230965	184233420	686	2	0.799	0.62	2	1	0	1
1700056E22Rik	chr1	-	185856911	185857877	967	1	0.153	0.11	-	-	-	-
1700057K13Rik	chr1	-	159029279	159038776	898	9	0	0.178	-	-	-	-
1700066M21Rik	chr1	+	57434464	57442267	3008	2	7.877	6.421	80	83	19	18
1700084C01Rik	chr1	+	171859070	171864784	1440	4	0.298	0.333	2	1	-	-
1810030J14Rik	chr1	+	176260649	176263008	803	2	0	0	-	-	-	-
1810031K17Rik	chr1	-	75131789	75138942	2738	9	5.441	2.196	16	20	0	3
2010300C02Rik	chr1	-	37668521	37776656	4361	10	0.268	0.268	-	-	-	-
2310007B03Rik	chr1	-	95047932	95057447	2302	6	0.064	0	-	-	-	-
2310009B15Rik	chr1	-	140748556	140753431	571	3	2.464	1.118	3	2	-	-
2310035C23Rik	chr1	+	107560438	107651708	5406	29	13.373	10.609	110	86	26	26
2610017I09Rik	chr1	-	42705045	42751670	546	4	0.081	0	2	0	-	-
2610203C22Rik	chr1	-	9550913	9621173	1246	5	0.048	0.043	-	-	-	-
2810025M15Rik	chr1	+	159342483	159350367	1194	3	35.147	26.78	255	315	83	108
2810422O20Rik	chr1	+	165925076	165927374	1457	2	10.793	9.75	11	13	3	3
2810459M11Rik	chr1	+	87942438	87952031	3331	3	0.08	0.16	3	0	0	3
2900060B14Rik	chr1	-	120355246	120355842	597	1	0.298	0	-	-	-	-
2900092D14Rik	chr1	+	42757181	42760021	2841	1	0.094	0.094	0	1	0	3
3110009E18Rik	chr1	+	122017764	122084766	1007	5	2.309	1.11	15	12	3	0
3110035E14Rik	chr1	+	9591348	9617223	3187	6	0.005	0	-	-	-	-
3110079O15Rik	chr1	+	89366839	89372034	462	3	0.032	0	-	-	-	-
4632411B12Rik	chr1	-	36392575	36426026	4663	21	15.519	15.084	388	427	96	125
4832428D23Rik	chr1	-	44260915	44275776	3181	5	0	0	-	-	-	-
4921521F21Rik	chr1	-	65059660	65079322	1353	10	0.208	0.118	3	0	-	-
4921528O07Rik	chr1	-	164954433	165015801	2956	22	0.005	0	-	-	-	-
4922505E12Rik	chr1	-	184677257	184679311	2055	1	0.036	0	-	-	-	-
4930455F23Rik	chr1	+	166205729	166217978	1898	6	3.152	3.756	35	23	7	14
4930521A18Rik	chr1	+	31279684	31281132	1449	1	0	0.037	-	-	-	-
4930523C07Rik	chr1	+	161974511	162008718	4035	3	0.059	0	2	0	-	-
4930558K02Rik	chr1	-	163861499	163909757	1688	8	0	0	-	-	-	-
4930594C11Rik	chr1	-	37542696	37545450	2755	1	0.887	0.232	-	-	-	-
4931408C20Rik	chr1	-	26738646	26744305	4331	2	0.003	0	-	-	-	-
4931428L18Rik	chr1	-	31197923	31279501	1094	3	0	0	-	-	-	-
4931440L10Rik	chr1	-	136437522	136443599	1457	3	0.539	0.803	-	-	-	-
4933400F21Rik	chr1	-	91573082	91580467	3611	4	0.004	0	-	-	-	-
4933406M09Rik	chr1	+	136282517	136287560	1770	4	0.033	0.06	-	-	-	-
4933415F23Rik	chr1	-	23107312	23109092	1781	1	0.017	0	-	-	-	-
5033404E19Rik	chr1	+	187321185	187321893	709	1	0.982	3.227	-	-	-	-
5430435G22Rik	chr1	+	133585272	133610041	2523	6	0.023	0.063	-	-	-	-
5730559C18Rik	chr1	-	138110108	138130841	2988	10	1.135	0.285	17	13	1	1
5830403L16Rik	chr1	-	155696672	155698325	1654	1	0.018	0	-	-	-	-
6030422M02Rik	chr1	+	9898719	9931035	2553	15	3.063	2.313	37	71	10	2
6330578E17Rik	chr1	-	37473930	37486948	3862	3	31.337	44.015	579	547	216	229
6430706D22Rik	chr1	-	90155431	90174154	8439	8	24.071	34.65	335	331	132	106
7420461P10Rik	chr1	-	164577374	164588350	741	4	0	0	-	-	-	-
7530420F21Rik	chr1	-	151923791	151946896	1098	5	0.054	0	-	-	-	-
9130024F11Rik	chr1	+	57028313	57032040	3728	1	0.123	0.328	-	-	-	-
9130409I23Rik	chr1	+	182981368	182990798	1898	3	0	0.112	-	-	-	-
9230116N13Rik	chr1	-	138308493	138312096	2096	3	0.452	0.584	2	4	2	0
9430016H08Rik	chr1	+	57463392	57472802	1325	5	27.951	23.249	88	75	11	22
9430031J16Rik	chr1	+	81073892	81268239	4919	5	0.024	0.087	-	-	-	-
9430060I03Rik	chr1	-	94830103	94847167	1689	2	0.903	0.252	16	8	1	1
9430070O13Rik	chr1	-	158295060	158330121	2154	11	0.089	0.123	-	-	-	-
A230020J21Rik	chr1	+	192849230	192853660	1649	2	0.44	0.452	3	4	3	1
A330023F24Rik	chr1	+	196843593	196864102	5195	8	0.251	0.102	-	-	-	-
A430106G13Rik	chr1	+	139863032	139863118	87	1	0	0	-	-	-	-
A530032D15Rik	chr1	-	85084714	85106428	1760	7	0	0	-	-	-	-
A530098C11Rik	chr1	-	44066253	44076851	1086	5	0.095	0.098	-	-	-	-
A630001G21Rik	chr1	-	87613658	87633181	1936	6	0.321	0.082	-	-	-	-
A830018L16Rik	chr1	+	11404193	11591902	6808	7	1.044	1.282	34	41	12	4
AA408296	chr1	-	194930597	194956445	5548	12	8.429	5.965	166	159	37	34
AA619741	chr1	-	34690380	34693055	2676	1	0.006	0	-	-	-	-
AA986860	chr1	+	132628553	132641199	2909	4	0.407	0.933	2	7	8	15
AI597479	chr1	+	43155555	43172791	3457	4	13.981	14.544	220	143	77	53
AI848100	chr1	-	163746243	163806792	6308	24	13.479	11.935	125	71	31	23
Aamp	chr1	-	74326414	74331312	1820	11	52.259	50.222	254	301	47	82
Abca12	chr1	-	71289664	71461484	8323	53	0.039	0.089	-	-	-	-
Abcb6	chr1	-	75168214	75176857	2933	19	6.427	6.276	63	73	24	32
Abi2	chr1	+	60466642	60538002	5589	9	13.441	10.1	97	66	25	16
Abl2	chr1	+	158488918	158579750	10714	12	7.672	8.392	278	303	98	67
Acadl	chr1	-	66877427	66909841	1892	11	16.467	36.5	104	88	46	34
Acbd3	chr1	+	182656174	182684335	3471	8	15.981	20.248	36	38	19	9
Acbd6	chr1	+	157405250	157534363	1497	8	17.33	14.429	103	61	21	20
Accn4	chr1	+	75447085	75470915	2650	10	0	0	-	-	-	-
Acmsd	chr1	+	129625990	129664141	2303	10	0.206	0.069	-	-	-	-
Acsl3	chr1	+	78654400	78704318	3950	16	55.524	50.995	596	482	141	118
Actr1b	chr1	-	36756047	36766770	2077	11	36.802	32.071	267	200	75	79
Actr3	chr1	-	127289483	127332067	2508	12	36.282	31.651	223	394	80	164
Adam23	chr1	+	63492478	63643089	6656	26	5.404	3.421	104	165	18	48
Adamts4	chr1	+	173180553	173190053	3673	9	0.359	0.29	-	-	-	-
Adcy10	chr1	+	167415314	167506904	5209	34	0.014	0.071	-	-	-	-
Adhfe1	chr1	+	9538127	9568049	3141	14	0.735	1.372	17	25	8	11
Adipor1	chr1	+	136312044	136328918	2024	8	42.748	43.32	189	127	42	56
Adora1	chr1	-	136095799	136132004	5782	2	0.195	0.064	6	0	1	0
Adss	chr1	-	179693309	179726640	2553	13	146.421	128.331	2936	1972	462	303
Aff3	chr1	-	38234172	38721800	6010	23	1.422	0.584	1	0	-	-
Agap1	chr1	+	91351386	91791857	9581	18	1.867	1.944	76	48	14	12
Agfg1	chr1	+	82836058	82892850	3137	13	40.921	54.17	1037	738	450	379
Agxt	chr1	+	95031853	95041998	1517	11	0	0	-	-	-	-
Ahctf1	chr1	-	181675035	181734146	8831	36	30.089	30.28	1232	935	329	294
Aim2	chr1	+	175350735	175396171	2541	9	18.001	31.407	43	52	18	21
Akp3	chr1	+	89021583	89024487	1680	11	0.115	0	-	-	-	-
Akt3	chr1	-	178952246	179178898	4735	13	8.353	10.169	29	41	7	14
Aldh9a1	chr1	+	169280122	169298661	2833	11	67.621	91.083	878	2336	331	765
Alpi	chr1	-	88994579	88998181	2335	11	0	0	-	-	-	-
Alppl2	chr1	-	88983265	88986503	2113	11	0.084	0	-	-	-	-
Als2	chr1	-	59219600	59293937	6680	34	7.601	10.059	184	127	47	56
Als2cr11	chr1	-	59107350	59151744	2131	13	0.313	0.15	-	-	-	-
Als2cr12	chr1	-	58714964	58752833	1576	15	0.009	0.101	-	-	-	-
Als2cr4	chr1	-	59157437	59176940	1868	13	9.56	5.582	137	119	27	20
Angel2	chr1	+	192756746	192770604	3210	8	15.297	12.994	406	278	61	82
Angptl1	chr1	+	158769154	158791209	2190	5	0.074	0.097	-	-	-	-
Ankar	chr1	-	72689554	72747138	4573	24	0.016	0.012	-	-	-	-
Ankmy1	chr1	-	94766706	94799483	3243	18	0.434	0.066	-	-	-	-
Ankrd23	chr1	-	36587379	36592574	1954	9	0.576	0.98	7	4	2	4
Ankrd39	chr1	-	36595018	36604046	1786	4	2.313	2.532	55	27	9	14
Ankrd44	chr1	-	54702184	54983231	6194	28	0.567	0.73	15	21	6	8
Ankrd45	chr1	+	163072843	163100638	3723	7	4.952	29.196	-	-	-	-
Ankzf1	chr1	-	75194810	75207353	3451	17	3.029	4.039	11	11	4	10
Ano7	chr1	+	95270473	95300079	3215	24	0.06	0	-	-	-	-
Aox1	chr1	+	58086813	58163254	4383	35	0.182	0.595	8	14	8	10
Aox3	chr1	+	58169980	58257296	4360	35	0.52	2.77	3	0	9	0
Aox3l1	chr1	+	58335170	58436108	4776	36	0.019	0.045	-	-	-	-
Aox4	chr1	+	58267241	58325441	4973	35	0.366	0.214	15	10	1	1
Ap1s3	chr1	-	79603451	79668547	2876	5	4.593	1.258	124	198	7	27
Apcs	chr1	-	174824092	174825185	984	2	0	0	-	-	-	-
Apoa2	chr1	+	173155185	173156510	521	4	20.691	8.476	-	-	-	-
Apobec4	chr1	+	154597681	154604674	1566	2	0	0.034	-	-	-	-
Aqp12	chr1	+	94902911	94908846	1088	3	0	0	-	-	-	-
Arfgef1	chr1	-	10127588	10222751	7042	38	13.801	14.34	341	133	80	48
Arhgap30	chr1	+	173319091	173340371	4488	12	0.726	1.529	3	5	3	1
Arhgef4	chr1	+	34858567	34869599	2714	10	0.709	1.823	11	11	4	5
Arid5a	chr1	+	36364578	36380874	5699	7	0.33	0.177	3	1	2	1
Arl4c	chr1	-	90594800	90598766	3967	1	5.692	2.562	57	5	4	2
Arl8a	chr1	+	137043411	137052845	1702	7	31.304	29.665	133	49	63	26
Armc9	chr1	+	88051355	88174859	5157	25	1.464	1.475	17	12	2	4
Arpc2	chr1	+	74283124	74314787	1597	10	148.645	138.589	102	100	25	36
Arpc5	chr1	+	154613672	154622710	1898	4	61.487	55.11	178	176	55	58
Asb1	chr1	+	93437142	93456167	5971	5	4.538	4.019	100	102	30	25
Asb18	chr1	-	91849253	91911152	1404	6	0	0	-	-	-	-
Asnsd1	chr1	-	53401488	53409543	2362	6	37.967	41.671	794	528	247	176
Aspm	chr1	+	141351350	141390665	9866	28	10.076	9.874	562	543	163	154
Astn1	chr1	+	160292471	160621917	7164	23	0.035	0.015	-	-	-	-
Atf3	chr1	-	192994175	193007212	1977	4	8.561	5.463	54	60	9	17
Atf6	chr1	-	172634588	172797902	7463	16	6.78	6.587	202	159	43	40
Atg16l1	chr1	+	89652646	89688997	3066	18	19.527	18.533	52	74	27	31
Atg4b	chr1	+	95651610	95686106	2964	13	16.951	19.889	104	129	39	37
Atg9a	chr1	-	75177440	75188497	3764	16	1.932	3.067	85	33	16	25
Atic	chr1	+	71603730	71625977	2611	16	108.38	84.828	4743	3934	880	1007
Atp1a2	chr1	-	174201840	174228195	6227	23	2.832	6.972	11	164	13	150
Atp1a4	chr1	-	174153639	174188555	3485	23	0.055	0.87	-	-	-	-
Atp1b1	chr1	-	166367398	166388486	2424	6	103.234	110.841	383	408	163	131
Atp2b4	chr1	-	135600842	135650098	6284	20	4.758	1.803	33	54	3	10
Atp6v1g3	chr1	+	140170315	140186039	1887	3	0	0	-	-	-	-
Atp6v1h	chr1	+	5073254	5152630	1976	14	70.031	91.545	412	258	141	83
Avpr1b	chr1	+	133495691	133508577	4148	2	0.043	0.026	-	-	-	-
B020018G12Rik	chr1	-	177907907	177909247	1341	1	6.118	5.554	-	-	-	-
B3galt2	chr1	+	145487827	145497067	4578	2	0.049	0.035	-	-	-	-
B3gat2	chr1	+	23768765	23854704	4362	4	11.142	9.904	11	13	4	5
B3gnt7	chr1	+	88199796	88203880	2595	2	8.696	10.928	33	36	9	19
B4galt3	chr1	+	173200459	173207026	1998	8	11.599	10.625	-	-	-	-
BC003331	chr1	-	152208441	152240185	3242	14	14.287	12.768	47	43	26	15
BC026585	chr1	+	159388864	159419556	1928	9	1.321	1.821	12	18	7	11
BC031781	chr1	+	182781282	182798244	3189	7	34.394	24.508	850	762	163	157
BC055324	chr1	-	165884137	165924912	2914	24	31.41	31.933	318	307	83	111
BC094916	chr1	-	175451442	175466088	1294	5	0	0	-	-	-	-
Bag2	chr1	-	33802329	33814595	1815	3	4.006	2.492	72	42	11	15
Bai3	chr1	-	25124321	25886552	5522	31	0.048	0.154	3	2	-	-
Bard1	chr1	-	71074109	71149546	5448	11	21.671	21.475	994	899	260	244
Bat2l2	chr1	-	164601916	164670687	10444	35	29.451	31.676	512	567	187	231
Batf3	chr1	+	192922293	192932822	712	3	0.187	0.075	0	3	-	-
Bcl2	chr1	-	108434756	108610867	7206	2	0.349	0.044	22	3	-	-
Bcs1l	chr1	+	74634935	74639017	1829	8	7.934	5.556	113	87	35	17
Bend6	chr1	-	33908897	33964466	2292	7	0.355	1.416	6	10	1	21
Bivm	chr1	+	44176813	44201616	3571	10	8.712	9.595	268	172	77	70
Blzf1	chr1	-	166219931	166237615	4014	7	11.469	8.788	111	79	20	10
Bmpr2	chr1	+	59821481	59927703	3507	13	2.381	2.867	30	15	5	8
Bok	chr1	+	95582271	95592339	1432	5	5.729	2.601	33	13	4	1
Boll	chr1	-	55356913	55419551	1087	10	0.79	0.392	3	1	0	1
Bpnt1	chr1	+	187156038	187181648	2182	9	51.807	37.989	56	72	5	26
Brp44	chr1	+	167391339	167411345	854	5	22.472	29.031	26	21	12	3
Btg2	chr1	-	135971442	135975732	3083	2	22.229	15.704	273	223	42	50
Bzw1	chr1	+	58449980	58463392	2833	12	154.158	133.807	1287	360	195	78
C030002c11rik	chr1	-	196781953	196803153	2491	5	0.131	0.043	-	-	-	-
C130026I21Rik	chr1	-	85242919	85267141	1971	8	0	0	-	-	-	-
C130036L24Rik	chr1	+	88256149	88264539	1266	2	0.234	0.252	-	-	-	-
C130074G19Rik	chr1	-	186695805	186706915	2853	2	8.351	4.084	248	178	35	19
C1ql2	chr1	+	122237159	122239751	2000	2	0.044	0	-	-	-	-
C4bp	chr1	-	132532498	132558195	1883	10	0	0	-	-	-	-
C4bp-ps1	chr1	-	132588832	132612398	7308	15	3.584	5.606	110	82	45	34
Cab39	chr1	+	87690022	87748152	3800	9	36.081	27.246	156	247	13	47
Cabc1	chr1	-	182095369	182126151	4026	15	1.192	0.766	8	4	0	3
Cacna1e	chr1	-	156239649	156573050	12698	47	0.042	0.017	-	-	-	-
Cacna1s	chr1	+	137949478	138016399	6253	44	0.066	0.094	-	-	-	-
Cacybp	chr1	-	162133052	162142908	1446	6	405.232	287.064	-	-	-	-
Cadm3	chr1	-	175264385	175297826	4159	9	0.068	0.064	-	-	-	-
Camk1g	chr1	-	195172540	195196476	2452	13	0.707	0	17	8	-	-
Camsap1l1	chr1	-	138164700	138242681	7823	19	8.544	6.808	305	322	59	67
Capn10	chr1	+	94830985	94844525	2877	12	5.95	1.96	57	60	9	1
Capn2	chr1	-	184397390	184447614	3185	21	6.89	5.178	174	61	29	4
Capn8	chr1	+	184495138	184536657	2483	10	0.298	0.064	1	1	-	-
Carf	chr1	+	60155125	60207878	2604	16	1.496	2.35	17	24	13	3
Casp8	chr1	+	58852218	58904347	2585	9	1.06	2.758	20	6	24	20
Casq1	chr1	-	174140025	174150026	1874	11	0.269	0.823	-	-	0	1
Ccdc108	chr1	-	74948654	74982173	5718	33	0.003	0	-	-	-	-
Ccdc115	chr1	-	34493515	34496517	1705	5	10.526	6.896	58	49	13	15
Ccdc121	chr1	-	183439764	183441582	1819	1	0	0	-	-	-	-
Ccdc150	chr1	+	54307527	54425571	3808	28	0.191	0.349	-	-	1	0
Ccdc19	chr1	+	174451261	174476001	1822	12	0.496	0.905	-	-	-	-
Ccdc93	chr1	+	123327644	123403037	7256	24	6.433	7.01	408	269	130	84
Ccl20	chr1	+	83113341	83115742	802	4	0.332	0	-	-	-	-
Ccnt2	chr1	+	129670741	129701414	3514	9	37.188	37.987	279	286	55	77
Ccnyl1	chr1	+	64737919	64772218	2927	10	6.359	6.071	106	110	37	34
Cd244	chr1	+	173489324	173515447	3758	9	0.028	0.042	-	-	-	-
Cd247	chr1	+	167718820	167804117	5782	9	12.89	9.579	234	198	43	62
Cd28	chr1	+	60803232	60830203	4317	4	0.031	0.308	2	0	0	1
Cd34	chr1	+	196765015	196787486	2621	8	1.802	0.345	10	1	-	-
Cd46	chr1	-	196868094	196918442	1213	11	0.061	0	-	-	-	-
Cd48	chr1	+	173612186	173635388	1142	4	0	0	-	-	-	-
Cd55	chr1	-	132335606	132359317	2527	10	15.646	12.801	309	177	69	48
Cd84	chr1	+	173770710	173820849	3190	8	0.019	0.083	-	-	-	-
Cdc42bpa	chr1	+	181891220	182095733	8656	37	5.753	7.486	108	107	57	58
Cdc73	chr1	-	145454629	145549814	2678	17	30.114	25.231	131	106	17	17
Cdh19	chr1	-	112785772	112873949	3054	12	0.107	0.052	-	-	-	-
Cdh20	chr1	+	106665396	106892058	3722	12	0.115	0.457	-	-	-	-
Cdh7	chr1	+	111880314	112035578	3353	12	0.026	0	-	-	-	-
Cdk15	chr1	+	59313751	59409213	1477	14	0.04	0.108	-	-	-	-
Cdk18	chr1	-	134010124	134036262	3046	16	7.025	5.153	103	190	19	14
Cdk5r2	chr1	+	74901603	74904306	2704	1	0.685	0.767	-	-	-	-
Cenpf	chr1	-	191464485	191511965	11130	18	15.325	12.993	865	899	178	211
Cenpl	chr1	+	163001023	163016474	4327	4	10.605	7.968	13	19	1	9
Cep170	chr1	-	178663784	178737255	6931	20	9.603	9.549	220	188	54	37
Cep350	chr1	-	157692094	157820385	13308	38	2.353	3.706	70	72	20	31
Cfc1	chr1	+	34592493	34601156	1038	6	1.726	0.41	19	8	1	4
Cfh	chr1	-	141982432	142079988	4365	22	0.315	0.646	4	5	0	2
Cfhr1	chr1	-	141443641	141456799	1732	6	0	0	-	-	-	-
Cflar	chr1	+	58770130	58815728	6913	10	0.745	0.823	14	7	2	6
Chi3l1	chr1	+	136078981	136086608	1689	10	0.254	0.252	1	0	-	-
Chit1	chr1	+	136007819	136048013	1705	12	0.582	0.406	3	10	0	2
Chml	chr1	-	177612368	177618484	6117	1	8.361	7.654	212	156	64	57
Chpf	chr1	-	75471144	75476046	3235	5	5.493	2.615	54	33	11	13
Chrnd	chr1	+	89087227	89096645	2910	12	0.066	0.128	-	-	-	-
Chrng	chr1	+	89102386	89108410	1922	12	0	0.083	-	-	-	-
Chst10	chr1	-	38920717	38955005	3120	7	2.235	1.262	173	85	29	18
Clasp1	chr1	+	120285635	120506039	7827	39	6.624	7.837	110	97	30	44
Clk1	chr1	-	58468832	58480932	3088	11	53.492	44.727	139	122	52	40
Cnga3	chr1	+	37276106	37320229	3498	6	0.703	0.335	4	3	-	-
Cnih3	chr1	+	183282759	183390772	2727	6	0.071	0	-	-	-	-
Cnih4	chr1	+	183081062	183099125	3268	5	21.596	23.964	318	272	94	107
Cnnm3	chr1	+	36568721	36585082	5283	9	3.762	4.26	275	279	78	125
Cnnm4	chr1	+	36528442	36565621	4582	7	0.679	0.488	14	5	3	5
Cnst	chr1	+	181476660	181557604	4545	11	2.61	3.711	56	35	22	22
Cntn2	chr1	-	134406002	134439517	9535	23	0.29	0.234	2	1	0	1
Cntnap5a	chr1	+	117581714	118477251	3915	24	0	0	-	-	-	-
Cntnap5b	chr1	+	101669342	102382519	5120	24	0	0.01	-	-	-	-
Col19a1	chr1	-	24264522	24594276	10542	51	0.01	0	-	-	-	-
Col3a1	chr1	+	45368383	45406551	5564	51	1.232	0.688	6	4	2	1
Col4a3	chr1	+	82583496	82718634	8607	52	0.005	0	-	-	-	-
Col4a4	chr1	-	82447298	82583424	7808	48	0.002	0	-	-	-	-
Col5a2	chr1	-	45431176	45560127	6615	54	0.591	0.925	25	17	10	1
Col9a1	chr1	+	24184449	24259577	3888	38	0.11	0	2	1	-	-
Copa	chr1	+	174012660	174052463	4629	33	40.332	43.63	772	538	256	190
Cops5	chr1	-	10014911	10027979	1240	8	131.409	106.45	308	343	86	77
Cops7b	chr1	+	88483675	88503075	2231	7	18.259	15.382	144	118	28	22
Cops8	chr1	+	92500000	92509916	1843	8	63.121	42.089	532	367	72	47
Coq10b	chr1	+	55109614	55129546	1733	5	16.713	16.148	325	229	108	73
Cox5b	chr1	+	36748332	36750233	569	4	68.913	57.785	1193	25	183	5
Cpa6	chr1	-	10314808	10710024	1930	11	0.008	0	-	-	-	-
Cps1	chr1	+	67169640	67277022	4704	38	0.028	0.011	-	-	-	-
Cr1l	chr1	-	196929982	196957764	1662	10	18.621	14.341	17	40	5	25
Cr2	chr1	-	196963005	197002909	6207	19	0.045	0.146	-	-	-	-
Crb1	chr1	-	141094831	141273653	4702	12	0.016	0.011	-	-	-	-
Creb1	chr1	+	64579378	64651122	8421	9	9.183	6.943	228	132	39	31
Creg1	chr1	+	167693911	167705435	2125	4	8.857	22.108	73	92	79	58
Creg2	chr1	-	39675251	39708027	5799	4	0.026	0.128	-	-	-	-
Crisp4	chr1	-	18105272	18127132	1192	7	0	0	-	-	-	-
Crispld1	chr1	+	17717498	17756288	4006	15	0.288	0.106	-	-	-	-
Crp	chr1	+	174628187	174630097	1698	2	0	0	-	-	-	-
Cryba2	chr1	-	74936518	74939709	702	5	0.021	0	-	-	-	-
Cryga	chr1	-	65146963	65149937	615	3	0.169	0.692	1	2	4	4
Crygb	chr1	-	65126801	65128841	605	3	0.024	0	-	-	-	-
Crygc	chr1	-	65118105	65120095	612	3	1.137	3.738	-	-	1	2
Crygd	chr1	-	65095131	65097737	642	3	0.3	0.249	-	-	-	-
Crygf	chr1	+	65973096	65974878	622	3	0	0	-	-	-	-
Cspp1	chr1	+	10028299	10126849	4354	30	8.853	14.346	138	142	77	71
Csrp1	chr1	+	137625774	137648806	1770	6	51.702	22.784	1418	786	131	119
Ctdsp1	chr1	+	74438183	74443859	2776	7	10.183	9.123	142	100	36	28
Ctla4	chr1	+	60965869	60972674	1931	4	0.023	0	-	-	-	-
Ctse	chr1	+	133534891	133572084	2120	10	0.014	0	-	-	-	-
Cul3	chr1	-	80263393	80337005	2764	16	71.543	73.261	66	56	40	36
Cxcr1	chr1	-	74238359	74241205	1125	2	0.013	0.142	-	-	-	-
Cxcr2	chr1	+	74200568	74207820	3043	2	0	0	-	-	-	-
Cxcr4	chr1	-	130484776	130488876	1814	2	4.759	1.232	-	-	-	-
Cxcr7	chr1	+	92100578	92112863	2579	2	11.283	5.735	486	168	78	11
Cyb5r1	chr1	+	136302567	136308315	1626	9	16.256	18.52	148	79	36	24
Cyp20a1	chr1	+	60400216	60444231	1501	13	15.676	16.659	219	116	62	36
Cyp27a1	chr1	+	74760148	74784464	1890	9	0.149	1.408	1	0	0	6
D1Bwg0212e	chr1	+	39592647	39603726	3170	7	25.972	19.385	422	358	117	57
D1Ertd622e	chr1	-	99540479	99558595	2738	3	9.611	5.596	38	42	4	3
D1Pas1	chr1	+	188791295	188794506	3212	1	11.373	30.942	56	39	79	57
D2hgdh	chr1	+	95721817	95748751	3058	10	1.264	1.757	5	3	3	2
D630023F18Rik	chr1	-	65153887	65169767	2180	8	3.179	2.831	163	73	35	16
Darc	chr1	-	175262017	175263634	1158	2	0.038	0	-	-	-	-
Dars	chr1	-	130260284	130313993	2232	16	189.836	165.88	-	-	-	-
Dars2	chr1	-	162970744	163000763	3582	17	6.379	12.358	-	-	-	-
Dbi	chr1	-	122009857	122017496	593	4	174.774	137.091	1593	1079	427	217
Dcaf6	chr1	-	167259631	167390594	3306	19	9.151	13.309	155	110	60	67
Dcaf8	chr1	+	174078146	174126524	3743	14	25.232	29.864	490	368	185	137
Ddr2	chr1	-	171902438	172019075	8290	17	2.085	0.308	20	18	3	0
Ddx18	chr1	-	123450412	123464557	2249	13	27.647	21.22	455	467	87	132
Ddx59	chr1	+	138311848	138336797	2228	8	8.202	7.976	47	36	6	11
Dedd	chr1	+	173259276	173272632	2733	6	13.757	14.153	87	81	16	20
Defb18	chr1	-	18226554	18227524	258	2	0	0	-	-	-	-
Defb41	chr1	-	18241061	18255219	467	2	0.095	0	-	-	-	-
Defb44-ps	chr1	-	18200134	18213645	222	2	0	0	-	-	-	-
Degs1	chr1	-	184205901	184212890	2005	3	124.727	88.522	640	420	118	82
Dennd1b	chr1	+	140860286	141072620	8206	22	6.218	7.326	241	300	63	114
Des	chr1	+	75356919	75364291	2150	9	1.198	0.297	3	1	0	1
Dgkd	chr1	+	89749862	89841064	5694	30	14.522	17.034	192	157	61	67
Dhx9	chr1	-	155302888	155334790	4613	28	230.202	182.412	955	744	199	190
Dis3l2	chr1	+	88600379	88946672	3171	22	7.957	8.003	53	26	9	14
Dnahc7b	chr1	+	46123583	46430395	12318	66	0.043	0.035	-	-	-	-
Dnajb2	chr1	+	75232998	75242267	3053	9	5.403	3.032	71	49	10	12
Dnajb3	chr1	-	90101307	90102323	1017	1	0.932	0.366	-	-	-	-
Dner	chr1	-	84366414	84692796	3632	13	0.579	0.762	24	11	9	4
Dnm3	chr1	-	163917433	164408161	7519	21	0.004	0.007	-	-	-	-
Dnpep	chr1	-	75305140	75314212	1819	15	42.796	34.25	188	200	58	63
Dock10	chr1	-	80497648	80755128	7303	56	0.101	0.109	3	0	-	-
Dpp10	chr1	-	125228715	125942136	4630	26	0.01	0.046	-	-	-	-
Dpt	chr1	+	166726863	166754397	1636	4	0	0	-	-	-	-
Dsel	chr1	-	113755279	113761495	5763	2	4.183	5.484	118	100	34	33
Dst	chr1	+	34068670	34365497	23242	98	5.128	11.526	748	406	524	372
Dstyk	chr1	+	134314030	134363536	6385	13	4.996	3.791	71	48	11	18
Dtl	chr1	-	193361244	193399413	4202	15	36.608	40.732	1294	789	387	271
Dtymk	chr1	-	95689153	95698511	1003	5	171.805	126.087	2001	1459	443	342
Dusp10	chr1	+	185858340	185899515	2712	4	2.637	1.491	43	17	9	5
Dusp12	chr1	-	172804319	172815671	1374	6	34.94	25.247	145	168	19	28
Dusp23	chr1	-	174560900	174563105	1417	2	0.251	0.263	-	-	-	-
Dusp27	chr1	-	168028279	168058029	4025	6	9.271	5.776	553	136	66	53
Dusp28	chr1	+	94803566	94805197	1491	2	1.49	0.928	28	13	3	2
Dyrk3	chr1	-	133025018	133034811	2072	3	31.152	23.315	573	464	86	122
Dytn	chr1	-	63669425	63733501	2427	15	0	0	-	-	-	-
E030037K03Rik	chr1	-	175522088	175529405	2680	4	0	0	-	-	-	-
E330020D12Rik	chr1	-	155251316	155261363	2827	4	0.445	1.468	-	-	-	-
EG214403	chr1	-	141594496	141677816	2887	15	0	0	-	-	-	-
Ecel1	chr1	-	89044230	89051602	2698	17	0.675	0.217	4	7	-	-
Edem3	chr1	+	153602504	153669458	6604	20	12.214	9.071	460	385	73	72
Eef1b2	chr1	+	63223405	63227060	1933	6	561.392	656.389	2100	1973	529	603
Efcab2	chr1	+	180336012	180413381	2539	7	1.942	1.194	6	10	0	3
Efhc1	chr1	+	20941707	20980922	2208	11	0.288	0.241	4	0	1	1
Efhd1	chr1	+	89160939	89207366	1805	4	1.321	0.648	25	2	7	5
Eif4e2	chr1	+	89110489	89137063	3394	7	70.802	44.253	425	500	107	98
Eif5b	chr1	+	38054855	38112424	7797	24	41.942	33.408	-	-	-	-
Elf3	chr1	-	137150151	137155049	2000	9	31.023	51.475	289	105	45	57
Elk4	chr1	+	133904182	133922261	3671	5	2.396	3.13	28	24	10	10
En1	chr1	+	122499064	122504568	2554	2	0.406	0.104	-	-	-	-
Enah	chr1	-	183834576	183950111	4276	15	47.239	52.718	869	627	219	182
Epb4.1l5	chr1	-	121441610	121545577	6510	25	5.989	7.216	205	133	61	53
Epha4	chr1	-	77363760	77511663	6328	18	20.41	23.483	137	176	51	41
Ephx1	chr1	-	182919687	182947626	1665	9	6.119	18.469	43	61	29	37
Eprs	chr1	+	187186974	187252234	4850	32	101.216	82.581	79	98	17	28
Erbb4	chr1	-	68086540	69154633	4257	27	0.007	0	-	-	-	-
Ercc5	chr1	+	44204589	44238105	4014	15	9.846	12.751	179	136	59	53
Espnl	chr1	+	93218652	93244880	5442	9	0.016	0.01	-	-	-	-
Esrrg	chr1	+	189821738	190038763	5260	7	0.028	0	-	-	-	-
Etnk2	chr1	+	135260149	135276895	2279	8	2.632	2.475	-	-	-	-
Exo1	chr1	+	177810909	177841527	5506	15	16.626	18.611	510	615	132	222
Eya1	chr1	-	14159039	14300280	4330	18	2.161	2.322	19	52	8	15
F11r	chr1	+	173367692	173394724	2482	10	17.385	17.62	41	21	2	7
F13b	chr1	+	141398284	141420333	2378	12	0.012	0.022	-	-	-	-
F5	chr1	+	166081990	166150405	7408	25	1.165	0.215	34	35	5	5
Faim3	chr1	+	132762354	132777367	1491	8	0	0	-	-	-	-
Fam117b	chr1	+	59969850	60042190	5532	8	13.925	10.887	439	322	78	60
Fam119a	chr1	-	64653054	64663742	2666	3	4.799	5.169	104	55	22	6
Fam123c	chr1	+	34636538	34647789	4356	2	0.031	0	-	-	-	-
Fam124b	chr1	-	80195274	80210519	2862	2	0.129	0	-	-	-	-
Fam126b	chr1	-	58579650	58643177	8695	12	4.852	4.142	157	147	29	41
Fam129a	chr1	+	153418503	153566477	3939	14	4.568	7.064	205	18	116	15
Fam132b	chr1	+	93263007	93270794	2815	8	1.241	1.229	28	19	8	11
Fam134a	chr1	+	75139360	75144483	2557	9	7.262	4.203	38	35	2	3
Fam135a	chr1	-	24017597	24107180	6467	21	10.048	8.77	123	89	26	60
Fam163a	chr1	-	157923096	158135156	3882	5	0.359	0.356	2	3	-	-
Fam168b	chr1	-	34870063	34899895	5060	8	28.978	26.328	879	695	215	229
Fam174a	chr1	+	97210205	97231861	2107	3	6.55	5.479	98	112	20	38
Fam178b	chr1	-	36619541	36740028	2282	15	5.756	6.155	68	48	22	14
Fam20b	chr1	-	158608702	158649041	4239	8	10.714	11.547	515	634	189	198
Fam36a	chr1	+	180249284	180252824	448	4	46.473	43.94	181	115	35	38
Fam5b	chr1	-	160175400	160286391	4101	8	0.061	0.026	-	-	-	-
Fam5c	chr1	+	148342796	148749602	3118	8	0.394	0.034	-	-	-	-
Fam71a	chr1	-	192986463	192988696	2234	1	0	0	-	-	-	-
Fam72a	chr1	+	133424566	133436449	2105	4	5.227	5.181	19	19	5	12
Fam78b	chr1	+	168931548	169021433	4986	3	0.077	0.021	2	1	-	-
Farsb	chr1	-	78421411	78485421	2132	17	102.169	81.727	194	216	68	74
Fasl	chr1	-	163710820	163718626	1937	4	0.008	0.027	-	-	-	-
Fastkd2	chr1	+	63777199	63799959	3205	12	24.663	21.149	238	204	44	57
Fbxo28	chr1	-	184243233	184271737	4913	5	8.919	9.963	117	92	39	32
Fbxo36	chr1	+	84836416	84897061	900	4	2.402	3.488	7	7	4	4
Fcamr	chr1	+	132697479	132711317	1911	7	0.023	0	-	-	-	-
Fcer1a	chr1	-	175151402	175157360	1026	5	0	0	-	-	-	-
Fcer1g	chr1	-	173159703	173164480	658	5	0.135	0.162	-	-	-	-
Fcgr2b	chr1	-	172890689	172906202	1547	8	11.276	10.868	15	71	11	25
Fcgr3	chr1	-	172981300	172989534	1353	5	12.904	21.195	6	102	3	55
Fcgr4	chr1	+	172949057	172959892	1250	5	0	0	-	-	-	-
Fcrl6	chr1	-	174526771	174532682	1914	7	0	0	-	-	-	-
Fcrla	chr1	-	172847725	172857714	1727	5	0.009	0.031	-	-	-	-
Fcrlb	chr1	-	172837404	172843072	1284	6	0.012	0	-	-	-	-
Fev	chr1	-	74928083	74931982	1479	3	0	0	-	-	-	-
Fh1	chr1	-	177531509	177555766	1632	10	82.288	78.078	1184	1025	264	292
Fhl2	chr1	-	43179919	43220806	1563	6	2.132	0.681	14	5	1	1
Fmn2	chr1	+	176431956	176752860	6442	18	5.689	11.364	104	74	50	45
Fmo1	chr1	-	164759692	164796679	2326	9	0.452	0	6	8	-	-
Fmo2	chr1	-	164805178	164828843	3336	9	0	0	-	-	-	-
Fmo3	chr1	-	164883931	164914622	2010	9	0	0	-	-	-	-
Fmo4	chr1	-	164724014	164742680	1787	9	0.008	0	-	-	-	-
Fmo6	chr1	-	164846682	164867356	1870	8	0	0	-	-	-	-
Fmo9	chr1	-	168592186	168611976	3065	10	0	0	-	-	-	-
Fmod	chr1	+	135934092	135944854	2859	3	0.036	0	-	-	-	-
Fn1	chr1	-	71632097	71699745	8312	46	92.211	166.313	4416	4182	2365	2123
Fzd5	chr1	-	64777132	64784324	6914	2	14.228	6.61	696	382	60	55
Fzd7	chr1	+	59538991	59543799	4809	1	9.268	12.302	164	100	66	49
G0s2	chr1	-	195098354	195099382	843	2	1.265	2.272	7	13	7	10
Gal3st2	chr1	+	95757921	95773071	2846	4	0	0	-	-	-	-
Gas5	chr1	+	162965297	162968668	2554	4	115.97	252.019	-	-	-	-
Gbx2	chr1	-	91824537	91827751	2126	2	3.928	2.728	41	21	8	7
Gdap1	chr1	+	17135454	17154352	3938	6	0.086	0.068	-	-	-	-
Gigyf2	chr1	+	89223573	89347385	5743	29	25.019	26.329	293	246	93	78
Gin1	chr1	+	99666756	99689548	2041	8	6.98	4.379	65	84	10	25
Gli2	chr1	-	120730638	120950196	6708	14	6.19	7.4	395	520	150	225
Glrp1	chr1	-	90396446	90406641	1957	3	0.469	0.19	-	-	-	-
Glrx2	chr1	+	145586698	145596808	3603	4	6.321	8.122	155	94	65	35
Gls	chr1	-	52220293	52290076	4974	18	9.726	16.173	119	106	61	95
Glt25d2	chr1	+	154246997	154357825	4056	12	0.526	0.446	25	3	8	0
Glul	chr1	+	155747075	155756844	2782	7	56.224	17.652	906	857	78	87
Gm10001	chr1	-	182364366	182413635	4695	3	0.006	0.011	-	-	-	-
Gm101	chr1	-	121820096	121891787	2511	23	0.012	0.021	-	-	-	-
Gm10516	chr1	+	193960780	193974907	2612	4	0.034	0.163	-	-	-	-
Gm106	chr1	-	15843943	15882803	2748	5	0.264	0.581	2	2	0	2
Gm13749	chr1	+	64011301	64015573	1432	2	0	0	-	-	-	-
Gm15427	chr1	+	97395142	97395805	664	1	1.606	1.282	-	-	-	-
Gm15455	chr1	-	33892744	33895759	3016	1	0.128	0.159	-	-	-	-
Gm216	chr1	+	74408682	74415895	2101	10	0.895	0.734	11	4	0	8
Gm3646	chr1	-	39860986	39862177	359	2	0	0	-	-	-	-
Gm3852	chr1	-	46068392	46069111	720	1	0.041	0	-	-	-	-
Gm4846	chr1	-	168413744	168427719	1744	8	0	0	-	-	-	-
Gm4847	chr1	-	168559102	168577824	3012	9	0	0	-	-	-	-
Gm4850	chr1	+	31321692	31324906	914	2	0.032	0.116	-	-	-	-
Gm4956	chr1	-	21275327	21288393	1148	6	0	0	-	-	-	-
Gm5069	chr1	-	182257100	182260680	3581	1	0.108	0.163	-	-	-	-
Gm5415	chr1	-	32600391	32604138	3748	1	0.008	0.043	-	-	-	-
Gm5523	chr1	-	13775766	13777010	1245	1	0.262	0.94	-	-	-	-
Gm5531	chr1	+	155721475	155724001	2527	1	0	0	-	-	-	-
[truncated: 20,456 more rows]
