# Supplementary material for: Dynamics of gene silencing during X inactivation using allele-specific RNA-seq
Source: Genome Biol. 2015 Aug 3;16(1):149. doi: 10.1186/s13059-015-0698-x (PMC4546214; doi:10.1186/s13059-015-0698-x)
Supplement: Additional file 4: Table S3. — Detailed overview of the overlap between genes in the clusters identified in this study and genes in similar clusters as identified by Lin et al. [23]. (XLSX 61 kb) [file 13059_2015_698_MOESM4_ESM.xlsx]

## Sheet: Clusters_and_overlap_Lin
Table S3. Detailed overview of the overlap between genes in the clusters identified in this study and genes in similar clusters as identified by Lin et al. [23].
	The columns show the ratio 129/Cast (Xi/Xa), log2
Timepoint	0d	2d	3d	4d	8d
Cluster 1; Early							Cluster in Lin et al.
Tsx	0	-4.31	-3.48	-4.64	-4.09		#N/A
C77370	0	-4.29	-2.3	-2.26	-1.15		3 (Late)
Pja1	0	-3.37	-1.85	-2.11	-3.57		3 (Late)
Dlg3	0	-3.18	-3.09	-3.41	-4		#N/A
Taf9b	0	-2.98	-3.03	-2.79	-5.74		#N/A
Dmd	0	-2.87	-2.15	-2.55	-1.45		#N/A
Rlim	0	-2.76	-2.78	-3.01	-2.08		#N/A
Maged2	0	-2.76	-3.05	-4.14	-4.35		2 (Intermediate)
6720401G13Rik	0	-2.73	-3.76	-3.83	-4.15		4 (Not silenced)
Armcx1	0	-2.67	-2.58	-2.66	-2		2 (Intermediate)
Bex1	0	-2.48	-2.73	-3.38	-2.85		3 (Late)
Dgkk	0	-2.42	-2.03	-2.2	-1.2		#N/A
Med12	0	-2.29	-1.19	-2.22	-2.36		#N/A
Tceal8	0	-2.26	-2.53	-3.24	-3.38		#N/A
Plp1	0	-2.15	-1.82	-2.09	-3.44		#N/A
Wbp5	0	-2.11	-2.15	-2.39	-3.01		2 (Intermediate)
Mid1	0	-2.08	-1.81	-1.76	-2.43		#N/A
Fhl1	0	-2.08	-3.16	-1.96	-4.22		2 (Intermediate)
Gpr143	0	-2.02	-2.9	-1.14	-2.69		#N/A
Tceal1	0	-2.01	-1.75	-3.35	-3.17		#N/A
Tbc1d8b	0	-2.01	-2.15	-2.22	-2.19		#N/A
Suv39h1	0	-1.99	-1.62	-1.88	-2.29		4 (Not silenced)
Lrch2	0	-1.95	-1.97	-2.33	-3.01		1 (Early)
Fam199x	0	-1.91	-2.16	-2.53	-3.98		#N/A
Ocrl	0	-1.91	-2.05	-2.78	-2.09		#N/A
Zbtb33	0	-1.9	-1.66	-2.61	-2.45		#N/A
Nsdhl	0	-1.87	-2.12	-2.44	-2.29		#N/A
Klhl13	0	-1.85	-1.85	-2	-3.02		#N/A
Phka1	0	-1.84	-3.67	-3.47	-3.66		#N/A
Pcyt1b	0	-1.83	-3.43	-2.76	-0.2		#N/A
Zdhhc15	0	-1.83	-2.25	-2.54	-3.26		#N/A
Dusp9	0	-1.81	-2.27	-2.01	-2.61		3 (Late)
Pls3	0	-1.81	-3.04	-2.11	-3.16		#N/A
Fam122b	0	-1.81	-1.9	-2.42	-1.23		#N/A
Zmym3	0	-1.79	-1.69	-2.47	-1.77		#N/A
Maged1	0	-1.67	-2.14	-2.47	-3.22		3 (Late)
Foxo4	0	-1.65	-2.3	-3.02	-2.24		#N/A
Pdk3	0	-1.62	-3.46	-2.33	-2.82		3 (Late)
Nxt2	0	-1.61	-1.98	-2.11	-1.69		#N/A
Nxf3	0	-1.5	-1.76	-2.43	-2.22		#N/A
Gpc4	0	-1.47	-2.38	-2.75	-3.86		#N/A
Pnma5	0	-1.47	-2.19	-2.21	-2.4		#N/A
Gprasp2	0	-1.4	-1.93	-2.41	-1.53		#N/A
Rnf128	0	-1.36	-1.94	-2.37	-2.38		2 (Intermediate)
Rbm41	0	-1.29	-1.65	-2.68	-3		#N/A
Elf4	0	-1.28	-2.75	-2.93	-3.92		#N/A
Apex2	0	-1.27	-2.57	-2.28	-2.88		#N/A
Gyk	0	-1.26	-1.76	-2.54	-1.52		#N/A
Msn	0	-1.26	-2.06	-2.39	-2.99		4 (Not silenced)
Gpc3	0	-1.22	-1.45	-3.71	-4.71		#N/A
Mtm1	0	-1.22	-0.91	-3.29	-2.71		#N/A
Zfp275	0	-1.2	-1.88	-2.39	-2.7		#N/A
Fam3a	0	-1.17	-3.01	-2	-2.22		#N/A
Zfp280c	0	-0.95	-2.26	-2.11	-2.69		#N/A
Spin2	0	-0.85	-2.21	-2.98	-5.29		#N/A
Ophn1	0	-0.68	-3.1	-3.7	-6.2		#N/A
Fgf13	0	-0.52	-2.55	-5.16	-2.74		#N/A
Cluster 2; Intermediate
Gdi1	0	-1.76	-2.43	-0.87	-2.82		#N/A
Fam123b	0	-1.75	-1.2	-2	-2.77		#N/A
Ubqln2	0	-1.7	-1.46	-1.66	-3.41		1 (Early)
Shroom2	0	-1.68	-1.51	-1.93	-2.17		3 (Late)
Pgk1	0	-1.46	-1.68	-1.35	-2.05		2 (Intermediate)
Mageh1	0	-1.43	-1.31	-2.3	-3.05		#N/A
Fancb	0	-1.42	-1.81	-1.43	-2.01		#N/A
Itm2a	0	-1.36	-1.09	-1.61	-2.9		4 (Not silenced)
Alg13	0	-1.35	-1.53	-1.38	-2.72		#N/A
Magt1	0	-1.34	-1.48	-2.01	-3.19		#N/A
Slc9a6	0	-1.34	-0.43	-2.24	-3.24		1 (Early)
Slc25a14	0	-1.33	-1.69	-2	-2.37		#N/A
Rps6ka6	0	-1.27	-1.06	-1.34	-3.14		2 (Intermediate)
Sms	0	-1.24	-1.63	-1.76	-1.78		3 (Late)
Atp7a	0	-1.23	-1.46	-1.93	-2.87		#N/A
Hsd17b10	0	-1.21	-1.9	-2.04	-1.68		3 (Late)
Pgrmc1	0	-1.2	-1.79	-1.31	-2.31		2 (Intermediate)
Acot9	0	-1.17	-1.57	-1.67	-3.06		2 (Intermediate)
Tbl1x	0	-1.15	-1.56	-1.54	-3.34		2 (Intermediate)
Ncrna00086	0	-1.15	-1.62	-2.25	-2.25		#N/A
Tspyl2	0	-1.14	-1.66	-2.12	-2.4		#N/A
Acsl4	0	-1.12	-2.02	-1.92	-2.23		#N/A
Mecp2	0	-1.09	-0.91	-1.25	-2.29		#N/A
Hmgn5	0	-1.07	-1.28	-1.67	-2.41		2 (Intermediate)
Dcaf12l1	0	-1.06	-1.4	-0.6	-4.17		#N/A
Kif4	0	-1.06	-1.14	-1.5	-2.09		#N/A
Tmem47	0	-1.05	-1.03	-1.15	-3.2		1 (Early)
Brwd3	0	-1.01	-0.97	-1.47	-3.35		2 (Intermediate)
Elk1	0	-0.98	-1.11	-1.69	-2.43		#N/A
1110012L19Rik	0	-0.98	-1.23	-1.38	-2.38		#N/A
Tsc22d3	0	-0.98	-1.21	-1.41	-2.23		#N/A
Rbmx2	0	-0.97	-1.6	-1.16	-2.47		#N/A
Phf6	0	-0.94	-2	-1.74	-2.5		2 (Intermediate)
Zfp185	0	-0.94	-1.87	-2.28	-2.41		3 (Late)
Ddx26b	0	-0.89	-1.85	-1.75	-2.71		#N/A
Maoa	0	-0.88	-1.16	-0.84	-2.47		2 (Intermediate)
Siah1b	0	-0.87	-0.91	-1.26	-2.72		#N/A
Flna	0	-0.85	-1.05	-1.08	-2.76		3 (Late)
Sh3bgrl	0	-0.84	-0.95	-1.32	-3.29		4 (Not silenced)
Ercc6l	0	-0.82	-1.17	-1.64	-2.79		#N/A
Cfp	0	-0.82	-1.78	-1.24	-2.38		#N/A
Mmgt1	0	-0.81	-1.11	-1.37	-2.67		2 (Intermediate)
BC065397	0	-0.81	-1.28	-1.15	-2.26		#N/A
Armcx2	0	-0.78	-1.23	-1.48	-2.34		#N/A
Lamp2	0	-0.71	-1.29	-1.35	-3.7		1 (Early)
Prkx	0	-0.71	-0.88	-1.04	-2.84		2 (Intermediate)
Ids	0	-0.71	-1.36	-1.63	-3.98		#N/A
Prrg1	0	-0.69	-0.34	-1.33	-4.55		#N/A
Zdhhc9	0	-0.62	-0.5	-0.81	-3.98		#N/A
Gm364	0	-0.59	-1.99	-2.57	-3.41		#N/A
Ikbkg	0	-0.59	-0.59	-1.03	-2.56		#N/A
Prrg3	0	-0.53	-1.48	-2.49	-3.1		#N/A
Xiap	0	-0.52	-1.24	-1.72	-2.74		#N/A
5530601H04Rik	0	-0.5	-0.53	-0.27	-2.88		#N/A
Tmem164	0	-0.46	-1.66	-2.14	-4.49		2 (Intermediate)
Sat1	0	-0.46	-1.21	-1.97	-2.86		2 (Intermediate)
Cetn2	0	-0.46	-1.41	-1.78	-2.03		2 (Intermediate)
Scml2	0	-0.44	-0.39	-1.25	-2.66		#N/A
Dock11	0	-0.43	-0.56	-1.16	-3.58		#N/A
Usp26	0	-0.43	-1.45	-0.44	-2.91		#N/A
A230072C01Rik	0	-0.41	-0.42	-1.28	-3.08		#N/A
Mospd2	0	-0.41	-1.07	-0.76	-2.48		#N/A
Syap1	0	-0.37	-1.01	-1.38	-2.85		#N/A
Zfp449	0	-0.37	-1.12	-2.14	-2.29		#N/A
Prdx4	0	-0.36	-1.2	-1.76	-3.32		3 (Late)
Tspan7	0	-0.27	-1.15	-1.18	-3.82		#N/A
Amot	0	-0.18	-0.54	-2.15	-3.07		2 (Intermediate)
F8	0	0.22	-1.02	-1.02	-2.5		#N/A
Mtmr1	0	0.39	-0.24	-1.02	-3.59		#N/A
Cluster 3; Late
Klf8	0	-2.24	-0.96	-1.29	-0.87		#N/A
Fgd1	0	-2.06	-1.46	-1.7	-0.92		#N/A
Kctd12b	0	-1.84	-1	-1.49	-0.85		#N/A
Egfl6	0	-1.58	-0.79	-1.17	-1.65		#N/A
Tceanc	0	-1.44	-0.92	-1.42	-1.08		#N/A
Nr0b1	0	-1.39	-1.45	-1.38	-0.97		#N/A
Mpp1	0	-1.37	-1.21	-1.17	-1.13		2 (Intermediate)
Slc35a2	0	-1.36	-1.28	-1.18	-1.55		#N/A
Gprasp1	0	-1.17	-0.94	-1.57	-1.56		3 (Late)
Mcf2	0	-1.16	-1.06	-1.22	0.09		#N/A
Abcb7	0	-1.14	-1.46	-1.86	-1.64		3 (Late)
Gnl3l	0	-1.13	-1.29	-1.48	-1.17		#N/A
Chic1	0	-1.11	-0.74	-1.76	-1.39		#N/A
Fmr1nb	0	-1.11	-1.36	-1.61	-0.7		2 (Intermediate)
Gm4984	0	-1.11	-1.6	-0.06	-1.16		#N/A
Lpar4	0	-1.08	-1.84	-1.46	-1.64		#N/A
Mtap7d2	0	-1.08	-0.45	-1.88	-1		#N/A
Snx12	0	-1.06	-0.42	-0.63	-1.78		#N/A
Taz	0	-1.04	-0.78	-1.32	-2.14		1 (Early)
Ofd1	0	-0.98	-0.61	-1.22	-1.32		#N/A
2900062L11Rik	0	-0.96	-1.5	-1.33	-1.66		#N/A
Pdha1	0	-0.92	-1.21	-1.45	-1.14		2 (Intermediate)
Map3k15	0	-0.91	-1.32	-1.91	-1.19		#N/A
Atp11c	0	-0.9	-1.26	-0.98	-1.74		#N/A
Cstf2	0	-0.9	-0.18	-1.95	-1.53		1 (Early)
Cenpi	0	-0.86	-1.41	-1.91	-1.78		#N/A
Irak1	0	-0.85	-0.93	-1.15	-1.94		4 (Not silenced)
Timp1	0	-0.83	-1.65	-2.41	-1.44		#N/A
Atrx	0	-0.82	-1.09	-1.21	-2.05		#N/A
Rp2h	0	-0.82	-0.4	-0.56	-2.41		#N/A
Pqbp1	0	-0.8	-0.95	-0.71	-0.86		#N/A
Xk	0	-0.79	-0.81	-0.7	-0.42		#N/A
Eda2r	0	-0.77	-1.15	-1.55	-1.79		#N/A
Slc7a3	0	-0.73	-0.94	-1.16	-0.16		#N/A
Tab3	0	-0.71	-1.17	-1.28	-1.88		#N/A
Pola1	0	-0.7	-1.55	-1.65	-1.52		#N/A
Usp9x	0	-0.68	-0.63	-0.69	-1.17		1 (Early)
Ogt	0	-0.67	-0.54	-0.89	-1.52		1 (Early)
Lage3	0	-0.65	0.03	-0.42	-1.84		#N/A
Hdac6	0	-0.64	-0.77	-1.22	-0.95		#N/A
Bhlhb9	0	-0.62	-1.05	-1.39	-1.93		#N/A
Spin4	0	-0.61	-1.27	-1.67	-1.9		#N/A
Tsr2	0	-0.61	-0.55	-1.3	-1.34		#N/A
Prps1	0	-0.54	-0.93	-1.41	-0.86		#N/A
Hcfc1	0	-0.53	-0.92	-1.12	-1.81		3 (Late)
Med14	0	-0.53	-0.7	-1.17	-1.84		#N/A
AU015836	0	-0.53	-1.7	-2.02	-0.61		#N/A
Phf16	0	-0.53	-0.41	-1.19	-1.22		1 (Early)
Araf	0	-0.53	-0.65	-0.8	-0.76		3 (Late)
Rab9	0	-0.52	-0.84	-0.43	-1.2		1 (Early)
Gspt2	0	-0.5	-0.93	-1.48	-1.44		#N/A
Yipf6	0	-0.49	-0.63	-0.89	-1.77		#N/A
Bcap31	0	-0.47	-0.59	-0.84	-1.98		2 (Intermediate)
Fundc1	0	-0.47	-0.79	-0.91	-1.99		1 (Early)
Smc1a	0	-0.47	-0.97	-1.17	-1.62		2 (Intermediate)
Htatsf1	0	-0.46	-0.59	-0.83	-1.82		2 (Intermediate)
Ctps2	0	-0.46	-1.38	-1.75	-1.19		2 (Intermediate)
A830080D01Rik	0	-0.46	-0.91	-1.15	-1.42		1 (Early)
Nkap	0	-0.45	-0.85	-1.16	-1.78		#N/A
Zfp182	0	-0.45	-0.63	-0.93	-1.08		#N/A
Fmr1	0	-0.44	-0.83	-1.02	-2.03		2 (Intermediate)
1810030O07Rik	0	-0.43	-0.68	-1.02	-2.08		3 (Late)
Hccs	0	-0.43	-0.69	-1.2	-1.9		#N/A
LOC100044547	0	-0.42	-1.02	-1.65	-1.84		#N/A
Igbp1	0	-0.42	-0.45	-0.41	-1.36		3 (Late)
Usp11	0	-0.4	-0.39	-0.71	-2.31		#N/A
Hprt	0	-0.4	-1.12	-1.33	-0.74		3 (Late)
Atp6ap2	0	-0.39	-0.66	-0.55	-2.26		#N/A
Kdm5c	0	-0.38	-0.84	-0.62	-1.6		4 (Not silenced)
Emd	0	-0.37	-0.76	-1.27	-1.57		1 (Early)
Phka2	0	-0.37	-1.11	-1.43	-1.22		3 (Late)
Psmd10	0	-0.37	-0.7	-0.7	-1.59		2 (Intermediate)
Vbp1	0	-0.37	-0.5	-0.69	-1.23		1 (Early)
Mbtps2	0	-0.36	-0.92	-1.34	-1.8		3 (Late)
Haus7	0	-0.36	-1.41	-1.38	-1.1		#N/A
Slc6a8	0	-0.34	-0.52	-1.61	-1.25		3 (Late)
Uba1	0	-0.34	-0.43	-0.7	-1.66		3 (Late)
Rpgr	0	-0.34	-0.3	-0.92	-1.18		#N/A
Taf1	0	-0.34	-0.58	-1.09	-0.82		#N/A
Clcn5	0	-0.34	-1.29	-0.46	-0.75		2 (Intermediate)
Las1l	0	-0.29	-0.96	-1.73	-1.87		#N/A
Trap1a	0	-0.28	-1.31	-1.36	-1.72		3 (Late)
Prps2	0	-0.27	-1.23	-1.29	-1.2		#N/A
2610029G23Rik	0	-0.26	-0.12	-0.49	-1.11		3 (Late)
Cask	0	-0.25	-0.96	-0.68	-2.02		#N/A
LOC100045923	0	-0.22	-0.31	-0.51	-1.33		#N/A
Msl3	0	-0.21	-0.49	-1.05	-2.49		#N/A
Renbp	0	-0.19	-0.24	-0.59	-1.6		3 (Late)
Bcor	0	-0.18	-0.89	-1.15	-1.39		3 (Late)
Ammecr1	0	-0.18	-0.49	-0.66	-1.8		#N/A
Idh3g	0	-0.18	-0.29	-0.58	-1.06		3 (Late)
Pir	0	-0.14	-1.46	-1.19	-0.88		#N/A
Fam120c	0	-0.12	-0.84	-0.82	-1.65		#N/A
B230206F22Rik	0	-0.11	-0.88	-1.08	-2.06		#N/A
Brcc3	0	-0.09	-0.37	-0.74	-1.75		#N/A
Zrsr2	0	-0.07	-0.43	-0.63	-2.06		#N/A
Cdk16	0	-0.06	-0.55	-0.47	-1.56		3 (Late)
Phf8	0	-0.05	-0.68	-1.42	-1.46		2 (Intermediate)
G6pdx	0	-0.03	-0.65	-0.91	-1.89		2 (Intermediate)
Huwe1	0	-0.01	-0.59	-0.77	-1.33		#N/A
2610002M06Rik	0	0.02	-0.71	-1.04	-2.32		#N/A
Nudt11	0	0.03	-0.68	-0.9	-2.06		#N/A
6530401D17Rik	0	0.03	-1.15	-1.3	-1.2		#N/A
Ccdc120	0	0.03	-0.78	-0.9	-0.87		#N/A
2610030H06Rik	0	0.12	-0.66	-1.58	-2.37		#N/A
Fndc3c1	0	0.18	-1	-1.18	-1.66		4 (Not silenced)
Eif1ax	0	0.23	-0.2	-0.51	-1.54		3 (Late)
Ap1s2	0	0.52	-0.81	-0.14	-2.05		1 (Early)
Cluster 4: Not silenced
Gm5635	0	-0.85	-0.76	0.82	0.02		#N/A
Xist	0	-0.65	0.4	0.85	2.91		4 (Not silenced)
Gpkow	0	-0.59	-0.59	-0.87	-0.19		#N/A
Figf	0	-0.25	-0.71	-0.42	-0.46		#N/A
AU022751	0	-0.2	-0.34	-1.15	1.66		#N/A
Dynlt3	0	-0.19	-0.33	-0.4	-0.79		#N/A
Rbm3	0	-0.16	0.11	0.01	0.01		2 (Intermediate)
LOC100044636	0	-0.16	-0.43	-0.45	-0.47		#N/A
Tcfe3	0	-0.09	-0.15	-0.51	-0.05		#N/A
Mtap7d3	0	-0.08	-0.71	-0.14	0.87		#N/A
Wdr13	0	-0.02	-0.37	-0.48	-0.29		1 (Early)
Gripap1	0	-0.01	-0.08	-0.8	-0.59		3 (Late)
Enox2	0	0.02	0.6	-0.31	-0.88		#N/A
Kdm6a	0	0.11	0.15	-0.03	-0.7		#N/A
Ebp	0	0.19	-0.03	-0.15	0.05		#N/A
Dkc1	0	0.22	-0.05	-0.37	-0.62		#N/A
Wdr45	0	0.27	-0.83	-0.02	-0.13		3 (Late)
Eras	0	0.33	0.34	-0.09	0.69		#N/A
Utp14a	0	0.33	-0.12	-0.08	-0.75		#N/A
Timm17b	0	0.43	-0.04	-0.27	0.08		#N/A
Pcsk1n	0	0.62	0.15	-0.23	-0.32		#N/A
Tbc1d25	0	0.8	0.37	0.27	0.37		#N/A
Chm	0	0.95	-0.08	0.65	-1.2		1 (Early)
Shroom4	0	1.35	-0.58	1	0.05		#N/A
Nrk	0	1.93	0.31	0.67	-1.21		1 (Early)
