# Supplementary material for: Dynamics of gene silencing during X inactivation using allele-specific RNA-seq
Source: Genome Biol. 2015 Aug 3;16(1):149. doi: 10.1186/s13059-015-0698-x (PMC4546214; doi:10.1186/s13059-015-0698-x)
Supplement: Additional file 5: Table S4. — Imprinting status of all X-linked genes in NPCs. (XLSX 421 kb) [file 13059_2015_698_MOESM5_ESM.xlsx]

## Sheet: Imprinting X-linked genes NPCs
Table S4. Imprinting status of all X-linked genes in NPCs.
							*NPC_129-Xi										NPC_Cast-Xi										NPC_129-Xi										*NPC_129-Xi_10p										NPC_Cast-Xi_10p
Gene	Chromosome	Strand	ChrX start	ChrX end	length	exons	Expression (RPKM)	129 counts	Cast counts	Counts individual polymorphic sites	Counts individual exons	Imprinting status (for Fig S11)	# polymorphic sites with coverage 129	# polymorphic sites with coverage Cast	# of SNPs included for Imprinting status	Standard error of the mean	Expression (RPKM)	129 counts	Cast counts	Counts individual polymorphic sites	Counts individual exons	Imprinting status (for Fig S11)	# polymorphic sites with coverage 129	# polymorphic sites with coverage Cast	# of SNPs included for Imprinting status	Standard error of the mean	Expression (RPKM)	129 counts	Cast counts	Counts individual polymorphic sites	Counts individual exons	Imprinting status (for Fig S11)	# polymorphic sites with coverage 129	# polymorphic sites with coverage Cast	# of SNPs included for Imprinting status	Standard error of the mean	Expression (RPKM)	129 counts	Cast counts	Counts individual polymorphic sites	Counts individual exons	Imprinting status	# polymorphic sites with coverage 129	# polymorphic sites with coverage Cast	# of SNPs included for Imprinting status	Standard error of the mean	Expression (RPKM)	129 counts	Cast counts
Gm14346	chrX	-	3241670	3243629	1960	1	0	-	-	-	-	-	0	0			0	-	-	-	-	-	0	0			0	-	-	-	-	-	0	0			0	-	-	-	-	-	0	0			0	-	-
Gm14345	chrX	+	3410668	3412627	1960	1	0	-	-	-	-	-	0	0			0	-	-	-	-	-	0	0			0	-	-	-	-	-	0	0			0	-	-	-	-	-	0	0			0	-	-
Gm14351	chrX	-	3461369	3463320	1952	1	0	-	-	-	-	-	0	0			0	-	-	-	-	-	0	0			0	-	-	-	-	-	0	0			0	-	-	-	-	-	0	0			0	-	-
Gm14354	chrX	-	3546314	3547091	778	1	0	-	-	-	-	-	0	0			0	-	-	-	-	-	0	0			0	-	-	-	-	-	0	0			0	-	-	-	-	-	0	0			0	-	-
Gm3706	chrX	+	3748194	3749684	1491	1	0	-	-	-	-	-	0	0			0	-	-	-	-	-	0	0			0	-	-	-	-	-	0	0			0	-	-	-	-	-	0	0			0	-	-
Gm14347	chrX	+	3907011	3908970	1960	1	0	-	-	-	-	-	0	0			0	-	-	-	-	-	0	0			0	-	-	-	-	-	0	0			0	-	-	-	-	-	0	0			0	-	-
Gm10922	chrX	-	3993614	3995573	1960	1	0	-	-	-	-	-	0	0			0	-	-	-	-	-	0	0			0	-	-	-	-	-	0	0			0	-	-	-	-	-	0	0			0	-	-
Mycs	chrX	-	5044022	5046383	2362	1	0.012	-	-	-	-	-	0	0			0.043	-	-	-	-	-	0	0			0	-	-	-	-	-	0	0			0	-	-	-	-	-	0	0			0	-	-
Gm14374	chrX	+	5246185	5248144	1960	1	0	-	-	-	-	-	0	0			0	-	-	-	-	-	0	0			0	-	-	-	-	-	0	0			0	-	-	-	-	-	0	0			0	-	-
Nudt11	chrX	+	5624625	5631869	2623	2	0.337	0	6	1_#2_0/5,0/1	2_0/6	-	0	2			1.812	7	0	1_#2_7/0,0/0	2_7/0	-	1	0			1.8	0	9	1_#2_0/8,0/1	2_0/9	-	0	2			0.311	0	3	1_#2_0/3,0/0	2_0/3	-	0	1			1.103	9	0
AU022751	chrX	-	5658336	5660538	2203	1	0	-	-	-	-	-	0	0			0.069	-	-	-	-	-	0	0			0.211	0	7	1_0/0,0/1,0/2,0/0,0/0,0/0,0/0,0/4,0/0,0/0,0/0,0/0,0/0	1_0/7	-	0	3			0	-	-	-	-	-	0	0			0.073	4	0
Nudt10	chrX	-	5745814	5750109	1751	2	0.283	0	1	1_#2_0/0,0/1	2_0/1	-	0	1			1.362	5	0	1_#2_1/0,4/0	2_5/0	-	2	0			1.094	-	-	-	-	-	0	0			0.472	0	1	1_#2_0/1,0/0	2_0/1	-	0	1			1.354	4	0
Bmp15	chrX	-	5891224	5897841	3063	2	0.005	-	-	-	-	-	0	0			0.028	-	-	-	-	-	0	0			0	-	-	-	-	-	0	0			0.023	-	-	-	-	-	0	0			0.026	-	-
Shroom4	chrX	+	5977263	6210835	4428	9	4.96	0	97	1_#2_#3_#4_0/6,0/10,0/0,0/14,0/14,0/0#5_#6_0/6,0/8#7_#8_#9_0/39	4_0/44#6_0/14#9_0/39	imprinted	0	7	5	0	3.58	48	2	1_#2_#3_#4_1/0,11/0,1/0,1/0,1/0,0/0#5_#6_8/0,2/2#7_#8_#9_23/0	4_15/0#6_10/2#9_23/0	imprinted	8	1	3	0	3.165	0	53	1_#2_#3_#4_0/3,0/11,0/0,0/6,0/6,0/1#5_#6_0/8,0/5#7_#8_#9_0/13	4_0/27#6_0/13#9_0/13	imprinted	0	8	3	0	4.022	0	91	1_#2_#3_#4_0/3,0/4,0/0,0/4,0/4,0/1#5_#6_0/9,0/19#7_#8_#9_0/47	4_0/16#6_0/28#9_0/47	imprinted	0	8	3	0	3.142	102	0
Dgkk	chrX	+	6356432	6525489	7156	28	0.059	0	5	1_0/0#2_#3_#4_#5_0/0#6_#7_#8_#9_0/0#10_#11_#12_#13_0/0#14_#15_#16_0/2#17_#18_#19_0/0#20_#21_#22_0/0#23_#24_0/0#25_#26_#27_#28_0/0,0/3,0/0,0/0,0/0,0/0,0/0,0/0,0/0,0/0,0/0,0/0,0/0,0/0,0/0,0/0,0/0,0/0,0/0,0/0,0/0	16_0/2#28_0/3	-	0	2			0.129	3	0	1_0/0#2_#3_#4_#5_0/0#6_#7_#8_#9_0/0#10_#11_#12_#13_0/0#14_#15_#16_2/0#17_#18_#19_0/0#20_#21_#22_0/0#23_#24_0/0#25_#26_#27_#28_0/0,0/0,0/0,0/0,0/0,0/0,0/0,0/0,0/0,0/0,0/0,0/0,0/0,0/0,0/0,0/0,1/0,0/0,0/0,0/0,0/0	16_2/0#28_1/0	-	2	0			0.127	0	6	1_0/1#2_#3_#4_#5_0/0#6_#7_#8_#9_0/0#10_#11_#12_#13_0/0#14_#15_#16_0/2#17_#18_#19_0/0#20_#21_#22_0/1#23_#24_0/0#25_#26_#27_#28_0/0,0/0,0/0,0/0,0/0,0/0,0/0,0/0,0/0,0/0,0/0,0/0,0/0,0/0,0/0,0/0,0/0,0/0,0/1,0/0,0/1	1_0/1#16_0/2#22_0/1#28_0/2	-	0	5			0.062	0	7	1_0/0#2_#3_#4_#5_0/0#6_#7_#8_#9_0/0#10_#11_#12_#13_0/0#14_#15_#16_0/1#17_#18_#19_0/0#20_#21_#22_0/0#23_#24_0/0#25_#26_#27_#28_0/0,0/0,0/1,0/0,0/0,0/0,0/0,0/0,0/0,0/0,0/0,0/1,0/1,0/0,0/0,0/0,0/3,0/0,0/0,0/0,0/0	16_0/1#28_0/6	-	0	5			0.04	6	0
Ccnb3	chrX	-	6556778	6618745	4554	14	0.016	-	-	-	-	-	0	0			0.011	-	-	-	-	-	0	0			0.078	-	-	-	-	-	0	0			0.021	-	-	-	-	-	0	0			0.008	-	-
Akap4	chrX	+	6645339	6655735	2856	6	0	-	-	-	-	-	0	0			0	-	-	-	-	-	0	0			0	-	-	-	-	-	0	0			0.003	-	-	-	-	-	0	0			0	-	-
Clcn5	chrX	-	6735945	6765840	3381	12	13.685	3	320	1_#2_#3_0/78#4_#5_#6_#7_#8_0/52,3/165#9_0/12#10_#11_#12_0/13	3_0/78#8_3/217#9_0/12#12_0/13	imprinted	1	5	5	0.003	18.997	309	1	1_#2_#3_29/0#4_#5_#6_#7_#8_84/0,138/1#9_43/0#10_#11_#12_15/0	3_29/0#8_222/1#9_43/0#12_15/0	imprinted	5	1	5	0.001	19.02	8	432	1_#2_#3_0/126#4_#5_#6_#7_#8_0/82,8/178#9_0/25#10_#11_#12_0/21	3_0/126#8_8/260#9_0/25#12_0/21	imprinted	1	5	5	0.008	12.657	4	726	1_#2_#3_0/158#4_#5_#6_#7_#8_0/104,4/420#9_0/31#10_#11_#12_0/13	3_0/158#8_4/524#9_0/31#12_0/13	imprinted	1	5	5	0.002	9.409	373	1
Mir500	chrX	-	6814809	6814900	92	1	0	-	-	-	-	-	0	0			0	-	-	-	-	-	0	0			0	-	-	-	-	-	0	0			0	-	-	-	-	-	0	0			0	-	-
Mir501	chrX	-	6818369	6818477	109	1	0	-	-	-	-	-	0	0			0.155	-	-	-	-	-	0	0			0.376	-	-	-	-	-	0	0			0.073	-	-	-	-	-	0	0			0.245	-	-
Mir362	chrX	-	6819108	6819172	65	1	0	-	-	-	-	-	0	0			0	-	-	-	-	-	0	0			0	-	-	-	-	-	0	0			0	-	-	-	-	-	0	0			0	-	-
Mir188	chrX	-	6825115	6825182	68	1	0.65	-	-	-	-	-	0	0			0	-	-	-	-	-	0	0			1.005	-	-	-	-	-	0	0			0.234	-	-	-	-	-	0	0			0	-	-
Mir532	chrX	-	6825528	6825623	96	1	0	-	-	-	-	-	0	0			0	-	-	-	-	-	0	0			0	-	-	-	-	-	0	0			0	-	-	-	-	-	0	0			0	-	-
Usp27x	chrX	-	6949717	6952956	3240	1	0.873	0	13	1_0/13,0/0,0/0	1_0/13	-	0	1			1.131	12	0	1_12/0,0/0,0/0	1_12/0	-	1	0			1.476	0	42	1_0/42,0/0,0/0	1_0/42	-	0	1			0.813	0	19	1_0/19,0/0,0/0	1_0/19	-	0	1			1.028	45	0
LOC100270707	chrX	+	6953051	6955168	1878	2	0.094	-	-	-	-	-	0	0			0.063	-	-	-	-	-	0	0			0.087	-	-	-	-	-	0	0			0.127	0	2	1_#2_0/1,0/1,0/0	2_0/2	-	0	2			0.081	0	2
2010204K13Rik	chrX	-	6988943	7000114	826	2	1.304	-	-	-	-	-	0	0			2.914	-	-	-	-	-	0	0			1.423	-	-	-	-	-	0	0			3.599	-	-	-	-	-	0	0			2.08	-	-
Ccdc22	chrX	-	7135688	7151246	3328	4	0.4	0	11	1_#2_#3_#4_0/0,0/2,0/3,0/0,0/0,0/6	4_0/11	-	0	3			0.419	4	0	1_#2_#3_#4_0/0,0/0,2/0,0/0,0/0,2/0	4_4/0	-	2	0			0.263	0	10	1_#2_#3_#4_0/0,0/4,0/3,0/0,0/0,0/3	4_0/10	-	0	3			0.472	0	29	1_#2_#3_#4_0/0,0/1,0/9,0/0,0/0,0/19	4_0/29	imprinted	0	3	2	0	1.077	36	3
Foxp3	chrX	+	7156819	7172360	3739	13	2.297	0	11	1_0/8,0/1#2_#3_#4_#5_#6_#7_#8_#9_#10_0/0#11_#12_#13_0/2	1_0/9#13_0/2	-	0	3			3.037	1	0	1_1/0,0/0#2_#3_#4_#5_#6_#7_#8_#9_#10_0/0#11_#12_#13_0/0	1_1/0	-	1	0			1.469	0	6	1_0/6,0/0#2_#3_#4_#5_#6_#7_#8_#9_#10_0/0#11_#12_#13_0/0	1_0/6	-	0	1			2.918	3	6	1_3/4,0/0#2_#3_#4_#5_#6_#7_#8_#9_#10_0/0#11_#12_#13_0/2	1_3/4#13_0/2	-	1	2			2.477	6	6
Cacna1f	chrX	+	7184229	7212322	6076	48	0	-	-	-	-	-	0	0			0	-	-	-	-	-	0	0			0	-	-	-	-	-	0	0			0.004	-	-	-	-	-	0	0			0.034	-	-
Syp	chrX	+	7215706	7230382	2482	7	1.812	0	1	1_#2_#3_#4_#5_#6_#7_0/1	7_0/1	-	0	1			1.056	-	-	-	-	-	0	0			1.796	0	1	1_#2_#3_#4_#5_#6_#7_0/1	7_0/1	-	0	1			1.021	-	-	-	-	-	0	0			1.293	-	-
Prickle3	chrX	+	7235659	7245312	2376	8	0	-	-	-	-	-	0	0			0.007	-	-	-	-	-	0	0			0	-	-	-	-	-	0	0			0.007	-	-	-	-	-	0	0			0.004	-	-
Plp2	chrX	-	7245242	7248404	870	5	0	-	-	-	-	-	0	0			0.039	2	0	1_#2_0/0,0/0,2/0#3_#4_#5_0/0	2_2/0	-	1	0			0	-	-	-	-	-	0	0			0.037	-	-	-	-	-	0	0			0.137	13	0
Magix	chrX	-	7250292	7258215	2801	6	0	-	-	-	-	-	0	0			0.006	-	-	-	-	-	0	0			0	-	-	-	-	-	0	0			0	-	-	-	-	-	0	0			0.064	-	-
Gpkow	chrX	+	7274260	7287387	3575	11	4.887	54	277	1_#2_#3_#4_#5_#6_#7_4/64,0/1,6/6,15/78,14/75#8_#9_#10_3/0#11_1/11,1/14,6/28,3/0,0/0,0/0,0/0,1/0	7_39/224#10_3/0#11_12/53	imprinted	10	8	7	0.053	4.297	146	63	1_#2_#3_#4_#5_#6_#7_18/14,1/1,18/6,25/6,26/6#8_#9_#10_5/0#11_5/8,5/11,25/8,16/1,0/0,0/0,0/1,2/1	7_88/33#10_5/0#11_53/30	-	11	11	8	0.074	3.83	1	339	1_#2_#3_#4_#5_#6_#7_0/76,0/1,1/11,0/101,0/95#8_#9_#10_0/0#11_0/17,0/13,0/20,0/0,0/0,0/0,0/5,0/0	7_1/284#11_0/55	imprinted	1	9	7	0.011	4.845	169	339	1_#2_#3_#4_#5_#6_#7_20/86,0/0,10/20,47/92,47/85#8_#9_#10_11/0#11_9/12,8/9,7/34,10/0,0/0,0/0,0/1,0/0	7_124/283#10_11/0#11_34/56	-	9	8	9	0.098	4.687	264	139
Wdr45	chrX	+	7299375	7305327	1568	11	1.838	1	8	1_#2_#3_1/7#4_#5_#6_#7_#8_#9_#10_#11_0/1	3_1/7#11_0/1	-	1	2			4.203	10	10	1_#2_#3_9/7#4_#5_#6_#7_#8_#9_#10_#11_1/3	3_9/7#11_1/3	-	2	2			1.274	0	10	1_#2_#3_0/10#4_#5_#6_#7_#8_#9_#10_#11_0/0	3_0/10	-	0	1			3.918	1	17	1_#2_#3_1/17#4_#5_#6_#7_#8_#9_#10_#11_0/0	3_1/17	-	1	1			8.06	11	29
Praf2	chrX	+	7305697	7308189	1206	3	1.162	-	-	-	-	-	0	0			2.059	-	-	-	-	-	0	0			0.909	-	-	-	-	-	0	0			3.261	-	-	-	-	-	0	0			10.099	-	-
Ccdc120	chrX	-	7308840	7318450	3641	10	0.178	0	1	1_0/0#2_#3_#4_0/0,0/0#5_#6_#7_#8_#9_#10_0/0,0/1,0/0,0/0,0/0	10_0/1	-	0	1			0.213	5	0	1_0/0#2_#3_#4_0/0,0/0#5_#6_#7_#8_#9_#10_0/0,5/0,0/0,0/0,0/0	10_5/0	-	1	0			0.131	0	4	1_0/1#2_#3_#4_0/2,0/0#5_#6_#7_#8_#9_#10_0/0,0/1,0/0,0/0,0/0	1_0/1#4_0/2#10_0/1	-	0	3			0.491	0	12	1_0/3#2_#3_#4_0/0,0/0#5_#6_#7_#8_#9_#10_0/1,0/6,0/0,0/2,0/0	1_0/3#10_0/9	-	0	4			0.47	7	8
Tcfe3	chrX	+	7339787	7352328	3274	10	2.587	26	96	1_#2_#3_1/0#4_#5_#6_#7_#8_#9_#10_0/0,0/3,0/0,1/5,12/41,1/2,11/45	3_1/0#10_25/96	imprinted	5	5	2	0.011	3.452	91	54	1_#2_#3_2/0#4_#5_#6_#7_#8_#9_#10_0/0,5/2,3/0,1/0,43/19,6/3,31/30	3_2/0#10_89/54	-	7	4	4	0.041	1.709	1	105	1_#2_#3_0/2#4_#5_#6_#7_#8_#9_#10_0/0,0/3,0/2,0/2,0/45,0/0,1/51	3_0/2#10_1/103	imprinted	1	6	2	0.007	3.498	63	213	1_#2_#3_1/1#4_#5_#6_#7_#8_#9_#10_0/0,0/0,0/2,1/4,38/115,5/0,18/91	3_1/1#10_62/212	imprinted	5	5	2	0.029	4.929	183	175
Gripap1	chrX	+	7367121	7397689	2922	25	16.109	101	211	1_#2_#3_#4_#5_#6_#7_4/22,4/22,3/16#8_#9_#10_15/12#11_#12_#13_10/22#14_#15_7/13#16_#17_3/10#18_16/37#19_#20_#21_16/34#22_#23_#24_23/23#25_	7_11/60#10_15/12#13_10/22#15_7/13#17_3/10#18_16/37#21_16/34#24_23/23	-	10	10	10	0.042	11.07	185	66	1_#2_#3_#4_#5_#6_#7_8/6,7/6,7/5#8_#9_#10_26/6#11_#12_#13_20/9#14_#15_8/3#16_#17_9/5#18_24/9#19_#20_#21_48/11#22_#23_#24_28/6#25_	7_22/17#10_26/6#13_20/9#15_8/3#17_9/5#18_24/9#21_48/11#24_28/6	-	10	10	10	0.032	8.191	2	157	1_#2_#3_#4_#5_#6_#7_0/16,0/16,0/13#8_#9_#10_1/17#11_#12_#13_0/15#14_#15_0/6#16_#17_0/15#18_1/23#19_#20_#21_0/18#22_#23_#24_0/18#25_	7_0/45#10_1/17#13_0/15#15_0/6#17_0/15#18_1/23#21_0/18#24_0/18	imprinted	2	10	9	0.007	30.154	472	595	1_#2_#3_#4_#5_#6_#7_34/61,33/45,31/36#8_#9_#10_57/50#11_#12_#13_45/61#14_#15_29/39#16_#17_27/62#18_48/94#19_#20_#21_71/34#22_#23_#24_97/113#25_	7_98/142#10_57/50#13_45/61#15_29/39#17_27/62#18_48/94#21_71/34#24_97/113	-	10	10	10	0.032	22.62	424	340
Kcnd1	chrX	+	7400969	7413629	1956	6	0.08	0	2	1_0/0,0/0#2_0/1#3_#4_0/1#5_0/0#6_0/0	2_0/1#4_0/1	-	0	2			0.099	2	0	1_0/0,2/0#2_0/0#3_#4_0/0#5_0/0#6_0/0	1_2/0	-	1	0			0.028	-	-	-	-	-	0	0			0.312	5	6	1_0/0,0/0#2_2/2#3_#4_2/4#5_0/0#6_1/0	2_2/2#4_2/4#6_1/0	-	3	2			0.341	7	2
Pim2	chrX	+	7418957	7451986	2493	9	8.849	-	-	-	-	-	0	0			14.113	2	2	1_2/2#2_#3_#4_#5_#6_#7_#8_#9_	1_2/2	-	1	1			5.856	-	-	-	-	-	0	0			17.879	-	-	-	-	-	0	0			21.445	2	0
Slc35a2	chrX	+	7461370	7471153	2413	4	3.343	1	3	1_#2_#3_#4_0/1,0/0,0/0,1/2	4_1/3	-	1	2			6.665	14	35	1_#2_#3_#4_1/3,1/1,2/3,10/28	4_14/35	-	4	4			2.145	0	8	1_#2_#3_#4_0/1,0/0,0/0,0/7	4_0/8	-	0	2			4.036	6	15	1_#2_#3_#4_0/4,3/1,0/0,3/10	4_6/15	-	2	3			5.324	6	10
Pqbp1	chrX	-	7471649	7476354	1059	7	23.174	6	21	1_#2_#3_#4_#5_6/21#6_#7_	5_6/21	-	1	1			43.864	35	24	1_#2_#3_#4_#5_35/24#6_#7_	5_35/24	-	1	1			14.614	0	25	1_#2_#3_#4_#5_0/25#6_#7_	5_0/25	-	0	1			46.616	9	65	1_#2_#3_#4_#5_9/65#6_#7_	5_9/65	-	1	1			75.385	61	40
Timm17b	chrX	+	7476524	7484778	1641	6	3.792	11	20	1_#2_#3_3/2#4_2/0#5_#6_1/3,0/0,0/0,3/3,0/1,1/7,0/2,1/2	3_3/2#4_2/0#6_6/18	-	6	7			5.871	57	26	1_#2_#3_14/2#4_11/3#5_#6_1/4,0/0,0/0,11/1,0/0,4/3,6/8,10/5	3_14/2#4_11/3#6_32/21	-	7	7	6	0.07	1.965	0	23	1_#2_#3_0/3#4_0/4#5_#6_0/1,0/0,0/0,0/4,0/0,0/7,0/2,0/2	3_0/3#4_0/4#6_0/16	-	0	7			5.173	10	54	1_#2_#3_4/4#4_4/3#5_#6_0/5,0/2,0/0,1/4,0/1,1/13,0/11,0/11	3_4/4#4_4/3#6_2/47	-	4	9	5	0.113	4.372	59	22
Pcsk1n	chrX	+	7496948	7501536	2193	3	0	-	-	-	-	-	0	0			0.052	3	0	1_#2_0/0#3_1/0,1/0,1/0,0/0	3_3/0	-	3	0			0.037	0	6	1_#2_0/0#3_0/3,0/3,0/0,0/0	3_0/6	-	0	2			0	-	-	-	-	-	0	0			0.481	30	7
Eras	chrX	-	7501402	7505733	1077	2	0	-	-	-	-	-	0	0			0	-	-	-	-	-	0	0			0	-	-	-	-	-	0	0			0.037	-	-	-	-	-	0	0			0	-	-
Hdac6	chrX	-	7507248	7525015	4142	29	4.171	1	184	1_0/67#2_0/21#3_#4_#5_#6_#7_#8_0/6#9_#10_#11_#12_#13_#14_#15_#16_#17_#18_#19_0/24,0/4#20_0/0#21_#22_#23_1/31#24_#25_0/0,0/2,0/1,0/2,0/10,0/10,0/1#26_#27_#28_#29_0/2,0/3,0/0,0/0,0/0	1_0/67#2_0/21#8_0/6#19_0/28#23_1/31#25_0/26#29_0/5	imprinted	1	14	6	0.005	5.22	188	60	1_42/15#2_12/7#3_#4_#5_#6_#7_#8_17/5#9_#10_#11_#12_#13_#14_#15_#16_#17_#18_#19_26/7,1/3#20_2/0#21_#22_#23_19/10#24_#25_3/1,15/0,0/0,0/0,4/0,4/0,11/1#26_#27_#28_#29_14/3,6/8,4/0,4/0,4/0	1_42/15#2_12/7#8_17/5#19_27/10#20_2/0#23_19/10#25_37/2#29_32/11	-	17	10	9	0.053	3.326	0	134	1_0/44#2_0/17#3_#4_#5_#6_#7_#8_0/3#9_#10_#11_#12_#13_#14_#15_#16_#17_#18_#19_0/13,0/7#20_0/0#21_#22_#23_0/19#24_#25_0/1,0/5,0/1,0/1,0/7,0/8,0/2#26_#27_#28_#29_0/1,0/5,0/0,0/0,0/0	1_0/44#2_0/17#8_0/3#19_0/20#23_0/19#25_0/25#29_0/6	imprinted	0	15	7	0	5.018	1	659	1_0/363#2_0/42#3_#4_#5_#6_#7_#8_0/22#9_#10_#11_#12_#13_#14_#15_#16_#17_#18_#19_0/52,0/9#20_0/1#21_#22_#23_0/81#24_#25_0/4,0/9,0/2,1/1,0/12,0/27,0/2#26_#27_#28_#29_0/14,0/7,0/3,0/4,0/4	1_0/363#2_0/42#8_0/22#19_0/61#20_0/1#23_0/81#25_1/57#29_0/32	imprinted	1	19	11	0	7.85	397	308
Gata1	chrX	-	7536386	7544941	1807	6	0	-	-	-	-	-	0	0			0	-	-	-	-	-	0	0			0	-	-	-	-	-	0	0			0	-	-	-	-	-	0	0			0	-	-
Glod5	chrX	-	7581327	7595618	672	4	0	-	-	-	-	-	0	0			0	-	-	-	-	-	0	0			0	-	-	-	-	-	0	0			0	-	-	-	-	-	0	0			0.04	-	-
Suv39h1	chrX	-	7638297	7651886	3116	6	12.311	6	3	1_#2_#3_#4_#5_#6_6/3	6_6/3	-	1	1			12.996	10	3	1_#2_#3_#4_#5_#6_10/3	6_10/3	-	1	1			6.536	0	2	1_#2_#3_#4_#5_#6_0/2	6_0/2	-	0	1			13.413	8	8	1_#2_#3_#4_#5_#6_8/8	6_8/8	-	1	1			6.537	2	2
Gm6787	chrX	+	7674213	7683827	1454	4	0.304	0	1	1_#2_#3_0/0#4_0/0,0/1	4_0/1	-	0	1			0.197	1	2	1_#2_#3_0/1#4_1/1,0/0	3_0/1#4_1/1	-	1	2			0.119	-	-	-	-	-	0	0			0.254	-	-	-	-	-	0	0			0.146	1	0
Wdr13	chrX	-	7700427	7709984	4233	9	7.573	0	191	1_0/4#2_0/2,0/0#3_#4_#5_#6_#7_#8_#9_0/58,0/54,0/2,0/0,0/8,0/1,0/20,0/32,0/0,0/10	1_0/4#2_0/2#9_0/185	imprinted	0	10	6	0	19.106	297	148	1_2/3#2_0/0,0/0#3_#4_#5_#6_#7_#8_#9_10/42,10/41,20/3,76/2,27/8,8/0,53/24,29/23,0/0,62/2	1_2/3#9_295/145	-	10	9	9	0.1	7.91	0	225	1_0/4#2_0/0,0/1#3_#4_#5_#6_#7_#8_#9_0/69,0/69,0/4,0/0,0/13,0/2,0/16,0/34,0/0,0/13	1_0/4#2_0/1#9_0/220	imprinted	0	10	6	0	10.11	2	451	1_2/7#2_0/6,0/2#3_#4_#5_#6_#7_#8_#9_0/125,0/125,0/6,0/0,0/25,0/12,0/58,0/66,0/0,0/19	1_2/7#2_0/8#9_0/436	imprinted	1	11	8	0.026	23.062	292	413
Rbm3	chrX	-	7716101	7722928	2900	7	6.244	1	84	1_#2_#3_1/2#4_#5_#6_#7_0/0,0/0,0/0,0/1,0/0,0/0,0/0,0/0,0/0,0/0,0/0,0/19,0/0,0/0,0/2,0/4,0/24,0/5,0/3,0/2,0/0,0/20,0/2	3_1/2#7_0/82	imprinted	1	11	3	0	10.596	254	77	1_#2_#3_131/2#4_#5_#6_#7_1/0,0/0,0/0,3/0,2/1,3/0,2/0,8/2,0/0,0/0,0/0,38/29,1/1,1/0,0/0,15/8,18/7,10/10,7/4,4/7,0/0,7/5,3/1	3_131/2#7_123/75	-	17	12	9	0.056	6.926	2	111	1_#2_#3_2/0#4_#5_#6_#7_0/0,0/2,0/1,0/0,0/0,0/1,0/0,0/3,0/1,0/1,0/1,0/32,0/0,0/0,0/1,0/6,0/35,0/5,0/2,0/2,0/0,0/16,0/2	3_2/0#7_0/111	imprinted	1	16	3	0	4.422	0	193	1_#2_#3_0/4#4_#5_#6_#7_0/0,0/2,0/0,0/1,0/1,0/0,0/0,0/1,0/0,0/0,0/0,0/111,0/0,0/0,0/1,0/2,0/23,0/14,0/7,0/9,0/1,0/13,0/3	3_0/4#7_0/189	imprinted	0	15	6	0	4.703	211	78
2900002K06Rik	chrX	+	7722553	7725090	841	3	3.663	0	95	1_0/16,0/14,0/65#2_#3_0/0	1_0/95	imprinted	0	3	3	0	5.582	67	57	1_22/10,19/10,25/36#2_#3_1/1	1_66/56#3_1/1	-	4	4	3	0.072	3.818	0	104	1_0/10,0/10,0/84#2_#3_0/0	1_0/104	imprinted	0	3	3	0	5.354	0	178	1_0/33,0/33,0/110#2_#3_0/2	1_0/176#3_0/2	imprinted	0	4	3	0	4.392	108	73
Tbc1d25	chrX	-	7731598	7753307	2648	6	0.57	0	13	1_0/3,0/0#2_#3_#4_0/0#5_#6_0/0,0/0,0/0,0/0,0/5,0/5,0/0	1_0/3#6_0/10	-	0	3			0.628	7	2	1_0/0,0/0#2_#3_#4_1/0#5_#6_0/0,0/0,2/0,0/2,2/0,2/0,0/0	4_1/0#6_6/2	-	4	1			0.455	0	12	1_0/4,0/0#2_#3_#4_0/0#5_#6_0/1,0/1,0/0,0/0,0/3,0/3,0/0	1_0/4#6_0/8	-	0	5			0.815	0	94	1_0/9,0/0#2_#3_#4_0/0#5_#6_0/2,0/0,0/3,0/3,0/37,0/38,0/2	1_0/9#6_0/85	imprinted	0	7	3	0	1.143	30	41
Ebp	chrX	-	7762457	7770638	1741	5	6.371	0	327	1_#2_0/2,0/1#3_#4_#5_0/299,0/6,0/19	2_0/3#5_0/324	imprinted	0	5	2	0	10.384	319	51	1_#2_0/0,4/0#3_#4_#5_288/45,6/2,21/4	2_4/0#5_315/51	-	4	3	3	0.029	3.518	0	178	1_#2_0/1,0/2#3_#4_#5_0/166,0/1,0/8	2_0/3#5_0/175	imprinted	0	5	2	0	14.617	1	1794	1_#2_0/1,0/5#3_#4_#5_1/1655,0/52,0/81	2_0/6#5_1/1788	-	1	5	3	0	18.067	1505	737
Porcn	chrX	-	7770976	7783651	1896	15	0.234	0	1	1_#2_#3_#4_#5_#6_#7_#8_#9_#10_0/1#11_#12_#13_#14_#15_	10_0/1	-	0	1			0.569	1	0	1_#2_#3_#4_#5_#6_#7_#8_#9_#10_1/0#11_#12_#13_#14_#15_	10_1/0	-	1	0			0.144	0	1	1_#2_#3_#4_#5_#6_#7_#8_#9_#10_0/1#11_#12_#13_#14_#15_	10_0/1	-	0	1			0.719	-	-	-	-	-	0	0			1.522	-	-
LOC100044636	chrX	-	7815794	7829532	3425	13	2.42	85	107	1_#2_1/3,0/1#3_4/2#4_#5_#6_#7_#8_3/5#9_#10_#11_2/5#12_#13_1/0,0/0,0/0,0/0,0/0,0/0,31/27,34/33,3/9,4/11,2/11,0/0	2_1/4#3_4/2#8_3/5#11_2/5#13_75/91	-	10	10	7	0.049	3.317	209	89	1_#2_7/7,3/0#3_6/1#4_#5_#6_#7_#8_3/1#9_#10_#11_5/2#12_#13_0/0,0/0,0/0,0/0,0/0,0/0,58/28,68/36,16/4,24/5,19/5,0/0	2_10/7#3_6/1#8_3/1#11_5/2#13_185/78	-	10	9	8	0.039	1.286	0	122	1_#2_0/2,0/0#3_0/7#4_#5_#6_#7_#8_0/4#9_#10_#11_0/6#12_#13_0/2,0/0,0/0,0/0,0/0,0/0,0/26,0/30,0/10,0/17,0/17,0/1	2_0/2#3_0/7#8_0/4#11_0/6#13_0/103	imprinted	0	11	6	0	2.823	187	312	1_#2_1/5,1/10#3_4/6#4_#5_#6_#7_#8_6/8#9_#10_#11_2/4#12_#13_0/0,0/0,0/0,0/0,0/0,0/0,69/94,70/106,11/35,12/20,10/20,1/4	2_2/15#3_4/6#8_6/8#11_2/4#13_173/279	-	11	11	8	0.039	2.015	178	153
Slc38a5	chrX	+	7848518	7857305	1857	16	0	-	-	-	-	-	0	0			0	-	-	-	-	-	0	0			0	-	-	-	-	-	0	0			0	-	-	-	-	-	0	0			0	-	-
Ssxb10	chrX	+	7904550	7913361	877	8	0	-	-	-	-	-	0	0			0	-	-	-	-	-	0	0			0	-	-	-	-	-	0	0			0	-	-	-	-	-	0	0			0	-	-
Ssxb9	chrX	+	7944104	7952514	877	8	0	-	-	-	-	-	0	0			0	-	-	-	-	-	0	0			0	-	-	-	-	-	0	0			0	-	-	-	-	-	0	0			0	-	-
Ssxb1	chrX	+	7990431	7999283	875	8	0	-	-	-	-	-	0	0			0	-	-	-	-	-	0	0			0	-	-	-	-	-	0	0			0	-	-	-	-	-	0	0			0	-	-
Ssxb2	chrX	-	8031469	8038852	929	7	0	-	-	-	-	-	0	0			0	-	-	-	-	-	0	0			0.015	-	-	-	-	-	0	0			0	-	-	-	-	-	0	0			0	-	-
Gm14459	chrX	-	8091178	8102080	540	6	0	-	-	-	-	-	0	0			0	-	-	-	-	-	0	0			0	-	-	-	-	-	0	0			0	-	-	-	-	-	0	0			0	-	-
Ssxb3	chrX	-	8160670	8166372	604	7	0	-	-	-	-	-	0	0			0	-	-	-	-	-	0	0			0	-	-	-	-	-	0	0			0	-	-	-	-	-	0	0			0	-	-
Ssxb8	chrX	-	8262457	8267970	518	6	0.114	-	-	-	-	-	0	0			0	-	-	-	-	-	0	0			0	-	-	-	-	-	0	0			0.046	-	-	-	-	-	0	0			0	-	-
Ssx9	chrX	+	8325556	8331713	604	7	0	-	-	-	-	-	0	0			0	-	-	-	-	-	0	0			0	-	-	-	-	-	0	0			0	-	-	-	-	-	0	0			0	-	-
Ssxb5	chrX	+	8380817	8386512	602	7	0	-	-	-	-	-	0	0			0	-	-	-	-	-	0	0			0	-	-	-	-	-	0	0			0	-	-	-	-	-	0	0			0	-	-
Gm6592	chrX	+	8421120	8426733	509	6	0	-	-	-	-	-	0	0			0.033	-	-	-	-	-	0	0			0	-	-	-	-	-	0	0			0	-	-	-	-	-	0	0			0	-	-
B630019K06Rik	chrX	+	8469479	8472103	2625	1	0	-	-	-	-	-	0	0			0.534	3	0	1_3/0,0/0,0/0,0/0	1_3/0	-	1	0			0.359	0	3	1_0/2,0/0,0/0,0/1	1_0/3	-	0	2			0	-	-	-	-	-	0	0			0.392	4	0
Gm5634	chrX	-	8539260	8540101	842	1	0	-	-	-	-	-	0	0			0	-	-	-	-	-	0	0			0	-	-	-	-	-	0	0			0	-	-	-	-	-	0	0			0	-	-
Gm14511	chrX	-	8552836	8553685	850	1	0	-	-	-	-	-	0	0			0	-	-	-	-	-	0	0			0	-	-	-	-	-	0	0			0	-	-	-	-	-	0	0			0	-	-
Gm14458	chrX	-	8563026	8563881	856	1	0	-	-	-	-	-	0	0			0	-	-	-	-	-	0	0			0	-	-	-	-	-	0	0			0	-	-	-	-	-	0	0			0	-	-
Fthl17	chrX	+	8610612	8611459	848	1	0	-	-	-	-	-	0	0			0	-	-	-	-	-	0	0			0	-	-	-	-	-	0	0			0	-	-	-	-	-	0	0			0	-	-
Gm5635	chrX	+	8640216	8640948	733	1	0	-	-	-	-	-	0	0			0	-	-	-	-	-	0	0			0	-	-	-	-	-	0	0			0	-	-	-	-	-	0	0			0	-	-
Lancl3	chrX	+	8777099	8845211	3920	5	0.858	0	8	1_0/0#2_#3_#4_#5_0/1,0/0,0/1,0/0,0/0,0/6,0/0,0/0	5_0/8	-	0	3			2.972	19	0	1_0/0#2_#3_#4_#5_8/0,3/0,0/0,3/0,0/0,1/0,0/0,4/0	5_19/0	-	5	0			2.638	0	23	1_0/0#2_#3_#4_#5_0/8,0/0,0/0,0/0,0/1,0/4,0/0,0/10	5_0/23	imprinted	0	4	2	0	1.353	0	18	1_0/0#2_#3_#4_#5_0/8,0/0,0/0,0/1,0/0,0/3,0/0,0/6	5_0/18	-	0	4			2.49	30	0
Xk	chrX	+	8849910	8890371	5043	3	0.035	0	5	1_#2_#3_0/0,0/0,0/0,0/0,0/0,0/0,0/0,0/0,0/0,0/0,0/0,0/0,0/0,0/2,0/2,0/0,0/0,0/0,0/0,0/0,0/0,0/0,0/1,0/0,0/0,0/0	3_0/5	-	0	3			0.298	12	1	1_#2_#3_0/0,0/0,1/0,2/0,0/0,0/0,1/0,0/0,0/0,0/0,0/0,0/0,0/0,0/0,0/0,0/0,0/0,1/0,0/0,0/0,0/1,1/0,5/0,0/0,1/0,0/0	3_12/1	-	7	1			0.386	0	54	1_#2_#3_0/0,0/0,0/0,0/0,0/0,0/0,0/0,0/0,0/0,0/0,0/0,0/0,0/0,0/15,0/18,0/0,0/0,0/1,0/0,0/0,0/0,0/10,0/8,0/0,0/2,0/0	3_0/54	imprinted	0	6	4	0	0.036	0	9	1_#2_#3_0/0,0/0,0/0,0/0,0/0,0/0,0/0,0/0,0/0,0/0,0/0,0/0,0/0,0/2,0/2,0/0,0/0,0/0,0/0,0/0,0/0,0/5,0/0,0/0,0/0,0/0	3_0/9	-	0	3			0.312	22	0
1700012L04Rik	chrX	+	8860890	8861414	525	1	0	-	-	-	-	-	0	0			0	-	-	-	-	-	0	0			0.026	-	-	-	-	-	0	0			0.015	-	-	-	-	-	0	0			0	-	-
Gm14501	chrX	+	8927725	8928263	539	1	0	-	-	-	-	-	0	0			0	-	-	-	-	-	0	0			0	-	-	-	-	-	0	0			0	-	-	-	-	-	0	0			0	-	-
Cybb	chrX	-	9012378	9046450	4752	13	0	-	-	-	-	-	0	0			0	-	-	-	-	-	0	0			0.006	-	-	-	-	-	0	0			0	-	-	-	-	-	0	0			0	-	-
Gm5132	chrX	-	9149086	9149517	432	1	0	-	-	-	-	-	0	0			0	-	-	-	-	-	0	0			0	-	-	-	-	-	0	0			0	-	-	-	-	-	0	0			0	-	-
Dynlt3	chrX	-	9231396	9240109	2153	5	33.644	15	254	1_#2_#3_#4_#5_0/110,0/1,14/60,1/83	5_15/254	imprinted	2	4	3	0.05	45.745	323	6	1_#2_#3_#4_#5_181/0,0/0,5/6,137/0	5_323/6	-	3	1	3	0.148	36.438	8	301	1_#2_#3_#4_#5_0/137,1/1,7/63,0/100	5_8/301	imprinted	2	4	3	0.027	35.502	11	458	1_#2_#3_#4_#5_0/190,0/2,10/97,1/169	5_11/458	imprinted	2	4	3	0.025	49.038	555	17
1700054O13Rik	chrX	+	9424073	9424626	554	1	0	-	-	-	-	-	0	0			0	-	-	-	-	-	0	0			0	-	-	-	-	-	0	0			0	-	-	-	-	-	0	0			0	-	-
Sytl5	chrX	+	9462748	9571669	2301	17	0	-	-	-	-	-	0	0			0.007	-	-	-	-	-	0	0			0.065	-	-	-	-	-	0	0			0	-	-	-	-	-	0	0			0.004	-	-
Rpgr	chrX	-	9735342	9793921	3680	18	2.916	0	218	1_0/14,0/0#2_#3_#4_#5_0/5,0/5,0/5,0/0,0/0,0/53#6_0/1,0/70#7_0/1#8_#9_#10_#11_0/31,0/31#12_#13_#14_0/0#15_#16_#17_#18_0/0,0/2	1_0/14#5_0/68#6_0/71#7_0/1#11_0/62#18_0/2	imprinted	0	11	5	0	1.237	89	0	1_16/0,1/0#2_#3_#4_#5_10/0,10/0,9/0,0/0,0/0,12/0#6_0/0,19/0#7_1/0#8_#9_#10_#11_5/0,5/0#12_#13_#14_0/0#15_#16_#17_#18_1/0,0/0	1_17/0#5_41/0#6_19/0#7_1/0#11_10/0#18_1/0	imprinted	11	0	6	0	3.489	1	280	1_0/28,0/2#2_#3_#4_#5_0/13,0/12,0/13,0/1,0/1,0/76#6_0/1,0/74#7_0/2#8_#9_#10_#11_0/27,1/26#12_#13_#14_0/2#15_#16_#17_#18_0/0,0/2	1_0/30#5_0/116#6_0/75#7_0/2#11_1/53#14_0/2#18_0/2	imprinted	1	15	8	0.004	2.506	0	411	1_0/67,0/2#2_#3_#4_#5_0/13,0/11,0/10,0/0,0/0,0/119#6_0/0,0/114#7_0/0#8_#9_#10_#11_0/36,0/36#12_#13_#14_0/2#15_#16_#17_#18_0/0,0/1	1_0/69#5_0/153#6_0/114#11_0/72#14_0/2#18_0/1	imprinted	0	11	8	0	1.147	107	0
Otc	chrX	+	9829485	9898150	2265	10	0	-	-	-	-	-	0	0			0	-	-	-	-	-	0	0			0	-	-	-	-	-	0	0			0	-	-	-	-	-	0	0			0	-	-
Tspan7	chrX	+	10062242	10173730	1774	8	7.701	0	159	1_#2_#3_#4_#5_0/2,0/2#6_#7_#8_0/146,0/9	5_0/4#8_0/155	imprinted	0	4	2	0	7.194	157	0	1_#2_#3_#4_#5_6/0,5/0#6_#7_#8_145/0,1/0	5_11/0#8_146/0	-	4	0			3.559	0	102	1_#2_#3_#4_#5_0/0,0/0#6_#7_#8_0/97,0/5	8_0/102	-	0	2			11.727	0	498	1_#2_#3_#4_#5_0/0,0/0#6_#7_#8_0/483,0/15	8_0/498	imprinted	0	2	2	0	19.186	880	0
Mid1ip1	chrX	+	10294491	10296828	2059	2	23.31	-	-	-	-	-	0	0			29.682	-	-	-	-	-	0	0			19.142	-	-	-	-	-	0	0			49.726	-	-	-	-	-	0	0			55.973	-	-
Gm14483	chrX	+	10876383	10876883	501	1	0	-	-	-	-	-	0	0			0	-	-	-	-	-	0	0			0	-	-	-	-	-	0	0			0	-	-	-	-	-	0	0			0	-	-
Gm14484	chrX	+	10879558	10880051	494	1	0	-	-	-	-	-	0	0			0	-	-	-	-	-	0	0			0	-	-	-	-	-	0	0			0	-	-	-	-	-	0	0			0	-	-
Gm4906	chrX	+	10904948	10905277	330	1	0	-	-	-	-	-	0	0			0	-	-	-	-	-	0	0			0	-	-	-	-	-	0	0			0	-	-	-	-	-	0	0			0	-	-
Bcor	chrX	-	11613863	11657679	6944	15	4.806	1	289	1_0/3,0/3#2_#3_0/56,0/57#4_0/28,0/2,0/2,0/19,0/1#5_#6_#7_#8_#9_1/116#10_0/2#11_#12_#13_#14_#15_	1_0/6#3_0/113#4_0/52#9_1/116#10_0/2	imprinted	1	11	5	0.002	3.568	128	0	1_1/0,1/0#2_#3_7/0,7/0#4_11/0,0/0,2/0,2/0,0/0#5_#6_#7_#8_#9_95/0#10_2/0#11_#12_#13_#14_#15_	1_2/0#3_14/0#4_15/0#9_95/0#10_2/0	imprinted	9	0	4	0	3.359	1	166	1_0/0,0/0#2_#3_0/25,0/25#4_1/13,0/5,0/5,0/17,0/0#5_#6_#7_#8_#9_0/74#10_0/2#11_#12_#13_#14_#15_	3_0/50#4_1/40#9_0/74#10_0/2	imprinted	1	8	5	0.013	4.342	1	596	1_0/7,0/7#2_#3_0/85,0/87#4_0/57,0/11,0/6,1/39,0/0#5_#6_#7_#8_#9_0/297#10_0/0#11_#12_#13_#14_#15_	1_0/14#3_0/172#4_1/113#9_0/297	imprinted	1	9	8	0.003	2.532	277	0
Atp6ap2	chrX	+	12164885	12194177	2368	9	12.916	0	20	1_#2_#3_#4_#5_#6_#7_#8_#9_0/6,0/0,0/14	9_0/20	-	0	2			22.982	81	2	1_#2_#3_#4_#5_#6_#7_#8_#9_5/0,27/1,49/1	9_81/2	imprinted	3	2	2	0.006	11.257	0	23	1_#2_#3_#4_#5_#6_#7_#8_#9_0/4,0/8,0/11	9_0/23	imprinted	0	3	2	0	21.578	0	57	1_#2_#3_#4_#5_#6_#7_#8_#9_0/6,0/15,0/36	9_0/57	imprinted	0	3	2	0	23.417	128	1
Gm4984	chrX	+	12229009	12229947	939	1	0.094	2	0	1_2/0,0/0,0/0,0/0,0/0	1_2/0	-	1	0			0.216	5	1	1_5/1,0/0,0/0,0/0,0/0	1_5/1	-	1	1			0.058	0	2	1_0/1,0/0,0/0,0/0,0/1	1_0/2	-	0	2			0.17	4	8	1_2/5,1/1,1/1,0/0,0/1	1_4/8	-	3	4			0.085	1	1
1810030O07Rik	chrX	-	12232010	12250672	2572	7	5.117	148	61	1_#2_#3_78/44#4_#5_1/2,8/8#6_#7_18/2,18/2,18/0,3/2,4/1	3_78/44#5_9/10#7_61/7	-	8	7	5	0.084	6.016	201	6	1_#2_#3_60/5#4_#5_12/0,7/1#6_#7_38/0,38/0,36/0,4/0,6/0	3_60/5#5_19/1#7_122/0	imprinted	8	2	6	0.02	1.851	1	59	1_#2_#3_1/42#4_#5_0/3,0/4#6_#7_0/2,0/2,0/1,0/3,0/2	3_1/42#5_0/7#7_0/10	-	1	8			6.142	303	139	1_#2_#3_121/83#4_#5_12/16,8/8#6_#7_49/7,49/7,48/4,9/9,7/5	3_121/83#5_20/24#7_162/32	-	8	8	8	0.066	4.947	228	29
Med14	chrX	-	12252497	12339099	6861	31	13.875	206	292	1_#2_#3_9/11#4_#5_#6_29/46#7_#8_#9_#10_3/4,50/84,11/4#11_#12_#13_#14_#15_#16_#17_#18_54/51#19_#20_1/0#21_#22_#23_#24_#25_0/0#26_#27_#28_#29_#30_#31_5/4,0/0,36/68,8/20	3_9/11#6_29/46#10_64/92#18_54/51#20_1/0#31_49/92	-	10	9	9	0.042	9.781	335	130	1_#2_#3_11/4#4_#5_#6_38/14#7_#8_#9_#10_2/1,56/36,15/5#11_#12_#13_#14_#15_#16_#17_#18_50/17#19_#20_1/0#21_#22_#23_#24_#25_2/0#26_#27_#28_#29_#30_#31_3/0,0/0,136/49,21/4	3_11/4#6_38/14#10_73/42#18_50/17#20_1/0#25_2/0#31_160/53	-	11	8	7	0.024	8.394	2	323	1_#2_#3_0/15#4_#5_#6_1/39#7_#8_#9_#10_0/6,0/72,0/9#11_#12_#13_#14_#15_#16_#17_#18_0/87#19_#20_0/1#21_#22_#23_#24_#25_0/2#26_#27_#28_#29_#30_#31_0/2,0/0,1/72,0/18	3_0/15#6_1/39#10_0/87#18_0/87#20_0/1#25_0/2#31_1/92	imprinted	2	11	7	0.004	9.232	344	324	1_#2_#3_24/19#4_#5_#6_42/31#7_#8_#9_#10_5/1,53/64,19/6#11_#12_#13_#14_#15_#16_#17_#18_62/32#19_#20_1/2#21_#22_#23_#24_#25_0/0#26_#27_#28_#29_#30_#31_5/5,0/0,119/146,14/18	3_24/19#6_42/31#10_77/71#18_62/32#20_1/2#31_138/169	-	10	10	8	0.038	6.38	257	145
Usp9x	chrX	+	12648624	12750454	11902	45	39.007	250	457	1_0/0#2_#3_#4_#5_#6_2/6#7_#8_#9_#10_#11_#12_5/4#13_#14_#15_#16_#17_#18_#19_#20_#21_#22_#23_26/110,15/47#24_5/16#25_#26_#27_#28_#29_#30_#31_#32_#33_1/3#34_#35_18/47,0/1#36_#37_6/11,26/48#38_146/164#39_#40_#41_#42_#43_#44_#45_	6_2/6#12_5/4#23_41/157#24_5/16#33_1/3#35_18/48#37_32/59#38_146/164	-	10	11	9	0.038	38.838	695	278	1_1/1#2_#3_#4_#5_#6_7/5#7_#8_#9_#10_#11_#12_18/11#13_#14_#15_#16_#17_#18_#19_#20_#21_#22_#23_127/82,37/23#24_36/28#25_#26_#27_#28_#29_#30_#31_#32_#33_1/5#34_#35_40/14,3/1#36_#37_15/12,76/33#38_334/63#39_#40_#41_#42_#43_#44_#45_	1_1/1#6_7/5#12_18/11#23_164/105#24_36/28#33_1/5#35_43/15#37_91/45#38_334/63	-	12	12	9	0.03	29.884	1	528	1_0/1#2_#3_#4_#5_#6_0/13#7_#8_#9_#10_#11_#12_0/11#13_#14_#15_#16_#17_#18_#19_#20_#21_#22_#23_0/129,0/43#24_0/19#25_#26_#27_#28_#29_#30_#31_#32_#33_0/8#34_#35_0/58,0/1#36_#37_0/18,0/73#38_1/154#39_#40_#41_#42_#43_#44_#45_	1_0/1#6_0/13#12_0/11#23_0/172#24_0/19#33_0/8#35_0/59#37_0/91#38_1/154	imprinted	1	12	10	0.001	24.489	286	546	1_0/1#2_#3_#4_#5_#6_5/4#7_#8_#9_#10_#11_#12_8/17#13_#14_#15_#16_#17_#18_#19_#20_#21_#22_#23_20/120,17/57#24_20/41#25_#26_#27_#28_#29_#30_#31_#32_#33_0/2#34_#35_17/26,0/1#36_#37_3/17,22/71#38_174/189#39_#40_#41_#42_#43_#44_#45_	1_0/1#6_5/4#12_8/17#23_37/177#24_20/41#33_0/2#35_17/27#37_25/88#38_174/189	-	9	12	9	0.045	35.361	962	306
LOC100045923	chrX	+	12858148	12871109	4571	17	228.178	1043	3394	1_404/1435#2_#3_#4_#5_#6_#7_#8_#9_#10_#11_#12_#13_#14_#15_#16_123/479,516/1480#17_	1_404/1435#16_639/1959	imprinted	3	3	3	0.013	146.051	1325	694	1_658/369#2_#3_#4_#5_#6_#7_#8_#9_#10_#11_#12_#13_#14_#15_#16_169/71,498/254#17_	1_658/369#16_667/325	-	3	3	3	0.015	214.183	783	3290	1_291/1434#2_#3_#4_#5_#6_#7_#8_#9_#10_#11_#12_#13_#14_#15_#16_100/466,392/1390#17_	1_291/1434#16_492/1856	imprinted	3	3	3	0.013	181.574	1700	5932	1_930/3672#2_#3_#4_#5_#6_#7_#8_#9_#10_#11_#12_#13_#14_#15_#16_338/925,432/1335#17_	1_930/3672#16_770/2260	-	3	3	3	0.016	124.727	2486	1478
Nyx	chrX	+	13044798	13066439	3621	3	0.061	-	-	-	-	-	0	0			0.107	-	-	-	-	-	0	0			0.042	-	-	-	-	-	0	0			0.081	-	-	-	-	-	0	0			0.138	-	-
Cask	chrX	-	13094206	13423667	8260	25	26.044	1	1107	1_0/4,0/1#2_#3_#4_#5_#6_#7_0/779#8_#9_#10_#11_#12_#13_#14_#15_#16_#17_#18_#19_#20_#21_#22_#23_#24_#25_0/36,0/7,0/16,0/4,0/5,0/5,0/0,0/48,0/17,0/8,0/24,0/9,0/7,0/7,0/27,0/9,0/11,0/11,0/9,1/15,0/3,0/19,0/4,0/2,0/1,0/9,0/0,0/2,0/0,0/0,0/8,0/0	1_0/5#7_0/779#25_1/323	imprinted	1	30	20	0.003	24.854	1211	3	1_8/0,9/0#2_#3_#4_#5_#6_#7_835/3#8_#9_#10_#11_#12_#13_#14_#15_#16_#17_#18_#19_#20_#21_#22_#23_#24_#25_51/0,9/0,58/0,16/0,5/0,4/0,4/0,23/0,2/0,0/0,9/0,3/0,5/0,5/0,6/0,16/0,4/0,6/0,15/0,25/0,4/0,46/0,2/0,3/0,2/0,1/0,8/0,0/0,3/0,3/0,8/0,13/0	1_17/0#7_835/3#25_359/0	imprinted	33	1	16	0	12.469	4	614	1_0/4,0/0#2_#3_#4_#5_#6_#7_0/439#8_#9_#10_#11_#12_#13_#14_#15_#16_#17_#18_#19_#20_#21_#22_#23_#24_#25_0/21,0/4,0/14,0/2,0/2,0/1,0/1,0/26,0/1,0/3,0/5,0/3,0/7,0/7,0/17,0/5,1/8,0/9,0/5,3/7,0/0,0/12,0/2,0/0,0/0,0/0,0/2,0/0,0/1,0/1,0/3,0/2	1_0/4#7_0/439#25_4/171	imprinted	2	29	11	0.027	33.749	3	2890	1_1/21,1/8#2_#3_#4_#5_#6_#7_0/1982#8_#9_#10_#11_#12_#13_#14_#15_#16_#17_#18_#19_#20_#21_#22_#23_#24_#25_0/146,0/14,0/55,0/30,0/6,0/6,0/0,0/84,0/41,0/27,0/51,0/8,0/12,0/12,0/67,0/49,0/40,0/45,0/58,1/37,0/8,0/35,0/2,0/5,0/6,0/16,0/1,0/4,0/1,0/3,0/8,0/2	1_2/29#7_0/1982#25_1/879	imprinted	3	34	24	0.005	30.54	3655	3
Gpr34	chrX	+	13209895	13217984	1898	3	2.244	-	-	-	-	-	0	0			1.343	-	-	-	-	-	0	0			1.138	-	-	-	-	-	0	0			1.812	-	-	-	-	-	0	0			1.352	-	-
Gpr82	chrX	+	13238489	13244559	2497	4	1.753	-	-	-	-	-	0	0			2.096	-	-	-	-	-	0	0			1.084	-	-	-	-	-	0	0			1.409	-	-	-	-	-	0	0			0.924	-	-
Gm5382	chrX	+	13788274	13788783	510	1	0	-	-	-	-	-	0	0			0	-	-	-	-	-	0	0			0	-	-	-	-	-	0	0			0	-	-	-	-	-	0	0			0	-	-
4930403L05Rik	chrX	-	14687712	14688615	904	1	0	-	-	-	-	-	0	0			0	-	-	-	-	-	0	0			0	-	-	-	-	-	0	0			0	-	-	-	-	-	0	0			0	-	-
Cypt1	chrX	+	16099998	16100815	673	2	0	-	-	-	-	-	0	0			0	-	-	-	-	-	0	0			0	-	-	-	-	-	0	0			0	-	-	-	-	-	0	0			0	-	-
Maoa	chrX	+	16196824	16264938	4161	15	11.231	0	38	1_#2_#3_#4_#5_#6_#7_#8_#9_#10_#11_#12_#13_#14_#15_0/0,0/0,0/0,0/0,0/6,0/0,0/9,0/23,0/0,0/0	15_0/38	imprinted	0	3	2	0	15.07	31	0	1_#2_#3_#4_#5_#6_#7_#8_#9_#10_#11_#12_#13_#14_#15_0/0,0/0,0/0,0/0,4/0,1/0,6/0,17/0,3/0,0/0	15_31/0	-	5	0			11.801	0	53	1_#2_#3_#4_#5_#6_#7_#8_#9_#10_#11_#12_#13_#14_#15_0/0,0/0,0/0,0/0,0/4,0/2,0/5,0/40,0/0,0/2	15_0/53	-	0	5			10.389	0	66	1_#2_#3_#4_#5_#6_#7_#8_#9_#10_#11_#12_#13_#14_#15_0/0,0/0,0/0,0/0,0/8,0/0,0/17,0/41,0/0,0/0	15_0/66	imprinted	0	3	3	0	11.278	32	0
Maob	chrX	-	16286407	16394492	2412	15	0.049	-	-	-	-	-	0	0			0.08	-	-	-	-	-	0	0			0.069	0	1	1_#2_#3_0/1#4_#5_#6_#7_#8_#9_0/0#10_#11_#12_#13_#14_#15_	3_0/1	-	0	1			0.052	-	-	-	-	-	0	0			0.037	-	-
Ndp	chrX	-	16462647	16488890	1929	3	1.775	0	66	1_#2_0/12,0/1,0/23,0/4#3_0/5,0/1,0/5,0/2,0/11,0/2	2_0/40#3_0/26	imprinted	0	10	3	0	1.687	51	1	1_#2_8/0,1/0,14/0,0/0#3_5/0,0/0,1/0,4/0,13/1,5/0	2_23/0#3_28/1	imprinted	8	1	3	0.019	1.654	0	60	1_#2_0/13,0/3,0/23,0/3#3_0/5,0/0,0/2,0/1,0/3,0/7	2_0/42#3_0/18	imprinted	0	9	3	0	1.798	0	106	1_#2_0/11,0/2,0/38,0/3#3_0/14,0/0,0/7,0/1,0/14,0/16	2_0/54#3_0/52	imprinted	0	9	6	0	2.639	199	0
Efhc2	chrX	-	16709175	16896494	2554	15	0.051	0	2	1_#2_0/2#3_#4_0/0,0/0#5_0/0#6_#7_#8_#9_#10_#11_0/0#12_#13_#14_0/0#15_0/0	2_0/2	-	0	1			0.033	-	-	-	-	-	0	0			0.118	0	6	1_#2_0/6#3_#4_0/0,0/0#5_0/0#6_#7_#8_#9_#10_#11_0/0#12_#13_#14_0/0#15_0/0	2_0/6	-	0	1			0.049	0	10	1_#2_0/1#3_#4_0/4,0/4#5_0/1#6_#7_#8_#9_#10_#11_0/0#12_#13_#14_0/0#15_0/0	2_0/1#4_0/8#5_0/1	-	0	4			0.055	2	0
Fundc1	chrX	-	17133695	17149423	1950	5	11.33	0	10	1_#2_#3_#4_#5_0/0,0/9,0/0,0/1,0/0	5_0/10	-	0	2			11.446	27	2	1_#2_#3_#4_#5_0/0,19/2,0/0,3/0,5/0	5_27/2	-	3	1			12.674	0	11	1_#2_#3_#4_#5_0/0,0/9,0/0,0/2,0/0	5_0/11	-	0	2			10.669	0	15	1_#2_#3_#4_#5_0/0,0/15,0/0,0/0,0/0	5_0/15	-	0	1			14.67	16	2
Dusp21	chrX	+	17722996	17723820	825	1	0	-	-	-	-	-	0	0			0	-	-	-	-	-	0	0			0	-	-	-	-	-	0	0			0	-	-	-	-	-	0	0			0	-	-
Kdm6a	chrX	+	17739793	17856484	5265	29	7.559	113	139	1_#2_#3_#4_2/4#5_#6_#7_#8_#9_4/2#10_#11_#12_#13_#14_#15_#16_#17_#18_#19_#20_#21_0/1#22_#23_#24_#25_1/3#26_#27_96/124#28_#29_10/5,0/0	4_2/4#9_4/2#21_0/1#25_1/3#27_96/124#29_10/5	-	5	6	2	0.082	8.236	182	137	1_#2_#3_#4_3/0#5_#6_#7_#8_#9_2/2#10_#11_#12_#13_#14_#15_#16_#17_#18_#19_#20_#21_3/4#22_#23_#24_#25_8/11#26_#27_155/112#28_#29_11/8,0/0	4_3/0#9_2/2#21_3/4#25_8/11#27_155/112#29_11/8	-	6	5	4	0.039	7.488	104	182	1_#2_#3_#4_0/4#5_#6_#7_#8_#9_2/6#10_#11_#12_#13_#14_#15_#16_#17_#18_#19_#20_#21_1/2#22_#23_#24_#25_7/3#26_#27_87/157#28_#29_7/8,0/2	4_0/4#9_2/6#21_1/2#25_7/3#27_87/157#29_7/10	-	5	7	4	0.083	5.943	201	352	1_#2_#3_#4_1/9#5_#6_#7_#8_#9_0/0#10_#11_#12_#13_#14_#15_#16_#17_#18_#19_#20_#21_6/1#22_#23_#24_#25_6/16#26_#27_175/315#28_#29_13/10,0/1	4_1/9#21_6/1#25_6/16#27_175/315#29_13/11	-	5	6	5	0.117	4.985	257	157
4930578C19Rik	chrX	-	17995553	18038400	1799	5	0	-	-	-	-	-	0	0			0	-	-	-	-	-	0	0			0	-	-	-	-	-	0	0			0	-	-	-	-	-	0	0			0	-	-
Mir221	chrX	-	18723420	18723514	95	1	0	-	-	-	-	-	0	0			0	-	-	-	-	-	0	0			0	-	-	-	-	-	0	0			0	-	-	-	-	-	0	0			0	-	-
Mir222	chrX	-	18724019	18724097	79	1	0	-	-	-	-	-	0	0			0	-	-	-	-	-	0	0			0	-	-	-	-	-	0	0			0	-	-	-	-	-	0	0			0	-	-
Chst7	chrX	+	19636696	19674647	2196	2	23.556	1	148	1_0/14,0/7,0/4,0/3,1/48#2_0/72	1_1/76#2_0/72	imprinted	1	6	4	0.004	20.845	184	5	1_12/0,8/0,8/1,12/0,88/4#2_56/0	1_128/5#2_56/0	imprinted	6	2	6	0.017	13.828	1	106	1_0/2,0/3,0/2,0/5,1/38#2_0/56	1_1/50#2_0/56	imprinted	1	6	2	0.009	19.803	2	189	1_0/26,0/9,0/8,0/13,2/90#2_0/43	1_2/146#2_0/43	imprinted	1	6	6	0.003	6.187	71	0
Slc9a7	chrX	-	19682881	19868890	2469	17	7.761	0	114	1_#2_#3_#4_#5_#6_#7_#8_#9_#10_#11_#12_#13_#14_#15_0/94#16_0/20#17_	15_0/94#16_0/20	imprinted	0	2	2	0	13.347	125	0	1_#2_#3_#4_#5_#6_#7_#8_#9_#10_#11_#12_#13_#14_#15_121/0#16_4/0#17_	15_121/0#16_4/0	-	2	0			15.66	0	206	1_#2_#3_#4_#5_#6_#7_#8_#9_#10_#11_#12_#13_#14_#15_0/152#16_0/54#17_	15_0/152#16_0/54	imprinted	0	2	2	0	5.724	0	153	1_#2_#3_#4_#5_#6_#7_#8_#9_#10_#11_#12_#13_#14_#15_0/115#16_0/38#17_	15_0/115#16_0/38	imprinted	0	2	2	0	5.786	193	0
Rp2h	chrX	+	19941734	19977475	3786	5	8.455	2	261	1_1/68#2_#3_#4_#5_0/0,0/4,1/44,0/0,0/11,0/5,0/129,0/0	1_1/68#5_1/193	imprinted	2	6	4	0.005	7.919	260	2	1_26/2#2_#3_#4_#5_0/0,13/0,8/0,3/0,20/0,18/0,169/0,3/0	1_26/2#5_234/0	imprinted	8	1	6	0.011	8.846	2	281	1_0/79#2_#3_#4_#5_0/0,1/5,1/62,0/1,0/3,0/3,0/128,0/0	1_0/79#5_2/202	imprinted	2	7	3	0.004	8.282	8	822	1_3/338#2_#3_#4_#5_0/0,0/23,5/291,0/0,0/3,0/2,0/165,0/0	1_3/338#5_5/484	imprinted	2	6	4	0.004	4.885	311	2
Phf16	chrX	+	20037653	20095022	2472	10	5.523	0	25	1_#2_#3_#4_#5_#6_#7_#8_#9_#10_0/13,0/6,0/3,0/3	10_0/25	-	0	4			5.385	43	0	1_#2_#3_#4_#5_#6_#7_#8_#9_#10_13/0,13/0,17/0,0/0	10_43/0	imprinted	3	0	3	0	4.852	0	15	1_#2_#3_#4_#5_#6_#7_#8_#9_#10_0/4,0/6,0/1,0/4	10_0/15	-	0	4			3.355	0	26	1_#2_#3_#4_#5_#6_#7_#8_#9_#10_0/12,0/10,0/3,0/1	10_0/26	imprinted	0	4	2	0	2.048	26	0
Rgn	chrX	+	20126944	20139213	1574	7	0	-	-	-	-	-	0	0			0	-	-	-	-	-	0	0			0	-	-	-	-	-	0	0			0.005	-	-	-	-	-	0	0			0	-	-
Ndufb11	chrX	-	20192452	20194690	853	3	20.108	101	141	1_85/130,0/0,16/10#2_#3_0/1	1_101/140#3_0/1	-	2	3	2	0.078	13.856	123	0	1_101/0,1/0,21/0#2_#3_0/0	1_123/0	imprinted	3	0	2	0	8.184	0	109	1_0/99,0/0,0/6#2_#3_0/4	1_0/105#3_0/4	-	0	3			36.239	356	548	1_304/519,5/6,47/16#2_#3_0/7	1_356/541#3_0/7	-	3	4	4	0.133	30.318	593	35
Rbm10	chrX	+	20194629	20228031	3715	24	12.269	0	11	1_#2_#3_#4_0/11#5_#6_#7_#8_#9_#10_#11_#12_#13_#14_#15_#16_#17_#18_#19_#20_#21_#22_#23_#24_	4_0/11	-	0	1			5.512	-	-	-	-	-	0	0			7.03	0	9	1_#2_#3_#4_0/9#5_#6_#7_#8_#9_#10_#11_#12_#13_#14_#15_#16_#17_#18_#19_#20_#21_#22_#23_#24_	4_0/9	-	0	1			19.311	1	8	1_#2_#3_#4_1/8#5_#6_#7_#8_#9_#10_#11_#12_#13_#14_#15_#16_#17_#18_#19_#20_#21_#22_#23_#24_	4_1/8	-	1	1			10.319	1	0
Uba1	chrX	+	20235547	20260305	3949	26	78.416	333	436	1_#2_#3_#4_#5_#6_#7_#8_#9_52/157#10_#11_104/136#12_#13_#14_#15_#16_#17_#18_#19_#20_#21_17/26#22_111/66#23_#24_#25_#26_29/27,18/24,2/0	9_52/157#11_104/136#21_17/26#22_111/66#26_49/51	-	7	6	6	0.047	57.246	737	57	1_#2_#3_#4_#5_#6_#7_#8_#9_71/9#10_#11_133/16#12_#13_#14_#15_#16_#17_#18_#19_#20_#21_40/9#22_362/6#23_#24_#25_#26_92/8,36/9,3/0	9_71/9#11_133/16#21_40/9#22_362/6#26_131/17	imprinted	7	6	6	0.025	64.72	257	489	1_#2_#3_#4_#5_#6_#7_#8_#9_37/167#10_#11_64/129#12_#13_#14_#15_#16_#17_#18_#19_#20_#21_10/22#22_91/78#23_#24_#25_#26_17/48,32/45,6/0	9_37/167#11_64/129#21_10/22#22_91/78#26_55/93	-	7	6	6	0.046	65.213	892	885	1_#2_#3_#4_#5_#6_#7_#8_#9_54/224#10_#11_153/222#12_#13_#14_#15_#16_#17_#18_#19_#20_#21_47/85#22_534/241#23_#24_#25_#26_68/77,34/35,2/1	9_54/224#11_153/222#21_47/85#22_534/241#26_104/113	-	7	7	6	0.061	37.539	720	89
Cdk16	chrX	+	20265619	20277003	3042	16	13.592	16	35	1_#2_#3_#4_#5_#6_#7_#8_#9_#10_#11_#12_#13_#14_#15_8/21#16_3/6,3/6,2/2	15_8/21#16_8/14	-	4	4	3	0.016	8.868	25	0	1_#2_#3_#4_#5_#6_#7_#8_#9_#10_#11_#12_#13_#14_#15_5/0#16_9/0,9/0,2/0	15_5/0#16_20/0	imprinted	4	0	2	0	10.463	12	32	1_#2_#3_#4_#5_#6_#7_#8_#9_#10_#11_#12_#13_#14_#15_8/23#16_2/4,2/4,0/1	15_8/23#16_4/9	-	3	4			25.369	36	55	1_#2_#3_#4_#5_#6_#7_#8_#9_#10_#11_#12_#13_#14_#15_19/32#16_7/11,7/11,3/1	15_19/32#16_17/23	-	4	4	3	0.004	20.125	13	7
Usp11	chrX	+	20281035	20297665	3464	21	11.451	141	202	1_#2_#3_#4_5/14#5_#6_#7_#8_0/3#9_#10_7/20#11_#12_#13_29/30#14_#15_34/77,32/24,22/13,2/5,4/7#16_#17_#18_#19_0/0#20_#21_4/9,2/0,0/0	4_5/14#8_0/3#10_7/20#13_29/30#15_94/126#21_6/9	-	10	10	9	0.044	9.28	272	2	1_#2_#3_#4_27/0#5_#6_#7_#8_4/2#9_#10_31/0#11_#12_#13_58/0#14_#15_33/0,34/0,27/0,14/0,12/0#16_#17_#18_#19_0/0#20_#21_29/0,3/0,0/0	4_27/0#8_4/2#10_31/0#13_58/0#15_120/0#21_32/0	imprinted	11	1	9	0	6.252	1	175	1_#2_#3_#4_0/13#5_#6_#7_#8_0/14#9_#10_0/9#11_#12_#13_1/29#14_#15_0/62,0/20,0/9,0/4,0/8#16_#17_#18_#19_0/0#20_#21_0/6,0/0,0/1	4_0/13#8_0/14#10_0/9#13_1/29#15_0/103#21_0/7	imprinted	1	11	8	0.004	16.467	418	477	1_#2_#3_#4_24/24#5_#6_#7_#8_4/13#9_#10_30/30#11_#12_#13_76/45#14_#15_63/128,92/110,61/69,29/19,8/12#16_#17_#18_#19_0/1#20_#21_30/24,0/0,1/2	4_24/24#8_4/13#10_30/30#13_76/45#15_253/338#19_0/1#21_31/26	-	11	12	10	0.036	9.467	553	6
Araf	chrX	+	20425669	20437647	2360	16	8.419	27	55	1_#2_#3_#4_#5_#6_26/55#7_#8_#9_#10_#11_#12_#13_#14_#15_#16_1/0	6_26/55#16_1/0	-	2	1			8.248	27	0	1_#2_#3_#4_#5_#6_27/0#7_#8_#9_#10_#11_#12_#13_#14_#15_#16_0/0	6_27/0	-	1	0			6.45	0	51	1_#2_#3_#4_#5_#6_0/51#7_#8_#9_#10_#11_#12_#13_#14_#15_#16_0/0	6_0/51	-	0	1			7.849	31	66	1_#2_#3_#4_#5_#6_31/66#7_#8_#9_#10_#11_#12_#13_#14_#15_#16_0/0	6_31/66	-	1	1			7.302	46	0
Syn1	chrX	-	20437637	20498044	3213	13	0.913	-	-	-	-	-	0	0			0.682	-	-	-	-	-	0	0			1.169	-	-	-	-	-	0	0			1.069	-	-	-	-	-	0	0			0.815	1	0
Timp1	chrX	+	20447292	20451863	890	6	0.083	-	-	-	-	-	0	0			0.502	8	0	1_0/0#2_#3_#4_#5_#6_7/0,1/0	6_8/0	-	2	0			0.061	-	-	-	-	-	0	0			0.072	-	-	-	-	-	0	0			1.422	41	0
Cfp	chrX	-	20502661	20508650	1524	9	1.132	0	4	1_#2_#3_0/1#4_#5_#6_#7_0/3,0/0#8_#9_0/0	3_0/1#7_0/3	-	0	2			0.953	3	0	1_#2_#3_1/0#4_#5_#6_#7_1/0,0/0#8_#9_1/0	3_1/0#7_1/0#9_1/0	-	3	0			1.094	0	7	1_#2_#3_0/5#4_#5_#6_#7_0/1,0/1#8_#9_0/0	3_0/5#7_0/2	-	0	3			2.406	0	26	1_#2_#3_0/6#4_#5_#6_#7_0/5,0/2#8_#9_0/13	3_0/6#7_0/7#9_0/13	-	0	4			2.036	7	0
Elk1	chrX	-	20510521	20527726	3540	6	3.293	0	18	1_#2_0/0#3_0/3#4_0/1#5_#6_0/0,0/0,0/3,0/0,0/9,0/2,0/0	3_0/3#4_0/1#6_0/14	-	0	5			3.217	15	0	1_#2_0/0#3_0/0#4_6/0#5_#6_0/0,0/0,1/0,0/0,5/0,0/0,3/0	4_6/0#6_9/0	-	4	0			3.393	0	25	1_#2_0/2#3_0/1#4_0/6#5_#6_0/0,0/0,0/2,0/2,0/7,0/4,0/1	2_0/2#3_0/1#4_0/6#6_0/16	-	0	8			4.47	0	31	1_#2_0/0#3_0/5#4_0/5#5_#6_0/0,0/0,0/3,0/1,0/13,0/4,0/0	3_0/5#4_0/5#6_0/21	-	0	6			3.683	21	0
Uxt	chrX	-	20528791	20539104	833	7	1.083	1	5	1_#2_1/5#3_#4_#5_#6_#7_	2_1/5	-	1	1			1.312	8	0	1_#2_8/0#3_#4_#5_#6_#7_	2_8/0	-	1	0			0.521	0	4	1_#2_0/4#3_#4_#5_#6_#7_	2_0/4	-	0	1			1.771	6	7	1_#2_6/7#3_#4_#5_#6_#7_	2_6/7	-	1	1			1.066	9	0
A230072C01Rik	chrX	+	20539240	20564475	2024	4	2.323	5	38	1_1/0,1/0,0/0#2_#3_#4_2/26,0/11,0/0,0/1,0/0,0/0,0/0,0/0,1/0	1_2/0#4_3/38	imprinted	4	3	2	0.025	1.237	27	0	1_3/0,4/0,0/0#2_#3_#4_11/0,2/0,1/0,5/0,0/0,0/0,0/0,1/0,0/0	1_7/0#4_20/0	-	7	0			2.078	0	50	1_0/0,0/0,0/0#2_#3_#4_0/30,0/13,0/2,0/2,0/0,0/0,0/0,0/1,0/2	4_0/50	imprinted	0	6	2	0	1.885	13	38	1_1/0,1/0,0/1#2_#3_#4_2/19,8/16,0/0,1/1,0/0,0/0,0/0,0/1,0/0	1_2/1#4_11/37	-	5	5	2	0.084	0.857	36	0
Zfp182	chrX	-	20603310	20639164	5944	5	2.021	2	243	1_#2_#3_0/0#4_#5_0/0,0/0,0/0,0/0,0/1,0/1,0/0,0/0,0/0,0/0,0/0,0/0,0/7,0/68,0/68,0/3,0/3,0/0,0/0,0/2,0/0,0/1,2/32,0/43,0/0,0/2,0/0,0/0,0/0,0/0,0/2,0/2,0/2,0/0,0/4,0/2	5_2/243	imprinted	1	17	5	0.011	2.679	372	1	1_#2_#3_4/0#4_#5_0/0,0/0,0/0,1/0,2/0,0/0,0/0,0/0,0/0,0/0,0/0,0/0,52/0,81/0,81/0,12/0,13/0,5/0,1/0,2/0,1/0,7/0,5/1,97/0,1/0,3/0,0/0,0/0,0/0,0/0,0/0,0/0,2/0,2/0,0/0,0/0	3_4/0#5_368/1	imprinted	19	1	7	0	1.806	0	238	1_#2_#3_0/0#4_#5_0/0,0/0,0/0,0/0,0/0,0/0,0/0,0/0,0/0,0/0,0/0,0/2,0/8,0/61,0/61,0/7,0/8,0/0,0/1,0/2,0/0,0/0,0/18,0/42,0/2,0/15,0/1,0/0,0/0,0/0,0/0,0/1,0/4,0/0,0/5,0/0	5_0/238	imprinted	0	16	8	0	1.576	2	317	1_#2_#3_0/3#4_#5_0/0,0/0,0/0,0/0,0/1,0/0,0/0,0/0,0/0,0/0,0/0,0/0,0/5,0/72,0/72,0/17,0/18,0/4,2/0,0/1,0/0,0/0,0/31,0/63,0/2,0/14,0/1,0/1,0/1,0/0,0/1,0/1,0/4,0/2,0/3,0/0	3_0/3#5_2/314	imprinted	1	21	7	0	2.748	726	0
Spaca5	chrX	+	20645532	20655089	640	4	0.023	-	-	-	-	-	0	0			0	-	-	-	-	-	0	0			0	-	-	-	-	-	0	0			0.037	-	-	-	-	-	0	0			0	-	-
Zfp300	chrX	-	20656276	20666355	4658	5	0.408	0	2	1_#2_#3_#4_#5_0/0,0/1,0/0,0/0,0/0,0/0,0/1,0/0,0/0	5_0/2	-	0	2			0.348	12	0	1_#2_#3_#4_#5_1/0,1/0,0/0,0/0,0/0,3/0,4/0,1/0,2/0	5_12/0	-	6	0			0.302	0	1	1_#2_#3_#4_#5_0/0,0/0,0/0,0/0,0/0,0/0,0/1,0/0,0/0	5_0/1	-	0	1			0.415	0	8	1_#2_#3_#4_#5_0/0,0/1,0/0,0/0,0/0,0/0,0/5,0/1,0/1	5_0/8	-	0	4			0.235	14	0
Gm6938	chrX	-	20889336	20911853	771	3	0	-	-	-	-	-	0	0			0	-	-	-	-	-	0	0			0	-	-	-	-	-	0	0			0	-	-	-	-	-	0	0			0	-	-
Gm5124	chrX	+	20937991	20941753	1976	2	0.03	-	-	-	-	-	0	0			0.248	5	0	1_0/0,0/0,0/0,2/0,2/0,1/0#2_0/0	1_5/0	-	3	0			0.035	-	-	-	-	-	0	0			0.02	-	-	-	-	-	0	0			0.843	6	0
Agtr2	chrX	+	21061752	21065957	2868	3	0.005	-	-	-	-	-	0	0			3.82	-	-	-	-	-	0	0			0	-	-	-	-	-	0	0			0.025	-	-	-	-	-	0	0			0	-	-
Slc6a14	chrX	+	21292026	21319484	3433	14	0	-	-	-	-	-	0	0			0.02	-	-	-	-	-	0	0			0.012	-	-	-	-	-	0	0			0.002	-	-	-	-	-	0	0			0.008	-	-
1700023I07Rik	chrX	+	22038722	22040669	1948	1	0	-	-	-	-	-	0	0			0	-	-	-	-	-	0	0			0	-	-	-	-	-	0	0			0	-	-	-	-	-	0	0			0	-	-
Klhl13	chrX	-	22796397	22942179	3222	9	30.456	2	414	1_#2_#3_#4_#5_#6_#7_0/103#8_#9_0/6,2/37,0/268	7_0/103#9_2/311	imprinted	1	4	3	0.014	36.189	756	4	1_#2_#3_#4_#5_#6_#7_83/0#8_#9_157/0,111/4,405/0	7_83/0#9_673/4	imprinted	4	1	4	0.008	20.72	1	285	1_#2_#3_#4_#5_#6_#7_1/91#8_#9_0/3,0/17,0/174	7_1/91#9_0/194	imprinted	1	4	3	0.003	31.283	3	1005	1_#2_#3_#4_#5_#6_#7_0/395#8_#9_0/5,2/33,1/572	7_0/395#9_3/610	imprinted	2	4	3	0.015	14.025	587	7
Wdr44	chrX	+	23270243	23383128	4114	20	8.226	-	-	-	-	-	0	0			3.955	-	-	-	-	-	0	0			4.016	-	-	-	-	-	0	0			3.804	-	-	-	-	-	0	0			1.75	-	-
Gm4907	chrX	+	23469889	23484676	1310	2	0.023	-	-	-	-	-	0	0			0	-	-	-	-	-	0	0			0	-	-	-	-	-	0	0			0.006	-	-	-	-	-	0	0			0	-	-
Gm5934	chrX	-	24051434	24077886	2588	8	0	-	-	-	-	-	0	0			0	-	-	-	-	-	0	0			0	-	-	-	-	-	0	0			0	-	-	-	-	-	0	0			0	-	-
Gm4297	chrX	-	24150312	24152021	1710	1	0	-	-	-	-	-	0	0			0	-	-	-	-	-	0	0			0	-	-	-	-	-	0	0			0	-	-	-	-	-	0	0			0	-	-
Gm6113	chrX	+	29130522	29153620	1124	9	0	-	-	-	-	-	0	0			0	-	-	-	-	-	0	0			0	-	-	-	-	-	0	0			0	-	-	-	-	-	0	0			0	-	-
Gm4836	chrX	+	29483948	29507084	1127	9	0	-	-	-	-	-	0	0			0	-	-	-	-	-	0	0			0	-	-	-	-	-	0	0			0	-	-	-	-	-	0	0			0	-	-
Gm10921	chrX	+	30245482	30247441	1960	1	0	-	-	-	-	-	0	0			0	-	-	-	-	-	0	0			0	-	-	-	-	-	0	0			0	-	-	-	-	-	0	0			0	-	-
Gm2799	chrX	+	30598311	30600259	1949	1	0	-	-	-	-	-	0	0			0	-	-	-	-	-	0	0			0	-	-	-	-	-	0	0			0	-	-	-	-	-	0	0			0	-	-
Gmcl1l	chrX	+	30732634	30734588	1955	1	0	-	-	-	-	-	0	0			0	-	-	-	-	-	0	0			0	-	-	-	-	-	0	0			0	-	-	-	-	-	0	0			0	-	-
Gm2825	chrX	+	30977793	30979742	1950	1	0	-	-	-	-	-	0	0			0	-	-	-	-	-	0	0			0	-	-	-	-	-	0	0			0	-	-	-	-	-	0	0			0	-	-
Gm2863	chrX	-	31349047	31350997	1951	1	0	-	-	-	-	-	0	0			0	-	-	-	-	-	0	0			0	-	-	-	-	-	0	0			0	-	-	-	-	-	0	0			0	-	-
Gm2933	chrX	-	31875769	31877469	1701	1	0	-	-	-	-	-	0	0			0	-	-	-	-	-	0	0			0	-	-	-	-	-	0	0			0	-	-	-	-	-	0	0			0	-	-
Gm5935	chrX	+	32607379	32630311	927	9	0	-	-	-	-	-	0	0			0	-	-	-	-	-	0	0			0	-	-	-	-	-	0	0			0	-	-	-	-	-	0	0			0	-	-
Gm5168	chrX	+	32944213	32967054	812	9	0	-	-	-	-	-	0	0			0	-	-	-	-	-	0	0			0	-	-	-	-	-	0	0			0	-	-	-	-	-	0	0			0	-	-
Dock11	chrX	+	33428827	33616557	6665	53	9.417	0	78	1_#2_#3_#4_#5_#6_#7_#8_#9_#10_#11_#12_#13_#14_#15_#16_#17_#18_#19_#20_#21_#22_#23_#24_#25_#26_#27_#28_#29_#30_#31_#32_#33_#34_#35_#36_#37_#38_#39_#40_#41_#42_#43_#44_#45_0/78#46_#47_#48_#49_#50_#51_#52_#53_	45_0/78	-	0	1			7.602	149	0	1_#2_#3_#4_#5_#6_#7_#8_#9_#10_#11_#12_#13_#14_#15_#16_#17_#18_#19_#20_#21_#22_#23_#24_#25_#26_#27_#28_#29_#30_#31_#32_#33_#34_#35_#36_#37_#38_#39_#40_#41_#42_#43_#44_#45_149/0#46_#47_#48_#49_#50_#51_#52_#53_	45_149/0	-	1	0			8.665	0	76	1_#2_#3_#4_#5_#6_#7_#8_#9_#10_#11_#12_#13_#14_#15_#16_#17_#18_#19_#20_#21_#22_#23_#24_#25_#26_#27_#28_#29_#30_#31_#32_#33_#34_#35_#36_#37_#38_#39_#40_#41_#42_#43_#44_#45_0/76#46_#47_#48_#49_#50_#51_#52_#53_	45_0/76	-	0	1			7.802	0	67	1_#2_#3_#4_#5_#6_#7_#8_#9_#10_#11_#12_#13_#14_#15_#16_#17_#18_#19_#20_#21_#22_#23_#24_#25_#26_#27_#28_#29_#30_#31_#32_#33_#34_#35_#36_#37_#38_#39_#40_#41_#42_#43_#44_#45_0/67#46_#47_#48_#49_#50_#51_#52_#53_	45_0/67	-	0	1			5.48	180	0
Il13ra1	chrX	+	33652134	33711257	3686	11	0	-	-	-	-	-	0	0			0.134	-	-	-	-	-	0	0			0.004	-	-	-	-	-	0	0			0	-	-	-	-	-	0	0			0.382	-	-
Zcchc12	chrX	+	33735899	33739153	2189	5	0.541	-	-	-	-	-	0	0			2.956	-	-	-	-	-	0	0			7.135	-	-	-	-	-	0	0			1.937	-	-	-	-	-	0	0			1.443	-	-
Lonrf3	chrX	+	33868404	33906851	7370	11	4.642	-	-	-	-	-	0	0			3.937	-	-	-	-	-	0	0			3.669	-	-	-	-	-	0	0			5.368	-	-	-	-	-	0	0			3.886	-	-
Pgrmc1	chrX	+	34138220	34146074	1838	3	25.081	0	26	1_#2_#3_0/26	3_0/26	-	0	1			40.809	389	2	1_#2_#3_389/2	3_389/2	-	1	1			37.291	0	32	1_#2_#3_0/32	3_0/32	-	0	1			20.948	0	52	1_#2_#3_0/52	3_0/52	-	0	1			49.961	413	0
Srsf17b	chrX	-	34148178	34185409	6153	7	15.274	1	122	1_#2_#3_0/38#4_#5_1/27#6_#7_0/0,0/3,0/0,0/54	3_0/38#5_1/27#7_0/57	imprinted	1	4	3	0.01	16.397	156	0	1_#2_#3_30/0#4_#5_45/0#6_#7_0/0,7/0,0/0,74/0	3_30/0#5_45/0#7_81/0	imprinted	4	0	4	0	30.597	2	289	1_#2_#3_0/101#4_#5_1/45#6_#7_0/0,0/10,0/3,1/130	3_0/101#5_1/45#7_1/143	imprinted	2	5	4	0.004	19.42	1	321	1_#2_#3_0/84#4_#5_1/97#6_#7_0/0,0/8,0/5,0/127	3_0/84#5_1/97#7_0/140	imprinted	1	5	4	0.002	35.746	525	1
Slc25a43	chrX	+	34283654	34317197	1111	5	0.04	-	-	-	-	-	0	0			0.046	-	-	-	-	-	0	0			0.135	-	-	-	-	-	0	0			0.007	-	-	-	-	-	0	0			0.04	-	-
Slc25a5	chrX	+	34335647	34338801	1238	4	56.604	-	-	-	-	-	0	0			94.915	-	-	-	-	-	0	0			67.574	-	-	-	-	-	0	0			80.229	-	-	-	-	-	0	0			95.359	-	-
C330007P06Rik	chrX	-	34388538	34404241	3340	7	2.388	-	-	-	-	-	0	0			3.435	-	-	-	-	-	0	0			2.954	-	-	-	-	-	0	0			1.98	-	-	-	-	-	0	0			2.067	-	-
Ube2a	chrX	+	34414361	34424217	1661	6	5.288	-	-	-	-	-	0	0			5.526	-	-	-	-	-	0	0			3.511	-	-	-	-	-	0	0			5.858	-	-	-	-	-	0	0			9.309	-	-
Nkrf	chrX	-	34427535	34442894	3268	3	7.28	-	-	-	-	-	0	0			5.463	-	-	-	-	-	0	0			5.325	-	-	-	-	-	0	0			3.294	-	-	-	-	-	0	0			2.821	-	-
2012-09-06	chrX	-	34453438	34529690	4715	11	7.226	-	-	-	-	-	0	0			11.552	-	-	-	-	-	0	0			10.669	-	-	-	-	-	0	0			5.222	-	-	-	-	-	0	0			5.024	-	-
Ankrd58	chrX	+	34588840	34590413	1574	1	0	-	-	-	-	-	0	0			0	-	-	-	-	-	0	0			0	-	-	-	-	-	0	0			0	-	-	-	-	-	0	0			0	-	-
Rpl39	chrX	-	34622515	34625179	394	3	1.009	-	-	-	-	-	0	0			3.495	-	-	-	-	-	0	0			0.776	-	-	-	-	-	0	0			0.974	-	-	-	-	-	0	0			0.509	-	-
Snora69	chrX	-	34622907	34623028	122	1	1.087	-	-	-	-	-	0	0			2.076	-	-	-	-	-	0	0			1.904	-	-	-	-	-	0	0			0.587	-	-	-	-	-	0	0			0.073	-	-
Upf3b	chrX	-	34631829	34650317	2188	10	18.495	-	-	-	-	-	0	0			10.807	-	-	-	-	-	0	0			12.933	-	-	-	-	-	0	0			29.652	-	-	-	-	-	0	0			22.753	-	-
Nkap	chrX	+	34666758	34690741	4262	9	7.974	174	258	1_0/0#2_#3_6/5#4_0/7,2/7#5_#6_#7_#8_75/86#9_2/0,1/0,0/0,0/3,1/0,3/2,3/2,3/2,5/5,0/1,0/1,0/1,0/0,73/135,0/1	3_6/5#4_2/14#8_75/86#9_91/153	-	11	14	6	0.077	8.487	163	132	1_0/0#2_#3_4/6#4_3/6,4/5#5_#6_#7_#8_75/64#9_3/0,3/0,0/0,1/2,5/0,13/2,4/4,4/4,4/4,0/0,0/3,0/2,0/0,31/28,9/2	3_4/6#4_7/11#8_75/64#9_77/51	-	14	13	10	0.051	4.956	1	299	1_0/0#2_#3_0/15#4_1/11,0/12#5_#6_#7_#8_0/109#9_0/0,0/0,0/0,0/1,0/1,0/4,0/1,0/1,0/5,0/1,0/2,0/1,0/1,0/131,0/3	3_0/15#4_1/23#8_0/109#9_0/152	imprinted	1	16	5	0.015	6.793	213	391	1_0/0#2_#3_15/15#4_9/14,12/14#5_#6_#7_#8_109/215#9_1/2,1/0,0/0,0/0,7/1,4/6,2/3,2/3,9/4,0/1,1/1,1/1,0/1,37/103,3/7	3_15/15#4_21/28#8_109/215#9_68/133	-	15	16	9	0.062	5.011	172	210
Akap14	chrX	-	34690693	34708837	1792	6	0.37	-	-	-	-	-	0	0			0.27	-	-	-	-	-	0	0			0.214	-	-	-	-	-	0	0			0.293	-	-	-	-	-	0	0			0.229	-	-
Ndufa1	chrX	-	34727583	34731233	494	3	19.024	-	-	-	-	-	0	0			59.988	-	-	-	-	-	0	0			27.45	-	-	-	-	-	0	0			68.289	-	-	-	-	-	0	0			196.745	-	-
Rnf113a1	chrX	+	34731338	34732462	1125	1	0.55	-	-	-	-	-	0	0			0.675	-	-	-	-	-	0	0			0.717	-	-	-	-	-	0	0			1.182	-	-	-	-	-	0	0			1.75	-	-
Gm9	chrX	-	34748497	34751036	1663	4	0	-	-	-	-	-	0	0			0	-	-	-	-	-	0	0			0	-	-	-	-	-	0	0			0	-	-	-	-	-	0	0			0	-	-
Rhox1	chrX	-	34753799	34762253	883	5	0	-	-	-	-	-	0	0			0	-	-	-	-	-	0	0			0	-	-	-	-	-	0	0			0	-	-	-	-	-	0	0			0	-	-
Rhox2a	chrX	+	34784987	34789685	783	4	0	-	-	-	-	-	0	0			0	-	-	-	-	-	0	0			0.017	-	-	-	-	-	0	0			0	-	-	-	-	-	0	0			0	-	-
Rhox3a	chrX	+	34789914	34798973	1048	6	0	-	-	-	-	-	0	0			0	-	-	-	-	-	0	0			0	-	-	-	-	-	0	0			0	-	-	-	-	-	0	0			0	-	-
Rhox4a	chrX	+	34805370	34810130	891	4	0	-	-	-	-	-	0	0			0	-	-	-	-	-	0	0			0	-	-	-	-	-	0	0			0	-	-	-	-	-	0	0			0	-	-
LOC673318	chrX	+	34826590	34831309	779	4	0	-	-	-	-	-	0	0			0	-	-	-	-	-	0	0			0	-	-	-	-	-	0	0			0	-	-	-	-	-	0	0			0	-	-
Rhox3b	chrX	+	34836550	34840470	648	4	0	-	-	-	-	-	0	0			0	-	-	-	-	-	0	0			0	-	-	-	-	-	0	0			0	-	-	-	-	-	0	0			0	-	-
Rhox4b	chrX	+	34847001	34851785	886	4	0	-	-	-	-	-	0	0			0	-	-	-	-	-	0	0			0	-	-	-	-	-	0	0			0	-	-	-	-	-	0	0			0	-	-
Rhox2c	chrX	+	34868166	34872882	779	4	0	-	-	-	-	-	0	0			0	-	-	-	-	-	0	0			0	-	-	-	-	-	0	0			0	-	-	-	-	-	0	0			0	-	-
Rhox4c	chrX	+	34894844	34899631	903	4	0	-	-	-	-	-	0	0			0	-	-	-	-	-	0	0			0	-	-	-	-	-	0	0			0	-	-	-	-	-	0	0			0	-	-
Rhox2d	chrX	+	34907917	34912222	795	4	0	-	-	-	-	-	0	0			0	-	-	-	-	-	0	0			0	-	-	-	-	-	0	0			0	-	-	-	-	-	0	0			0	-	-
Rhox3-ps	chrX	+	34918351	34922313	3963	1	0	-	-	-	-	-	0	0			0	-	-	-	-	-	0	0			0	-	-	-	-	-	0	0			0	-	-	-	-	-	0	0			0	-	-
Rhox4e	chrX	+	34971919	34976789	977	4	0	-	-	-	-	-	0	0			0	-	-	-	-	-	0	0			0	-	-	-	-	-	0	0			0	-	-	-	-	-	0	0			0	-	-
Rhox2f	chrX	+	34985928	34990666	779	4	0	-	-	-	-	-	0	0			0	-	-	-	-	-	0	0			0	-	-	-	-	-	0	0			0.041	-	-	-	-	-	0	0			0	-	-
Rhox3f	chrX	+	34995859	35000003	833	4	0	-	-	-	-	-	0	0			0	-	-	-	-	-	0	0			0	-	-	-	-	-	0	0			0	-	-	-	-	-	0	0			0	-	-
Rhox4f	chrX	-	35017402	35022193	929	4	0	-	-	-	-	-	0	0			0	-	-	-	-	-	0	0			0	-	-	-	-	-	0	0			0	-	-	-	-	-	0	0			0	-	-
Rhox3g-ps	chrX	-	35037938	35042776	720	4	0	-	-	-	-	-	0	0			0	-	-	-	-	-	0	0			0	-	-	-	-	-	0	0			0	-	-	-	-	-	0	0			0	-	-
Rhox2g	chrX	-	35053619	35057977	800	4	0	-	-	-	-	-	0	0			0	-	-	-	-	-	0	0			0	-	-	-	-	-	0	0			0	-	-	-	-	-	0	0			0	-	-
Rhox4g	chrX	-	35061008	35065834	978	4	0	-	-	-	-	-	0	0			0	-	-	-	-	-	0	0			0	-	-	-	-	-	0	0			0	-	-	-	-	-	0	0			0	-	-
Rhox3h	chrX	-	35072195	35083271	1053	6	0	-	-	-	-	-	0	0			0	-	-	-	-	-	0	0			0	-	-	-	-	-	0	0			0	-	-	-	-	-	0	0			0	-	-
Rhox2h	chrX	-	35083504	35087784	779	4	0	-	-	-	-	-	0	0			0	-	-	-	-	-	0	0			0	-	-	-	-	-	0	0			0	-	-	-	-	-	0	0			0	-	-
Rhox6	chrX	+	35180232	35183034	865	4	0	-	-	-	-	-	0	0			0.031	-	-	-	-	-	0	0			0	-	-	-	-	-	0	0			0	-	-	-	-	-	0	0			0	-	-
Rhox7	chrX	+	35184863	35194348	983	8	0	-	-	-	-	-	0	0			0	-	-	-	-	-	0	0			0	-	-	-	-	-	0	0			0	-	-	-	-	-	0	0			0	-	-
Rhox8	chrX	-	35227953	35232121	1206	4	0	-	-	-	-	-	0	0			0	-	-	-	-	-	0	0			0	-	-	-	-	-	0	0			0	-	-	-	-	-	0	0			0	-	-
Rhox9	chrX	-	35252274	35254947	882	4	0	-	-	-	-	-	0	0			0	-	-	-	-	-	0	0			0	-	-	-	-	-	0	0			0.018	-	-	-	-	-	0	0			0	-	-
4930430D24Rik	chrX	-	35391376	35396291	1194	5	0	-	-	-	-	-	0	0			0.028	-	-	-	-	-	0	0			0.011	-	-	-	-	-	0	0			0	-	-	-	-	-	0	0			0.007	-	-
Rhox10	chrX	+	35419652	35424865	760	3	0	-	-	-	-	-	0	0			0	-	-	-	-	-	0	0			0	-	-	-	-	-	0	0			0	-	-	-	-	-	0	0			0	-	-
Rhox11	chrX	-	35429775	35438316	805	3	0	-	-	-	-	-	0	0			0	-	-	-	-	-	0	0			0	-	-	-	-	-	0	0			0	-	-	-	-	-	0	0			0	-	-
Rhox12	chrX	-	35457239	35464084	935	4	0	-	-	-	-	-	0	0			0	-	-	-	-	-	0	0			0	-	-	-	-	-	0	0			0	-	-	-	-	-	0	0			0	-	-
Rhox13	chrX	+	35474017	35483143	1254	3	0	-	-	-	-	-	0	0			0	-	-	-	-	-	0	0			0	-	-	-	-	-	0	0			0.006	-	-	-	-	-	0	0			0	-	-
Zbtb33	chrX	+	35542970	35550223	5122	2	11.644	0	5	1_#2_0/0,0/0,0/5	2_0/5	-	0	1			8.84	8	0	1_#2_1/0,0/0,7/0	2_8/0	-	2	0			12.597	0	3	1_#2_0/0,0/0,0/3	2_0/3	-	0	1			7.585	0	2	1_#2_0/0,0/0,0/2	2_0/2	-	0	1			7.924	3	0
Fam70a	chrX	-	35550478	35605658	3427	10	0.428	0	4	1_#2_#3_#4_#5_#6_#7_#8_#9_#10_0/4,0/0,0/0,0/0	10_0/4	-	0	1			0.532	18	0	1_#2_#3_#4_#5_#6_#7_#8_#9_#10_6/0,0/0,4/0,8/0	10_18/0	-	3	0			0.643	0	16	1_#2_#3_#4_#5_#6_#7_#8_#9_#10_0/15,0/1,0/0,0/0	10_0/16	-	0	2			0.261	0	13	1_#2_#3_#4_#5_#6_#7_#8_#9_#10_0/7,0/3,0/1,0/2	10_0/13	-	0	4			0.312	8	0
Atp1b4	chrX	+	35669444	35689890	4062	8	0.007	-	-	-	-	-	0	0			0.017	-	-	-	-	-	0	0			0.003	-	-	-	-	-	0	0			0.008	-	-	-	-	-	0	0			0.048	-	-
Lamp2	chrX	-	35772686	35809632	3603	9	53.952	0	71	1_#2_#3_0/4#4_0/26#5_0/41#6_#7_#8_#9_	3_0/4#4_0/26#5_0/41	imprinted	0	3	2	0	77.976	164	0	1_#2_#3_20/0#4_61/0#5_83/0#6_#7_#8_#9_	3_20/0#4_61/0#5_83/0	imprinted	3	0	3	0	54.454	0	103	1_#2_#3_0/10#4_0/39#5_0/54#6_#7_#8_#9_	3_0/10#4_0/39#5_0/54	imprinted	0	3	3	0	48.44	1	155	1_#2_#3_0/12#4_1/32#5_0/111#6_#7_#8_#9_	3_0/12#4_1/32#5_0/111	imprinted	1	3	3	0.008	71.73	233	0
C1galt1c1	chrX	-	35884793	35929373	5061	23	18.912	0	4	1_0/4#2_#3_#4_#5_#6_#7_#8_#9_#10_#11_#12_#13_#14_#15_#16_#17_#18_#19_#20_#21_#22_#23_	1_0/4	-	0	1			19.431	1	0	1_1/0#2_#3_#4_#5_#6_#7_#8_#9_#10_#11_#12_#13_#14_#15_#16_#17_#18_#19_#20_#21_#22_#23_	1_1/0	-	1	0			15.851	3	0	1_3/0#2_#3_#4_#5_#6_#7_#8_#9_#10_#11_#12_#13_#14_#15_#16_#17_#18_#19_#20_#21_#22_#23_	1_3/0	-	1	0			14.733	1	5	1_1/5#2_#3_#4_#5_#6_#7_#8_#9_#10_#11_#12_#13_#14_#15_#16_#17_#18_#19_#20_#21_#22_#23_	1_1/5	-	1	1			7.8	-	-
Mcts1	chrX	+	35953835	35966699	876	6	4.714	0	1	1_#2_#3_#4_#5_#6_0/1	6_0/1	-	0	1			8.741	-	-	-	-	-	0	0			5.269	0	1	1_#2_#3_#4_#5_#6_0/1	6_0/1	-	0	1			5.291	0	1	1_#2_#3_#4_#5_#6_0/1	6_0/1	-	0	1			4.422	-	-
6030498E09Rik	chrX	+	36125957	36315865	1184	4	0.112	-	-	-	-	-	0	0			0.299	-	-	-	-	-	0	0			0.069	-	-	-	-	-	0	0			0.101	-	-	-	-	-	0	0			0.068	-	-
Cypt15	chrX	+	36699443	36700140	520	2	0	-	-	-	-	-	0	0			0	-	-	-	-	-	0	0			0	-	-	-	-	-	0	0			0	-	-	-	-	-	0	0			0	-	-
Cypt14	chrX	-	37216096	37216781	508	2	0	-	-	-	-	-	0	0			0	-	-	-	-	-	0	0			0	-	-	-	-	-	0	0			0	-	-	-	-	-	0	0			0	-	-
Gria3	chrX	+	38754481	39031778	5192	16	0.191	-	-	-	-	-	0	0			19.613	58	0	1_#2_#3_#4_#5_#6_#7_#8_#9_#10_#11_#12_#13_36/0#14_#15_#16_22/0	13_36/0#16_22/0	imprinted	2	0	2	0	18.569	0	94	1_#2_#3_#4_#5_#6_#7_#8_#9_#10_#11_#12_#13_0/61#14_#15_#16_0/33	13_0/61#16_0/33	imprinted	0	2	2	0	0.008	-	-	-	-	-	0	0			33.676	210	1
Thoc2	chrX	-	39148171	39265078	7619	39	25.123	-	-	-	-	-	0	0			21.766	-	-	-	-	-	0	0			26.591	-	-	-	-	-	0	0			27.282	-	-	-	-	-	0	0			25.756	-	-
Xiap	chrX	+	39421013	39462841	6550	8	17.263	5	513	1_#2_#3_#4_#5_#6_#7_5/98#8_0/1,0/4,0/3,0/24,0/0,0/9,0/0,0/215,0/58,0/101	7_5/98#8_0/415	imprinted	1	9	6	0.007	14.382	519	10	1_#2_#3_#4_#5_#6_#7_91/10#8_23/0,23/0,0/0,16/0,0/0,10/0,0/0,190/0,45/0,121/0	7_91/10#8_428/0	imprinted	8	1	8	0.012	13.792	4	390	1_#2_#3_#4_#5_#6_#7_4/64#8_0/0,0/1,0/2,0/29,0/0,0/14,0/0,0/166,0/48,0/66	7_4/64#8_0/326	imprinted	1	8	6	0.009	12.268	1	643	1_#2_#3_#4_#5_#6_#7_0/100#8_0/6,0/6,0/0,0/23,0/0,0/17,0/4,0/166,1/62,0/259	7_0/100#8_1/543	imprinted	1	9	6	0.002	9.875	605	14
Stag2	chrX	+	39502589	39630352	5955	33	45.911	0	1	1_0/1#2_#3_#4_#5_#6_#7_#8_#9_#10_#11_#12_#13_#14_#15_#16_#17_#18_#19_#20_#21_#22_#23_#24_#25_#26_#27_#28_#29_#30_#31_#32_#33_	1_0/1	-	0	1			48.765	1	0	1_1/0#2_#3_#4_#5_#6_#7_#8_#9_#10_#11_#12_#13_#14_#15_#16_#17_#18_#19_#20_#21_#22_#23_#24_#25_#26_#27_#28_#29_#30_#31_#32_#33_	1_1/0	-	1	0			54.916	0	1	1_0/1#2_#3_#4_#5_#6_#7_#8_#9_#10_#11_#12_#13_#14_#15_#16_#17_#18_#19_#20_#21_#22_#23_#24_#25_#26_#27_#28_#29_#30_#31_#32_#33_	1_0/1	-	0	1			43.428	0	2	1_0/2#2_#3_#4_#5_#6_#7_#8_#9_#10_#11_#12_#13_#14_#15_#16_#17_#18_#19_#20_#21_#22_#23_#24_#25_#26_#27_#28_#29_#30_#31_#32_#33_	1_0/2	-	0	1			26.276	-	-
Sh2d1a	chrX	+	39855785	39875252	819	4	0.013	-	-	-	-	-	0	0			0	-	-	-	-	-	0	0			0.033	-	-	-	-	-	0	0			0.01	-	-	-	-	-	0	0			0	-	-
Odz1	chrX	-	39885568	40627963	8365	33	0.004	-	-	-	-	-	0	0			0	-	-	-	-	-	0	0			0.003	-	-	-	-	-	0	0			0.014	-	-	-	-	-	0	0			0.002	-	-
Dcaf12l2	chrX	-	41718634	41721514	2881	1	0	-	-	-	-	-	0	0			0	-	-	-	-	-	0	0			0	-	-	-	-	-	0	0			0	-	-	-	-	-	0	0			0	-	-
Dcaf12l1	chrX	-	42139744	42143374	3511	2	0	-	-	-	-	-	0	0			0.029	-	-	-	-	-	0	0			0.004	-	-	-	-	-	0	0			0	-	-	-	-	-	0	0			0.036	3	0
1110059M19Rik	chrX	+	42444081	42445968	1110	2	0	-	-	-	-	-	0	0			0	-	-	-	-	-	0	0			0	-	-	-	-	-	0	0			0	-	-	-	-	-	0	0			0	-	-
Actrt1	chrX	+	43682184	43683522	1339	1	0	-	-	-	-	-	0	0			0	-	-	-	-	-	0	0			0	-	-	-	-	-	0	0			0	-	-	-	-	-	0	0			0	-	-
Gm4987	chrX	-	43809018	43809523	506	1	0.087	-	-	-	-	-	0	0			0.067	-	-	-	-	-	0	0			0.081	-	-	-	-	-	0	0			0.031	-	-	-	-	-	0	0			0	-	-
Smarca1	chrX	-	45162547	45245729	4055	24	0.289	-	-	-	-	-	0	0			2.555	9	0	1_#2_#3_#4_#5_#6_#7_#8_#9_#10_#11_#12_#13_#14_#15_#16_#17_#18_#19_#20_9/0#21_#22_#23_#24_	20_9/0	-	1	0			0.855	-	-	-	-	-	0	0			0.401	-	-	-	-	-	0	0			3.084	38	0
Ocrl	chrX	+	45265633	45319045	5176	24	3.635	0	83	1_#2_#3_#4_#5_#6_0/4#7_#8_#9_#10_#11_#12_#13_#14_0/2#15_#16_#17_#18_0/0,0/4#19_#20_0/1#21_#22_#23_#24_0/3,0/6,0/0,0/0,0/17,0/1,0/6,0/14,0/0,0/3,0/22,0/0,0/0	6_0/4#14_0/2#18_0/4#20_0/1#24_0/72	imprinted	0	12	3	0	4.292	127	0	1_#2_#3_#4_#5_#6_5/0#7_#8_#9_#10_#11_#12_#13_#14_3/0#15_#16_#17_#18_0/0,2/0#19_#20_4/0#21_#22_#23_#24_11/0,7/0,5/0,0/0,12/0,0/0,10/0,15/0,9/0,21/0,23/0,0/0,0/0	6_5/0#14_3/0#18_2/0#20_4/0#24_113/0	imprinted	13	0	8	0	4.032	1	100	1_#2_#3_#4_#5_#6_0/9#7_#8_#9_#10_#11_#12_#13_#14_0/3#15_#16_#17_#18_0/0,0/5#19_#20_0/1#21_#22_#23_#24_0/5,0/8,0/0,0/0,0/10,0/4,1/10,0/11,0/1,0/13,0/20,0/0,0/0	6_0/9#14_0/3#18_0/5#20_0/1#24_1/82	imprinted	1	13	7	0.012	3.999	0	219	1_#2_#3_#4_#5_#6_0/12#7_#8_#9_#10_#11_#12_#13_#14_0/2#15_#16_#17_#18_0/3,0/6#19_#20_0/3#21_#22_#23_#24_0/6,0/8,0/5,0/0,0/20,0/13,0/28,0/14,0/0,0/37,0/61,0/1,0/0	6_0/12#14_0/2#18_0/9#20_0/3#24_0/193	imprinted	0	15	8	0	6.118	236	0
Apln	chrX	-	45378323	45388029	3148	3	6.197	4	120	1_0/0,0/1,0/4#2_0/0#3_0/77,0/1,0/16,0/1,4/19,0/0,0/1	1_0/5#3_4/115	imprinted	1	8	3	0.047	54.924	1655	16	1_5/0,51/1,115/0#2_27/0#3_1003/0,33/0,173/0,21/0,173/15,12/0,42/0	1_171/1#2_27/0#3_1457/15	imprinted	11	2	10	0.008	39.339	17	1012	1_0/2,0/23,0/42#2_0/6#3_0/590,0/7,0/211,0/15,17/90,0/9,0/17	1_0/67#2_0/6#3_17/939	imprinted	1	11	9	0.017	21.311	16	836	1_0/11,0/14,0/47#2_0/5#3_0/371,0/6,0/239,0/14,16/119,0/5,0/5	1_0/72#2_0/5#3_16/759	imprinted	1	11	7	0.016	47.83	1543	9
Xpnpep2	chrX	+	45461902	45490158	3498	21	0.017	0	1	1_0/0#2_#3_#4_#5_#6_#7_#8_#9_#10_#11_#12_#13_0/0#14_#15_#16_0/0#17_#18_#19_#20_#21_0/1	21_0/1	-	0	1			0	-	-	-	-	-	0	0			0.035	-	-	-	-	-	0	0			0.016	-	-	-	-	-	0	0			0.018	2	0
Sash3	chrX	+	45499704	45514740	2584	8	0.08	0	2	1_#2_#3_#4_#5_#6_#7_#8_0/0,0/2,0/0,0/0	8_0/2	-	0	1			0.078	5	0	1_#2_#3_#4_#5_#6_#7_#8_0/0,5/0,0/0,0/0	8_5/0	-	1	0			0.095	0	10	1_#2_#3_#4_#5_#6_#7_#8_0/0,0/6,0/3,0/1	8_0/10	-	0	3			0.068	0	7	1_#2_#3_#4_#5_#6_#7_#8_0/0,0/5,0/2,0/0	8_0/7	-	0	2			0.045	9	0
Zdhhc9	chrX	-	45525148	45561879	2997	10	2.32	1	47	1_0/1#2_#3_0/1#4_#5_#6_#7_#8_1/8#9_#10_0/6,0/5,0/5,0/4,0/0,0/0,0/11,0/1,0/1,0/4	1_0/1#3_0/1#8_1/8#10_0/37	-	1	11	2	0.039	2.662	60	0	1_0/0#2_#3_18/0#4_#5_#6_#7_#8_3/0#9_#10_7/0,0/0,0/0,0/0,1/0,1/0,9/0,8/0,8/0,5/0	3_18/0#8_3/0#10_39/0	imprinted	9	0	5	0	2.593	0	51	1_0/0#2_#3_0/2#4_#5_#6_#7_#8_0/6#9_#10_0/15,0/2,0/2,0/2,0/1,0/2,0/14,0/2,0/2,0/1	3_0/2#8_0/6#10_0/43	imprinted	0	12	2	0	2.559	6	110	1_0/1#2_#3_0/8#4_#5_#6_#7_#8_1/25#9_#10_0/15,0/5,0/5,0/12,0/3,0/3,3/17,1/8,1/8,0/0	1_0/1#3_0/8#8_1/25#10_5/76	-	4	12	7	0.022	2.719	126	1
Utp14a	chrX	+	45610111	45635626	2431	15	29.08	509	637	1_#2_74/86,11/48#3_#4_#5_#6_#7_#8_#9_#10_#11_#12_46/57,68/116,202/258,11/18,41/10,39/8,4/0#13_4/29#14_2/0#15_7/7	2_85/134#12_411/467#13_4/29#14_2/0#15_7/7	-	12	10	10	0.068	21.128	623	190	1_#2_103/38,24/24#3_#4_#5_#6_#7_#8_#9_#10_#11_#12_39/24,94/17,194/49,22/1,46/5,43/7,9/0#13_16/12#14_5/2#15_28/11	2_127/62#12_447/103#13_16/12#14_5/2#15_28/11	-	12	11	12	0.043	29.672	450	790	1_#2_70/132,19/78#3_#4_#5_#6_#7_#8_#9_#10_#11_#12_25/74,56/117,183/303,11/19,40/10,37/12,2/0#13_4/26#14_0/2#15_3/17	2_89/210#12_354/535#13_4/26#14_0/2#15_3/17	-	11	11	10	0.07	24.094	1054	1163	1_#2_56/83,19/40#3_#4_#5_#6_#7_#8_#9_#10_#11_#12_53/122,212/288,390/406,12/13,117/29,114/21,16/0#13_30/108#14_12/6#15_23/47	2_75/123#12_914/879#13_30/108#14_12/6#15_23/47	-	12	11	12	0.069	15.664	1143	422
Bcorl1	chrX	+	45694535	45759905	6126	15	1.454	0	4	1_#2_#3_#4_#5_0/0,0/0,0/0#6_#7_#8_0/1,0/3#9_#10_#11_#12_#13_#14_0/0#15_0/0	8_0/4	-	0	2			1.548	11	1	1_#2_#3_#4_#5_0/0,3/0,1/0#6_#7_#8_2/1,5/0#9_#10_#11_#12_#13_#14_0/0#15_0/0	5_4/0#8_7/1	-	4	1			1.8	0	7	1_#2_#3_#4_#5_0/1,0/2,0/1#6_#7_#8_0/2,0/1#9_#10_#11_#12_#13_#14_0/0#15_0/0	5_0/4#8_0/3	-	0	5			1.997	5	26	1_#2_#3_#4_#5_0/0,0/10,0/3#6_#7_#8_3/7,2/6#9_#10_#11_#12_#13_#14_0/0#15_0/0	5_0/13#8_5/13	-	2	4	3	0.076	1.997	25	0
Elf4	chrX	-	45764226	45816309	5847	9	0.069	0	2	1_#2_#3_#4_#5_#6_#7_0/0#8_0/0#9_0/0,0/1,0/1,0/0,0/0,0/0,0/0,0/0,0/0,0/0,0/0	9_0/2	-	0	2			0.055	2	0	1_#2_#3_#4_#5_#6_#7_0/0#8_0/0#9_2/0,0/0,0/0,0/0,0/0,0/0,0/0,0/0,0/0,0/0,0/0	9_2/0	-	1	0			0.153	0	9	1_#2_#3_#4_#5_#6_#7_0/0#8_0/0#9_0/2,0/3,0/3,0/1,0/0,0/0,0/0,0/0,0/0,0/0,0/0	9_0/9	-	0	4			0.181	-	-	-	-	-	0	0			0.069	8	0
Aifm1	chrX	-	45828121	45866603	2100	16	36.979	-	-	-	-	-	0	0			28.594	-	-	-	-	-	0	0			32.914	-	-	-	-	-	0	0			62.694	-	-	-	-	-	0	0			64.425	-	-
Rab33a	chrX	+	45872647	45883409	973	2	1.342	-	-	-	-	-	0	0			0.052	-	-	-	-	-	0	0			0.084	-	-	-	-	-	0	0			2.768	-	-	-	-	-	0	0			0.092	-	-
Zfp280c	chrX	-	45894803	45945310	4354	19	4.752	1	279	1_0/2#2_#3_#4_#5_#6_0/14#7_#8_0/1#9_0/16,0/9#10_0/41#11_#12_#13_#14_0/3#15_#16_#17_#18_#19_0/1,0/0,0/0,0/1,0/0,0/18,0/2,0/86,1/85,0/0	1_0/2#6_0/14#8_0/1#9_0/25#10_0/41#14_0/3#19_1/193	imprinted	1	13	7	0.002	5.088	119	2	1_0/0#2_#3_#4_#5_#6_1/0#7_#8_6/0#9_10/0,4/0#10_39/0#11_#12_#13_#14_4/0#15_#16_#17_#18_#19_1/0,0/0,0/0,2/0,0/0,26/2,5/0,9/0,9/0,3/0	6_1/0#8_6/0#9_14/0#10_39/0#14_4/0#19_55/2	imprinted	13	1	5	0.013	4.931	3	262	1_0/0#2_#3_#4_#5_#6_0/32#7_#8_0/1#9_1/11,0/6#10_0/66#11_#12_#13_#14_1/14#15_#16_#17_#18_#19_0/0,0/1,0/0,0/0,0/0,1/20,0/2,0/54,0/53,0/2	6_0/32#8_0/1#9_1/17#10_0/66#14_1/14#19_1/132	imprinted	3	12	7	0.013	4.278	2	378	1_0/1#2_#3_#4_#5_#6_0/37#7_#8_0/3#9_0/20,0/12#10_0/64#11_#12_#13_#14_0/5#15_#16_#17_#18_#19_0/1,0/2,0/0,0/0,0/0,0/49,0/0,0/92,2/90,0/2	1_0/1#6_0/37#8_0/3#9_0/32#10_0/64#14_0/5#19_2/236	imprinted	1	13	7	0.003	2.603	110	0
Slc25a14	chrX	+	45976757	46015471	1758	11	3.925	0	35	1_#2_#3_#4_#5_0/0#6_#7_#8_#9_0/35#10_#11_0/0	9_0/35	-	0	1			4.436	29	0	1_#2_#3_#4_#5_13/0#6_#7_#8_#9_15/0#10_#11_1/0	5_13/0#9_15/0#11_1/0	imprinted	3	0	2	0	5.214	0	74	1_#2_#3_#4_#5_0/1#6_#7_#8_#9_0/73#10_#11_0/0	5_0/1#9_0/73	-	0	2			5.053	0	82	1_#2_#3_#4_#5_0/0#6_#7_#8_#9_0/82#10_#11_0/0	9_0/82	-	0	1			4.97	32	0
Gpr119	chrX	-	46021156	46027655	2269	2	0.019	-	-	-	-	-	0	0			0.067	-	-	-	-	-	0	0			0.024	-	-	-	-	-	0	0			0.014	-	-	-	-	-	0	0			0.02	-	-
Rbmx2	chrX	+	46048181	46063896	1743	6	4.798	1	66	1_0/0#2_#3_#4_#5_0/8,0/1#6_1/35,0/17,0/3,0/2	5_0/9#6_1/57	imprinted	1	6	3	0.008	2.678	20	1	1_0/0#2_#3_#4_#5_1/1,2/0#6_15/0,2/0,0/0,0/0	5_3/1#6_17/0	-	4	1			3.731	0	50	1_0/1#2_#3_#4_#5_0/2,0/1#6_0/35,0/9,0/1,0/1	1_0/1#5_0/3#6_0/46	imprinted	0	7	2	0	6.24	0	44	1_0/0#2_#3_#4_#5_0/8,0/2#6_0/25,0/7,0/1,0/1	5_0/10#6_0/34	imprinted	0	6	3	0	2.864	37	0
Gm595	chrX	-	46194643	46230890	2122	21	0	-	-	-	-	-	0	0			0	-	-	-	-	-	0	0			0	-	-	-	-	-	0	0			0	-	-	-	-	-	0	0			0.013	-	-
Enox2	chrX	-	46363699	46641419	3106	16	4.085	0	30	1_#2_#3_0/0#4_#5_#6_#7_0/21,0/4#8_0/0#9_#10_#11_#12_#13_#14_0/0,0/2#15_#16_0/3,0/0	7_0/25#14_0/2#16_0/3	-	0	4			5.191	29	0	1_#2_#3_0/0#4_#5_#6_#7_16/0,9/0#8_0/0#9_#10_#11_#12_#13_#14_0/0,2/0#15_#16_2/0,0/0	7_25/0#14_2/0#16_2/0	imprinted	4	0	2	0	3.369	0	23	1_#2_#3_0/0#4_#5_#6_#7_0/12,0/4#8_0/0#9_#10_#11_#12_#13_#14_0/0,0/4#15_#16_0/3,0/0	7_0/16#14_0/4#16_0/3	-	0	4			4.446	0	84	1_#2_#3_0/0#4_#5_#6_#7_0/65,0/13#8_0/2#9_#10_#11_#12_#13_#14_0/1,0/1#15_#16_0/2,0/0	7_0/78#8_0/2#14_0/2#16_0/2	imprinted	0	6	2	0	6.504	59	0
Arhgap36	chrX	+	46823627	46853427	3039	13	0	-	-	-	-	-	0	0			0	-	-	-	-	-	0	0			0	-	-	-	-	-	0	0			0	-	-	-	-	-	0	0			0.007	-	-
Olfr1320	chrX	+	47036681	47037640	960	1	0	-	-	-	-	-	0	0			0	-	-	-	-	-	0	0			0	-	-	-	-	-	0	0			0	-	-	-	-	-	0	0			0	-	-
Olfr1321	chrX	-	47080150	47081109	960	1	0	-	-	-	-	-	0	0			0	-	-	-	-	-	0	0			0	-	-	-	-	-	0	0			0	-	-	-	-	-	0	0			0	-	-
Igsf1	chrX	-	47135713	47150922	4417	20	0	-	-	-	-	-	0	0			0	-	-	-	-	-	0	0			0.003	-	-	-	-	-	0	0			0	-	-	-	-	-	0	0			0.004	-	-
Olfr1322	chrX	-	47238646	47239578	933	1	0	-	-	-	-	-	0	0			0	-	-	-	-	-	0	0			0	-	-	-	-	-	0	0			0	-	-	-	-	-	0	0			0	-	-
Olfr1323	chrX	-	47362483	47363412	930	1	0	-	-	-	-	-	0	0			0.018	-	-	-	-	-	0	0			0	-	-	-	-	-	0	0			0	-	-	-	-	-	0	0			0	-	-
Olfr1324	chrX	-	47778673	47779671	999	1	0	-	-	-	-	-	0	0			0	-	-	-	-	-	0	0			0	-	-	-	-	-	0	0			0	-	-	-	-	-	0	0			0	-	-
6720401G13Rik	chrX	-	47916297	47988435	5752	20	0.648	10	69	1_#2_0/39#3_#4_#5_#6_0/2#7_#8_#9_#10_#11_#12_#13_#14_#15_0/0,0/0,0/0,0/0,0/4,0/4#16_#17_#18_0/0,0/0,0/0,0/1,0/1,0/1,0/0,1/4,0/1,0/1,0/1,0/1,0/0,1/6#19_#20_0/0,4/1,4/0,0/0,0/2,0/0	2_0/39#6_0/2#15_0/8#18_2/17#20_8/3	-	4	15	2	0.051	3.614	227	0	1_#2_44/0#3_#4_#5_#6_10/0#7_#8_#9_#10_#11_#12_#13_#14_#15_9/0,8/0,0/0,1/0,2/0,2/0#16_#17_#18_7/0,4/0,5/0,1/0,0/0,1/0,3/0,14/0,1/0,1/0,12/0,30/0,0/0,33/0#19_#20_0/0,15/0,15/0,5/0,1/0,3/0	2_44/0#6_10/0#15_22/0#18_112/0#20_39/0	imprinted	24	0	11	0	0.896	2	85	1_#2_0/45#3_#4_#5_#6_0/5#7_#8_#9_#10_#11_#12_#13_#14_#15_0/0,0/0,0/0,0/0,0/3,0/3#16_#17_#18_0/0,0/1,0/1,0/0,0/0,0/0,0/7,1/3,0/2,0/2,0/1,0/2,0/0,1/4#19_#20_0/1,0/1,0/1,0/1,0/1,0/1	2_0/45#6_0/5#15_0/6#18_2/23#20_0/6	imprinted	2	19	2	0	0.754	10	130	1_#2_0/59#3_#4_#5_#6_0/4#7_#8_#9_#10_#11_#12_#13_#14_#15_1/0,1/0,0/0,0/0,1/15,1/13#16_#17_#18_0/0,0/3,0/0,1/0,0/0,0/0,1/0,0/14,0/2,0/2,0/3,0/1,0/0,1/3#19_#20_0/0,1/0,1/0,1/0,0/5,0/6	2_0/59#6_0/4#15_4/28#18_3/28#20_3/11	imprinted	10	13	4	0.017	5.314	594	6
2610018G03Rik	chrX	+	48194613	48245033	2009	12	0.013	-	-	-	-	-	0	0			0.214	4	0	1_#2_4/0#3_#4_#5_#6_0/0#7_#8_#9_#10_#11_#12_	2_4/0	-	1	0			0	-	-	-	-	-	0	0			0.07	-	-	-	-	-	0	0			0.394	2	0
Frmd7	chrX	-	48245822	48295887	4647	12	0	-	-	-	-	-	0	0			0.022	-	-	-	-	-	0	0			0.003	-	-	-	-	-	0	0			0.018	-	-	-	-	-	0	0			0.008	-	-
Rap2c	chrX	-	48357089	48371195	3545	3	5.818	-	-	-	-	-	0	0			10.301	-	-	-	-	-	0	0			5.702	-	-	-	-	-	0	0			4.683	-	-	-	-	-	0	0			4.369	-	-
Mbnl3	chrX	-	48466671	48559009	8671	8	0.278	-	-	-	-	-	0	0			0.947	-	-	-	-	-	0	0			0.893	-	-	-	-	-	0	0			0.172	-	-	-	-	-	0	0			0.152	-	-
Hs6st2	chrX	-	48740389	49034779	4217	5	0.021	-	-	-	-	-	0	0			5.77	-	-	-	-	-	0	0			5.734	0	1	1_#2_#3_#4_#5_0/1	5_0/1	-	0	1			0.021	-	-	-	-	-	0	0			1.813	1	0
Usp26	chrX	-	49107136	49154321	4120	8	0.014	-	-	-	-	-	0	0			0	-	-	-	-	-	0	0			0.01	-	-	-	-	-	0	0			0.024	0	1	1_0/0#2_#3_#4_#5_#6_#7_#8_0/0,0/0,0/1,0/0	8_0/1	-	0	1			0.002	-	-
1700080O16Rik	chrX	-	49321872	49325949	1454	4	0	-	-	-	-	-	0	0			0	-	-	-	-	-	0	0			0	-	-	-	-	-	0	0			0	-	-	-	-	-	0	0			0	-	-
Gpc4	chrX	-	49406195	49518100	2325	9	1.518	0	8	1_0/3#2_#3_0/1#4_#5_#6_#7_#8_#9_0/0,0/1,0/3	1_0/3#3_0/1#9_0/4	-	0	4			4.82	83	0	1_67/0#2_#3_11/0#4_#5_#6_#7_#8_#9_0/0,1/0,4/0	1_67/0#3_11/0#9_5/0	imprinted	4	0	2	0	4.292	0	38	1_0/26#2_#3_0/4#4_#5_#6_#7_#8_#9_0/0,0/3,0/5	1_0/26#3_0/4#9_0/8	-	0	4			2.435	0	40	1_0/26#2_#3_0/7#4_#5_#6_#7_#8_#9_0/0,0/1,0/6	1_0/26#3_0/7#9_0/7	imprinted	0	4	2	0	16.772	666	0
Gpc3	chrX	-	49625603	49967151	2269	8	0.309	0	6	1_#2_#3_#4_0/1#5_#6_#7_0/5#8_	4_0/1#7_0/5	-	0	2			0.749	10	0	1_#2_#3_#4_0/0#5_#6_#7_10/0#8_	7_10/0	-	1	0			0.81	0	8	1_#2_#3_#4_0/0#5_#6_#7_0/8#8_	7_0/8	-	0	1			0.82	0	9	1_#2_#3_#4_0/0#5_#6_#7_0/9#8_	7_0/9	-	0	1			0.534	14	0
Mir717	chrX	-	49775584	49775692	109	1	0	-	-	-	-	-	0	0			0	-	-	-	-	-	0	0			0	-	-	-	-	-	0	0			0	-	-	-	-	-	0	0			0	-	-
Mir363	chrX	-	50094870	50094944	75	1	0	-	-	-	-	-	0	0			0	-	-	-	-	-	0	0			0	-	-	-	-	-	0	0			0	-	-	-	-	-	0	0			0	-	-
Mir92-2	chrX	-	50095015	50095105	91	1	0	-	-	-	-	-	0	0			0	-	-	-	-	-	0	0			0	-	-	-	-	-	0	0			0	-	-	-	-	-	0	0			0	-	-
Mir19b-2	chrX	-	50095160	50095243	84	1	0	-	-	-	-	-	0	0			0	-	-	-	-	-	0	0			0	-	-	-	-	-	0	0			0	-	-	-	-	-	0	0			0	-	-
Mir20b	chrX	-	50095290	50095369	80	1	0	-	-	-	-	-	0	0			0	-	-	-	-	-	0	0			0	-	-	-	-	-	0	0			0	-	-	-	-	-	0	0			0	-	-
Mir18b	chrX	-	50095508	50095590	83	1	0	-	-	-	-	-	0	0			0	-	-	-	-	-	0	0			0	-	-	-	-	-	0	0			0	-	-	-	-	-	0	0			0	-	-
Mir106a	chrX	-	50095740	50097770	2031	1	0	-	-	-	-	-	0	0			0	-	-	-	-	-	0	0			0.037	0	2	1_0/0,0/0,0/0,0/1,0/1,0/0	1_0/2	-	0	2			0	-	-	-	-	-	0	0			0	-	-
Ccdc160	chrX	+	50144377	50152645	1536	2	0.077	0	2	1_#2_0/0,0/0,0/0,0/1,0/1,0/0,0/0	2_0/2	-	0	2			0.143	-	-	-	-	-	0	0			0.427	0	6	1_#2_0/0,0/1,0/0,0/2,0/3,0/0,0/0	2_0/6	-	0	3			0.378	0	4	1_#2_0/1,0/1,0/2,0/0,0/0,0/0,0/0	2_0/4	-	0	3			0.771	19	1
Phf6	chrX	+	50265443	50310120	4350	11	10.631	0	41	1_0/0#2_#3_0/3#4_#5_#6_0/8#7_#8_#9_#10_#11_0/2,0/0,0/8,0/15,0/2,0/3,0/0	3_0/3#6_0/8#11_0/30	imprinted	0	7	3	0	10.731	128	0	1_1/0#2_#3_9/0#4_#5_#6_10/0#7_#8_#9_#10_#11_2/0,60/0,0/0,15/0,20/0,7/0,4/0	1_1/0#3_9/0#6_10/0#11_108/0	imprinted	9	0	6	0	13.173	0	67	1_0/0#2_#3_0/5#4_#5_#6_0/10#7_#8_#9_#10_#11_0/1,0/0,0/14,0/21,0/2,0/8,0/6	3_0/5#6_0/10#11_0/52	imprinted	0	8	4	0	10.969	0	83	1_0/0#2_#3_0/10#4_#5_#6_0/11#7_#8_#9_#10_#11_0/2,0/3,0/25,0/19,0/2,0/10,0/1	3_0/10#6_0/11#11_0/62	imprinted	0	9	5	0	5.859	32	0
Hprt	chrX	+	50341255	50374837	1349	9	26.437	0	13	1_0/0,0/2,0/3#2_#3_#4_#5_#6_0/6#7_#8_#9_0/2	1_0/5#6_0/6#9_0/2	-	0	4			30.088	20	1	1_1/0,6/1,13/0#2_#3_#4_#5_#6_0/0#7_#8_#9_0/0	1_20/1	-	3	1	2	0.051	21.326	0	11	1_0/1,0/3,0/2#2_#3_#4_#5_#6_0/5#7_#8_#9_0/0	1_0/6#6_0/5	-	0	4			22.276	0	30	1_0/2,0/6,0/14#2_#3_#4_#5_#6_0/7#7_#8_#9_0/1	1_0/22#6_0/7#9_0/1	imprinted	0	5	2	0	17.415	9	0
Mir450b	chrX	-	50401174	50401255	82	1	0	-	-	-	-	-	0	0			0	-	-	-	-	-	0	0			0	-	-	-	-	-	0	0			0	-	-	-	-	-	0	0			0	-	-
Mir450-1	chrX	-	50401331	50401421	91	1	0	-	-	-	-	-	0	0			0	-	-	-	-	-	0	0			0	-	-	-	-	-	0	0			0	-	-	-	-	-	0	0			0	-	-
Mir450-2	chrX	-	50401476	50401544	69	1	0	-	-	-	-	-	0	0			0	-	-	-	-	-	0	0			0	-	-	-	-	-	0	0			0	-	-	-	-	-	0	0			0	-	-
Mir542	chrX	-	50402580	50402664	85	1	0.173	-	-	-	-	-	0	0			0	-	-	-	-	-	0	0			0.161	-	-	-	-	-	0	0			0.187	-	-	-	-	-	0	0			0	-	-
Mir351	chrX	-	50406432	50406530	99	1	0.149	0	4	1_0/4	1_0/4	-	0	1			0.341	6	0	1_6/0	1_6/0	-	1	0			0.69	0	9	1_0/9	1_0/9	-	0	1			0.161	0	4	1_0/4	1_0/4	-	0	1			0.09	1	0
Mir503	chrX	-	50407161	50407231	71	1	0	-	-	-	-	-	0	0			0	-	-	-	-	-	0	0			0	-	-	-	-	-	0	0			0	-	-	-	-	-	0	0			0	-	-
Mir322	chrX	-	50407432	50407526	95	1	0	-	-	-	-	-	0	0			0	-	-	-	-	-	0	0			0	-	-	-	-	-	0	0			0	-	-	-	-	-	0	0			0	-	-
Plac1	chrX	-	50423179	50467582	1070	3	0.028	-	-	-	-	-	0	0			0.047	-	-	-	-	-	0	0			0.051	-	-	-	-	-	0	0			0.022	-	-	-	-	-	0	0			0	-	-
Fam122b	chrX	-	50596592	50622982	4334	9	1.902	0	25	1_0/1,0/5,0/0,0/0#2_#3_#4_#5_#6_#7_#8_#9_0/1,0/1,0/5,0/2,0/10	1_0/6#9_0/19	-	0	7			2.08	39	4	1_3/0,0/0,0/4,1/0#2_#3_#4_#5_#6_#7_#8_#9_0/0,4/0,17/0,1/0,13/0	1_4/4#9_35/0	imprinted	6	1	2	0	2.272	0	15	1_0/1,0/3,0/0,0/1#2_#3_#4_#5_#6_#7_#8_#9_0/0,0/0,0/2,0/3,0/5	1_0/5#9_0/10	-	0	6			1.263	0	39	1_0/12,0/7,0/0,0/0#2_#3_#4_#5_#6_#7_#8_#9_0/5,0/2,0/9,0/1,0/3	1_0/19#9_0/20	imprinted	0	7	3	0	1.468	23	0
Fam122c	chrX	+	50626610	50654678	736	8	0	-	-	-	-	-	0	0			0	-	-	-	-	-	0	0			0	-	-	-	-	-	0	0			0.011	-	-	-	-	-	0	0			0	-	-
Mospd1	chrX	-	50698198	50723669	1753	6	3.813	0	9	1_#2_0/1,0/0#3_#4_0/0#5_#6_0/8	2_0/1#6_0/8	-	0	2			5.356	56	0	1_#2_23/0,1/0#3_#4_28/0#5_#6_4/0	2_24/0#4_28/0#6_4/0	imprinted	4	0	2	0	3.921	0	10	1_#2_0/3,0/1#3_#4_0/0#5_#6_0/6	2_0/4#6_0/6	-	0	3			3.011	0	16	1_#2_0/0,0/0#3_#4_0/0#5_#6_0/16	6_0/16	-	0	1			2.717	95	0
Cxx1c	chrX	+	50911099	50912312	953	2	1.772	0	23	1_0/23#2_	1_0/23	-	0	1			0	-	-	-	-	-	0	0			0.072	0	1	1_0/1#2_	1_0/1	-	0	1			2.83	0	64	1_0/64#2_	1_0/64	-	0	1			0	-	-
Cxx1a	chrX	-	50945665	50946940	1276	1	0.012	-	-	-	-	-	0	0			0	-	-	-	-	-	0	0			0.032	-	-	-	-	-	0	0			0.012	-	-	-	-	-	0	0			0	-	-
Cxx1b	chrX	-	50972354	50973585	1232	1	0.012	0	1	1_0/1	1_0/1	-	0	1			0	-	-	-	-	-	0	0			0.011	0	1	1_0/1	1_0/1	-	0	1			0.052	0	7	1_0/7	1_0/7	-	0	1			0	-	-
4930502E18Rik	chrX	+	51028008	51041399	1203	5	0.012	-	-	-	-	-	0	0			0	-	-	-	-	-	0	0			0	-	-	-	-	-	0	0			0	-	-	-	-	-	0	0			0	-	-
Zfp36l3	chrX	-	51075863	51079571	2613	2	0	-	-	-	-	-	0	0			0.013	1	1	1_0/0,0/0#2_1/1	2_1/1	-	1	1			0.005	1	0	1_0/0,0/0#2_1/0	2_1/0	-	1	0			0.003	0	1	1_0/0,0/0#2_0/1	2_0/1	-	0	1			0	-	-
Xlr	chrX	-	51086925	51100873	1032	8	0.014	-	-	-	-	-	0	0			0	-	-	-	-	-	0	0			0	-	-	-	-	-	0	0			0	-	-	-	-	-	0	0			0	-	-
Gm16405	chrX	+	51834385	51851190	700	6	0	-	-	-	-	-	0	0			0	-	-	-	-	-	0	0			0	-	-	-	-	-	0	0			0	-	-	-	-	-	0	0			0	-	-
Slxl1	chrX	+	52480053	52496913	743	6	0	-	-	-	-	-	0	0			0	-	-	-	-	-	0	0			0	-	-	-	-	-	0	0			0	-	-	-	-	-	0	0			0	-	-
Gm773	chrX	-	53443004	53466058	951	8	0.015	-	-	-	-	-	0	0			0	-	-	-	-	-	0	0			0	-	-	-	-	-	0	0			0	-	-	-	-	-	0	0			0	-	-
Zfp449	chrX	+	53599577	53618851	3738	5	1.84	0	24	1_#2_#3_#4_#5_0/5,0/10,0/2,0/3,0/1,0/2,0/1	5_0/24	-	0	7			1.824	15	0	1_#2_#3_#4_#5_1/0,6/0,4/0,1/0,0/0,3/0,0/0	5_15/0	-	5	0			1.569	0	11	1_#2_#3_#4_#5_0/1,0/7,0/0,0/0,0/0,0/3,0/0	5_0/11	-	0	3			1.482	0	23	1_#2_#3_#4_#5_0/0,0/15,0/0,0/4,0/0,0/4,0/0	5_0/23	-	0	3			1.125	25	0
Ncrna00086	chrX	+	53627763	53631647	3064	2	0.029	0	2	1_0/0,0/0,0/0,0/0,0/0#2_0/0,0/0,0/0,0/0,0/0,0/1,0/0,0/0,0/1	2_0/2	-	0	2			0.056	-	-	-	-	-	0	0			0.018	-	-	-	-	-	0	0			0.021	0	4	1_0/0,0/0,0/0,0/1,0/1#2_0/1,0/0,0/0,0/0,0/1,0/0,0/0,0/0,0/0	1_0/2#2_0/2	-	0	4			0.076	12	0
Ddx26b	chrX	+	53708016	53761020	3808	17	4.27	0	72	1_#2_#3_#4_#5_0/6#6_#7_#8_#9_#10_#11_0/5#12_#13_#14_0/8,0/10#15_0/24#16_#17_0/18,0/1	5_0/6#11_0/5#14_0/18#15_0/24#17_0/19	imprinted	0	7	4	0	4.956	95	0	1_#2_#3_#4_#5_36/0#6_#7_#8_#9_#10_#11_8/0#12_#13_#14_2/0,7/0#15_28/0#16_#17_12/0,2/0	5_36/0#11_8/0#14_9/0#15_28/0#17_14/0	imprinted	7	0	5	0	2.713	0	46	1_#2_#3_#4_#5_0/6#6_#7_#8_#9_#10_#11_0/2#12_#13_#14_0/9,0/4#15_0/12#16_#17_0/12,0/1	5_0/6#11_0/2#14_0/13#15_0/12#17_0/13	imprinted	0	7	3	0	5.107	0	168	1_#2_#3_#4_#5_0/41#6_#7_#8_#9_#10_#11_0/6#12_#13_#14_0/10,0/12#15_0/56#16_#17_0/40,0/3	5_0/41#11_0/6#14_0/22#15_0/56#17_0/43	imprinted	0	7	5	0	3.766	142	0
Gm648	chrX	-	53797051	53802783	1040	5	0.043	0	1	1_#2_0/0,0/0,0/0#3_0/0,0/1,0/0#4_#5_	3_0/1	-	0	1			0.065	2	1	1_#2_0/0,0/0,0/0#3_0/0,1/1,1/0#4_#5_	3_2/1	-	2	1			0	-	-	-	-	-	0	0			0.025	-	-	-	-	-	0	0			0.017	-	-
Mmgt1	chrX	-	53838689	53851096	4084	4	5.344	0	142	1_#2_#3_#4_0/1,0/28,0/27,0/62,0/8,0/2,0/1,0/7,0/0,0/0,0/6	4_0/142	imprinted	0	9	5	0	11.105	168	115	1_#2_#3_#4_8/3,44/35,34/33,64/33,4/5,3/4,2/0,1/2,0/0,0/0,8/0	4_168/115	-	9	7	7	0.07	4.745	0	185	1_#2_#3_#4_0/1,0/54,0/54,0/57,0/12,0/2,0/1,0/3,0/0,0/0,0/1	4_0/185	imprinted	0	9	4	0	5.473	0	218	1_#2_#3_#4_0/4,0/57,0/57,0/75,0/10,0/4,0/0,0/3,0/0,0/0,0/8	4_0/218	imprinted	0	8	5	0	6.758	191	83
Slc9a6	chrX	+	53863012	53917407	4917	16	3.498	0	23	1_0/1#2_#3_#4_#5_#6_#7_#8_#9_#10_#11_#12_#13_#14_#15_#16_0/1,0/21,0/0,0/0	1_0/1#16_0/22	-	0	3			3.417	23	3	1_0/0#2_#3_#4_#5_#6_#7_#8_#9_#10_#11_#12_#13_#14_#15_#16_3/0,19/3,1/0,0/0	16_23/3	-	3	1			2.765	0	16	1_0/0#2_#3_#4_#5_#6_#7_#8_#9_#10_#11_#12_#13_#14_#15_#16_0/1,0/14,0/1,0/0	16_0/16	-	0	3			3.283	0	46	1_0/0#2_#3_#4_#5_#6_#7_#8_#9_#10_#11_#12_#13_#14_#15_#16_0/4,0/40,0/2,0/0	16_0/46	-	0	3			6.395	36	18
Fhl1	chrX	+	53985134	54046523	2686	8	2.871	0	2	1_0/1#2_#3_#4_#5_0/0#6_#7_#8_0/1	1_0/1#8_0/1	-	0	2			2.96	8	0	1_0/0#2_#3_#4_#5_3/0#6_#7_#8_5/0	5_3/0#8_5/0	-	2	0			3.967	0	12	1_0/0#2_#3_#4_#5_0/1#6_#7_#8_0/11	5_0/1#8_0/11	-	0	2			10.193	0	62	1_0/0#2_#3_#4_#5_0/5#6_#7_#8_0/57	5_0/5#8_0/57	-	0	2			9.86	21	0
Mtap7d3	chrX	-	54051130	54075502	2796	16	0.739	0	50	1_0/4#2_#3_#4_#5_0/8#6_0/0#7_0/33,0/0,0/0,0/4#8_0/1,0/0#9_0/0#10_0/0,0/0#11_0/0,0/0,0/0#12_#13_0/0#14_0/0#15_0/0#16_	1_0/4#5_0/8#7_0/37#8_0/1	imprinted	0	5	2	0	0.03	3	0	1_0/0#2_#3_#4_#5_0/0#6_0/0#7_3/0,0/0,0/0,0/0#8_0/0,0/0#9_0/0#10_0/0,0/0#11_0/0,0/0,0/0#12_#13_0/0#14_0/0#15_0/0#16_	7_3/0	-	1	0			0.01	-	-	-	-	-	0	0			1.183	1	176	1_0/11#2_#3_#4_#5_1/2#6_0/1#7_0/143,0/3,0/0,0/6#8_0/0,0/1#9_0/3#10_0/0,0/0#11_0/1,0/2,0/1#12_#13_0/0#14_0/1#15_0/1#16_	1_0/11#5_1/2#6_0/1#7_0/152#8_0/1#9_0/3#11_0/4#14_0/1#15_0/1	imprinted	1	13	2	0	0.013	1	0
Brs3	chrX	+	54296251	54301935	2772	3	0	-	-	-	-	-	0	0			0	-	-	-	-	-	0	0			0	-	-	-	-	-	0	0			0.003	-	-	-	-	-	0	0			0.003	-	-
Htatsf1	chrX	+	54306792	54320360	2811	10	22.756	0	621	1_0/5#2_#3_0/2#4_#5_#6_#7_#8_#9_#10_0/70,0/98,0/340,0/78,0/28	1_0/5#3_0/2#10_0/614	imprinted	0	7	5	0	11.179	194	0	1_5/0#2_#3_19/0#4_#5_#6_#7_#8_#9_#10_19/0,48/0,71/0,19/0,13/0	1_5/0#3_19/0#10_170/0	imprinted	7	0	6	0	18.068	0	527	1_0/1#2_#3_0/6#4_#5_#6_#7_#8_#9_#10_0/59,0/80,0/279,0/68,0/34	1_0/1#3_0/6#10_0/520	imprinted	0	7	5	0	19.829	0	1009	1_0/12#2_#3_0/16#4_#5_#6_#7_#8_#9_#10_0/174,0/100,0/556,0/96,0/55	1_0/12#3_0/16#10_0/981	imprinted	0	7	7	0	15.928	736	0
Vgll1	chrX	+	54341283	54358623	1187	8	0	-	-	-	-	-	0	0			0	-	-	-	-	-	0	0			0	-	-	-	-	-	0	0			0	-	-	-	-	-	0	0			0	-	-
Cd40lg	chrX	+	54465320	54477219	1250	5	0	-	-	-	-	-	0	0			0	-	-	-	-	-	0	0			0	-	-	-	-	-	0	0			0	-	-	-	-	-	0	0			0	-	-
Arhgef6	chrX	-	54484662	54591906	4569	22	0.225	0	3	1_#2_#3_#4_#5_#6_#7_#8_#9_0/0#10_#11_#12_#13_#14_0/2#15_#16_#17_#18_#19_#20_#21_#22_0/0,0/1,0/0,0/0	14_0/2#22_0/1	-	0	2			0.205	1	0	1_#2_#3_#4_#5_#6_#7_#8_#9_0/0#10_#11_#12_#13_#14_1/0#15_#16_#17_#18_#19_#20_#21_#22_0/0,0/0,0/0,0/0	14_1/0	-	1	0			0.051	0	1	1_#2_#3_#4_#5_#6_#7_#8_#9_0/0#10_#11_#12_#13_#14_0/1#15_#16_#17_#18_#19_#20_#21_#22_0/0,0/0,0/0,0/0	14_0/1	-	0	1			0.138	0	3	1_#2_#3_#4_#5_#6_#7_#8_#9_0/0#10_#11_#12_#13_#14_0/2#15_#16_#17_#18_#19_#20_#21_#22_0/0,0/0,0/1,0/0	14_0/2#22_0/1	-	0	2			0.156	5	0
Rbmx	chrX	-	54639207	54646213	2440	9	11.708	0	202	1_0/32#2_#3_#4_#5_#6_0/149#7_#8_#9_0/21	1_0/32#6_0/149#9_0/21	imprinted	0	3	3	0	13.428	208	0	1_82/0#2_#3_#4_#5_#6_83/0#7_#8_#9_43/0	1_82/0#6_83/0#9_43/0	imprinted	3	0	3	0	9.948	0	174	1_0/24#2_#3_#4_#5_#6_0/132#7_#8_#9_0/18	1_0/24#6_0/132#9_0/18	imprinted	0	3	3	0	9.611	0	221	1_0/78#2_#3_#4_#5_#6_0/125#7_#8_#9_0/18	1_0/78#6_0/125#9_0/18	imprinted	0	3	3	0	6.874	200	0
Snord61	chrX	-	54644625	54644686	62	1	0	-	-	-	-	-	0	0			1.634	-	-	-	-	-	0	0			0	-	-	-	-	-	0	0			0.385	-	-	-	-	-	0	0			0	-	-
Gm364	chrX	+	54662331	54741944	2156	17	0.088	-	-	-	-	-	0	0			0.096	-	-	-	-	-	0	0			0.044	-	-	-	-	-	0	0			0.052	-	-	-	-	-	0	0			0.006	-	-
Gpr101	chrX	-	54749845	54756934	5410	2	0	-	-	-	-	-	0	0			0.025	-	-	-	-	-	0	0			0.018	-	-	-	-	-	0	0			0	-	-	-	-	-	0	0			0.013	-	-
Zic3	chrX	+	55283805	55289807	4035	3	0.153	-	-	-	-	-	0	0			0.142	-	-	-	-	-	0	0			0.146	-	-	-	-	-	0	0			0.099	-	-	-	-	-	0	0			0.301	-	-
4930550L24Rik	chrX	+	56164638	56173481	1572	2	0	-	-	-	-	-	0	0			0	-	-	-	-	-	0	0			0	-	-	-	-	-	0	0			0	-	-	-	-	-	0	0			0	-	-
Fgf13	chrX	-	56315327	56387613	2494	5	0	-	-	-	-	-	0	0			0.511	2	0	1_0/0#2_#3_#4_#5_2/0,0/0,0/0,0/0,0/0	5_2/0	-	1	0			0.815	0	3	1_0/0#2_#3_#4_#5_0/3,0/0,0/0,0/0,0/0	5_0/3	-	0	1			0	-	-	-	-	-	0	0			0.171	-	-
Mir504	chrX	-	56350835	56350913	79	1	0	-	-	-	-	-	0	0			0	-	-	-	-	-	0	0			0	-	-	-	-	-	0	0			0	-	-	-	-	-	0	0			0	-	-
F9	chrX	+	57252641	57283935	2733	8	0.005	-	-	-	-	-	0	0			0	-	-	-	-	-	0	0			0	-	-	-	-	-	0	0			0	-	-	-	-	-	0	0			0.003	-	-
Mcf2	chrX	-	57309133	57400820	3614	25	0.016	0	1	1_0/0#2_#3_#4_0/0#5_0/0#6_#7_#8_0/0,0/0#9_#10_#11_#12_#13_#14_#15_#16_#17_#18_#19_#20_#21_#22_0/0,0/0#23_#24_#25_0/0,0/0,0/1	25_0/1	-	0	1			0.19	5	0	1_0/0#2_#3_#4_2/0#5_0/0#6_#7_#8_0/0,0/0#9_#10_#11_#12_#13_#14_#15_#16_#17_#18_#19_#20_#21_#22_0/0,0/0#23_#24_#25_2/0,0/0,1/0	4_2/0#25_3/0	-	3	0			0.122	0	3	1_0/0#2_#3_#4_0/2#5_0/0#6_#7_#8_0/0,0/0#9_#10_#11_#12_#13_#14_#15_#16_#17_#18_#19_#20_#21_#22_0/0,0/0#23_#24_#25_0/1,0/0,0/0	4_0/2#25_0/1	-	0	2			0.229	0	18	1_0/0#2_#3_#4_0/7#5_0/0#6_#7_#8_0/0,0/0#9_#10_#11_#12_#13_#14_#15_#16_#17_#18_#19_#20_#21_#22_0/4,0/4#23_#24_#25_0/1,0/0,0/2	4_0/7#22_0/8#25_0/3	-	0	5			0.617	34	2
Atp11c	chrX	-	57476467	57657156	6047	30	5.803	1	227	1_#2_#3_0/2#4_#5_#6_#7_0/17#8_#9_#10_#11_#12_#13_#14_#15_#16_#17_#18_#19_0/60#20_#21_#22_#23_#24_#25_0/10#26_#27_0/5#28_#29_#30_0/3,0/1,0/9,1/104,0/1,0/15	3_0/2#7_0/17#19_0/60#25_0/10#27_0/5#30_1/133	imprinted	1	11	6	0.002	5.326	170	0	1_#2_#3_5/0#4_#5_#6_#7_16/0#8_#9_#10_#11_#12_#13_#14_#15_#16_#17_#18_#19_22/0#20_#21_#22_#23_#24_#25_3/0#26_#27_8/0#28_#29_#30_9/0,3/0,13/0,59/0,1/0,31/0	3_5/0#7_16/0#19_22/0#25_3/0#27_8/0#30_116/0	imprinted	11	0	7	0	5.727	0	226	1_#2_#3_0/3#4_#5_#6_#7_0/18#8_#9_#10_#11_#12_#13_#14_#15_#16_#17_#18_#19_0/51#20_#21_#22_#23_#24_#25_0/13#26_#27_0/6#28_#29_#30_0/5,0/2,0/13,0/97,0/0,0/18	3_0/3#7_0/18#19_0/51#25_0/13#27_0/6#30_0/135	imprinted	0	10	6	0	3.779	0	271	1_#2_#3_0/0#4_#5_#6_#7_0/18#8_#9_#10_#11_#12_#13_#14_#15_#16_#17_#18_#19_0/109#20_#21_#22_#23_#24_#25_0/6#26_#27_0/7#28_#29_#30_0/0,0/0,0/2,0/111,0/0,0/18	7_0/18#19_0/109#25_0/6#27_0/7#30_0/131	imprinted	0	7	5	0	1.907	121	0
Mir505	chrX	-	57647578	57647667	90	1	1.146	-	-	-	-	-	0	0			1.501	-	-	-	-	-	0	0			2.277	-	-	-	-	-	0	0			1.592	-	-	-	-	-	0	0			0.99	-	-
Gm7073	chrX	-	57689227	57709370	1419	4	0	-	-	-	-	-	0	0			0	-	-	-	-	-	0	0			0	-	-	-	-	-	0	0			0	-	-	-	-	-	0	0			0	-	-
Sox3	chrX	-	58144541	58146605	2065	1	4.504	0	2	1_0/2,0/0,0/0	1_0/2	-	0	1			3.541	5	0	1_5/0,0/0,0/0	1_5/0	-	1	0			15.061	6	5	1_0/4,4/0,2/1	1_6/5	-	2	2			8.696	5	10	1_0/10,0/0,5/0	1_5/10	-	1	1			3.447	1	0
C230004F18Rik	chrX	+	58369553	58392635	869	8	0	-	-	-	-	-	0	0			0	-	-	-	-	-	0	0			0	-	-	-	-	-	0	0			0	-	-	-	-	-	0	0			0	-	-
Cdr1	chrX	-	58436421	58438733	2313	1	0	-	-	-	-	-	0	0			0.022	-	-	-	-	-	0	0			0	-	-	-	-	-	0	0			0	-	-	-	-	-	0	0			0	-	-
C030023E24Rik	chrX	+	58444468	58447340	2873	1	0	-	-	-	-	-	0	0			0.006	-	-	-	-	-	0	0			0.005	-	-	-	-	-	0	0			0	-	-	-	-	-	0	0			0	-	-
Ldoc1	chrX	+	58962791	58964125	1335	1	0	-	-	-	-	-	0	0			0	-	-	-	-	-	0	0			0	-	-	-	-	-	0	0			0	-	-	-	-	-	0	0			0	-	-
Gm6760	chrX	-	61404580	61405373	604	2	0	-	-	-	-	-	0	0			0	-	-	-	-	-	0	0			0	-	-	-	-	-	0	0			0	-	-	-	-	-	0	0			0	-	-
3830417A13Rik	chrX	+	61426723	61431953	1649	4	0	-	-	-	-	-	0	0			0	-	-	-	-	-	0	0			0.008	0	1	1_0/0#2_#3_#4_0/0,0/0,0/0,0/0,0/1,0/0,0/0,0/0,0/0,0/0	4_0/1	-	0	1			0	-	-	-	-	-	0	0			0	-	-
Slitrk4	chrX	-	61522619	61530171	3935	3	0	-	-	-	-	-	0	0			0	-	-	-	-	-	0	0			0	-	-	-	-	-	0	0			0	-	-	-	-	-	0	0			0	-	-
Ctag2	chrX	+	62300819	62302192	857	3	0	-	-	-	-	-	0	0			0	-	-	-	-	-	0	0			0	-	-	-	-	-	0	0			0	-	-	-	-	-	0	0			0	-	-
Slitrk2	chrX	+	63902493	63914577	7778	3	1.219	0	44	1_#2_#3_0/40,0/2,0/0,0/2,0/0,0/0,0/0	3_0/44	-	0	3			0.903	24	0	1_#2_#3_23/0,1/0,0/0,0/0,0/0,0/0,0/0	3_24/0	-	2	0			2.328	0	59	1_#2_#3_0/55,0/2,0/1,0/1,0/0,0/0,0/0	3_0/59	-	0	4			1.107	0	47	1_#2_#3_0/46,0/1,0/0,0/0,0/0,0/0,0/0	3_0/47	-	0	2			0.717	38	0
Mir743	chrX	-	64029932	64029993	62	1	0	-	-	-	-	-	0	0			0	-	-	-	-	-	0	0			0	-	-	-	-	-	0	0			0	-	-	-	-	-	0	0			0	-	-
Mir743b	chrX	-	64030431	64030507	77	1	0	-	-	-	-	-	0	0			0	-	-	-	-	-	0	0			0	-	-	-	-	-	0	0			0	-	-	-	-	-	0	0			0	-	-
Mir742	chrX	-	64033548	64033612	65	1	0	-	-	-	-	-	0	0			0	-	-	-	-	-	0	0			0	-	-	-	-	-	0	0			0	-	-	-	-	-	0	0			0	-	-
Mir883a	chrX	-	64033933	64034008	76	1	0	-	-	-	-	-	0	0			0	-	-	-	-	-	0	0			0	-	-	-	-	-	0	0			0	-	-	-	-	-	0	0			0	-	-
Mir883b	chrX	-	64043065	64043142	78	1	0	-	-	-	-	-	0	0			0	-	-	-	-	-	0	0			0	-	-	-	-	-	0	0			0	-	-	-	-	-	0	0			0	-	-
Mir471	chrX	-	64045770	64045836	67	1	0	-	-	-	-	-	0	0			0	-	-	-	-	-	0	0			0	-	-	-	-	-	0	0			0	-	-	-	-	-	0	0			0	-	-
Mir741	chrX	-	64049980	64050050	71	1	0	-	-	-	-	-	0	0			0	-	-	-	-	-	0	0			0	-	-	-	-	-	0	0			0	-	-	-	-	-	0	0			0	-	-
Mir463	chrX	-	64052398	64052472	75	1	0	-	-	-	-	-	0	0			0	-	-	-	-	-	0	0			0	-	-	-	-	-	0	0			0	-	-	-	-	-	0	0			0	-	-
Mir880	chrX	-	64053705	64053782	78	1	0	-	-	-	-	-	0	0			0	-	-	-	-	-	0	0			0	-	-	-	-	-	0	0			0	-	-	-	-	-	0	0			0	-	-
Mir878	chrX	-	64054683	64054760	78	1	0	-	-	-	-	-	0	0			0	-	-	-	-	-	0	0			0	-	-	-	-	-	0	0			0	-	-	-	-	-	0	0			0	-	-
Mir881	chrX	-	64055119	64055196	78	1	0	-	-	-	-	-	0	0			0	-	-	-	-	-	0	0			0	-	-	-	-	-	0	0			0	-	-	-	-	-	0	0			0	-	-
Mir871	chrX	-	64063603	64063679	77	1	0	-	-	-	-	-	0	0			0	-	-	-	-	-	0	0			0	-	-	-	-	-	0	0			0	-	-	-	-	-	0	0			0	-	-
Mir470	chrX	-	64067126	64067200	75	1	0	-	-	-	-	-	0	0			0	-	-	-	-	-	0	0			0	-	-	-	-	-	0	0			0	-	-	-	-	-	0	0			0	-	-
Mir465c-1	chrX	-	64079130	64079210	81	1	0	-	-	-	-	-	0	0			0	-	-	-	-	-	0	0			0	-	-	-	-	-	0	0			0	-	-	-	-	-	0	0			0	-	-
Mir465b-2	chrX	-	64082377	64082455	79	1	0	-	-	-	-	-	0	0			0	-	-	-	-	-	0	0			0	-	-	-	-	-	0	0			0	-	-	-	-	-	0	0			0	-	-
Mir465	chrX	-	64092227	64092300	74	1	0	-	-	-	-	-	0	0			0	-	-	-	-	-	0	0			0	-	-	-	-	-	0	0			0	-	-	-	-	-	0	0			0	-	-
Gm1140	chrX	-	64936075	64946737	782	8	0	-	-	-	-	-	0	0			0	-	-	-	-	-	0	0			0	-	-	-	-	-	0	0			0	-	-	-	-	-	0	0			0	-	-
4933436I01Rik	chrX	-	65173039	65174625	1426	2	0	-	-	-	-	-	0	0			0	-	-	-	-	-	0	0			0	-	-	-	-	-	0	0			0	-	-	-	-	-	0	0			0	-	-
Mir201	chrX	-	65241271	65241336	66	1	0	-	-	-	-	-	0	0			0	-	-	-	-	-	0	0			0	-	-	-	-	-	0	0			0	-	-	-	-	-	0	0			0	-	-
Mir547	chrX	-	65241549	65241626	78	1	0	-	-	-	-	-	0	0			0	-	-	-	-	-	0	0			0	-	-	-	-	-	0	0			0	-	-	-	-	-	0	0			0	-	-
Mir509	chrX	-	65263280	65263354	75	1	0	-	-	-	-	-	0	0			0	-	-	-	-	-	0	0			0	-	-	-	-	-	0	0			0	-	-	-	-	-	0	0			0	-	-
Gm10474	chrX	-	65920689	65931574	2743	4	0.477	1	2	1_#2_#3_#4_0/0,0/0,0/1,0/0,1/1	4_1/2	-	1	2			0.246	3	0	1_#2_#3_#4_0/0,1/0,0/0,0/0,2/0	4_3/0	-	2	0			0.199	0	1	1_#2_#3_#4_0/0,0/0,0/1,0/0,0/0	4_0/1	-	0	1			0.432	0	2	1_#2_#3_#4_0/0,0/0,0/0,0/0,0/2	4_0/2	-	0	1			0.153	1	0
Fmr1	chrX	+	65931730	65971138	4395	17	78.456	38	198	1_0/3#2_#3_#4_#5_#6_#7_#8_#9_#10_#11_#12_#13_#14_#15_#16_#17_22/95,5/51,4/49,7/0	1_0/3#17_38/195	-	4	4	4	0.192	29.926	71	0	1_2/0#2_#3_#4_#5_#6_#7_#8_#9_#10_#11_#12_#13_#14_#15_#16_#17_26/0,15/0,15/0,13/0	1_2/0#17_69/0	imprinted	5	0	4	0	31.261	0	110	1_0/0#2_#3_#4_#5_#6_#7_#8_#9_#10_#11_#12_#13_#14_#15_#16_#17_0/57,0/25,0/26,0/2	17_0/110	imprinted	0	4	3	0	47.571	50	223	1_3/1#2_#3_#4_#5_#6_#7_#8_#9_#10_#11_#12_#13_#14_#15_#16_#17_23/87,10/73,8/61,6/1	1_3/1#17_47/222	-	5	5	4	0.155	17.622	30	0
Fmr1nb	chrX	+	66015014	66057736	931	6	0	-	-	-	-	-	0	0			0.018	-	-	-	-	-	0	0			0	-	-	-	-	-	0	0			0.028	-	-	-	-	-	0	0			0	-	-
Gm6812	chrX	-	66145548	66146228	527	2	0	-	-	-	-	-	0	0			0	-	-	-	-	-	0	0			0	-	-	-	-	-	0	0			0	-	-	-	-	-	0	0			0	-	-
Aff2	chrX	+	66613506	67121212	4487	20	0.019	0	1	1_#2_0/1#3_0/0#4_#5_#6_0/0#7_#8_#9_#10_0/0,0/0,0/0,0/0,0/0#11_#12_#13_#14_#15_0/0#16_#17_#18_#19_#20_	2_0/1	-	0	1			1.16	16	0	1_#2_8/0#3_0/0#4_#5_#6_1/0#7_#8_#9_#10_0/0,4/0,0/0,0/0,1/0#11_#12_#13_#14_#15_2/0#16_#17_#18_#19_#20_	2_8/0#6_1/0#10_5/0#15_2/0	-	5	0			0.859	0	25	1_#2_0/14#3_0/0#4_#5_#6_0/5#7_#8_#9_#10_0/0,0/1,0/2,0/0,0/3#11_#12_#13_#14_#15_0/0#16_#17_#18_#19_#20_	2_0/14#6_0/5#10_0/6	-	0	5			0.059	0	2	1_#2_0/0#3_0/0#4_#5_#6_0/0#7_#8_#9_#10_0/0,0/0,0/1,0/0,0/1#11_#12_#13_#14_#15_0/0#16_#17_#18_#19_#20_	10_0/2	-	0	2			1.553	35	0
1700111N16Rik	chrX	-	67182435	67396763	1132	9	0	-	-	-	-	-	0	0			0	-	-	-	-	-	0	0			0	-	-	-	-	-	0	0			0	-	-	-	-	-	0	0			0.008	-	-
Ids	chrX	-	67596244	67618260	4973	9	2.69	0	78	1_0/0#2_0/0#3_#4_#5_0/2,0/9#6_0/1#7_#8_0/4#9_0/1,0/1,0/5,0/0,0/0,0/0,0/5,0/0,0/0,0/0,0/11,0/0,0/0,0/39	5_0/11#6_0/1#8_0/4#9_0/62	imprinted	0	10	3	0	2.494	95	0	1_0/0#2_2/0#3_#4_#5_10/0,6/0#6_0/0#7_#8_8/0#9_1/0,0/0,13/0,2/0,0/0,0/0,2/0,1/0,1/0,1/0,22/0,5/0,0/0,21/0	2_2/0#5_16/0#8_8/0#9_69/0	imprinted	14	0	5	0	2.038	1	71	1_0/0#2_0/1#3_#4_#5_0/2,0/6#6_0/2#7_#8_1/2#9_0/2,0/0,0/6,0/0,0/0,0/1,0/1,0/0,0/1,0/1,0/8,0/1,0/1,0/36	2_0/1#5_0/8#6_0/2#8_1/2#9_0/58	imprinted	1	15	2	0	1.753	0	88	1_0/1#2_0/1#3_#4_#5_0/2,0/8#6_0/0#7_#8_0/10#9_0/2,0/0,0/14,0/0,0/0,0/2,0/6,0/0,0/0,0/0,0/8,0/1,0/0,0/33	1_0/1#2_0/1#5_0/10#8_0/10#9_0/66	imprinted	0	12	5	0	2.089	118	0
1110012L19Rik	chrX	+	67639088	67642591	1057	3	7.393	0	169	1_#2_0/167#3_0/0,0/0,0/0,0/2,0/0	2_0/167#3_0/2	-	0	2			8.62	143	0	1_#2_123/0#3_1/0,7/0,7/0,5/0,0/0	2_123/0#3_20/0	imprinted	5	0	3	0	8.285	0	196	1_#2_0/195#3_0/0,0/0,0/0,0/1,0/0	2_0/195#3_0/1	-	0	2			8.494	1	350	1_#2_0/338#3_0/0,0/5,1/5,0/2,0/0	2_0/338#3_1/12	-	1	4			13.378	498	0
4930567H17Rik	chrX	-	67647076	67647915	840	1	0	-	-	-	-	-	0	0			0	-	-	-	-	-	0	0			0	-	-	-	-	-	0	0			0	-	-	-	-	-	0	0			0	-	-
BC023829	chrX	-	67713231	67730218	1989	6	4.959	-	-	-	-	-	0	0			4.645	-	-	-	-	-	0	0			3.737	-	-	-	-	-	0	0			6.325	-	-	-	-	-	0	0			8.403	-	-
Gm14725	chrX	+	67798733	67799560	828	1	0	-	-	-	-	-	0	0			0	-	-	-	-	-	0	0			0.017	-	-	-	-	-	0	0			0	-	-	-	-	-	0	0			0	-	-
Mamld1	chrX	+	68303431	68407892	3354	8	0.744	0	6	1_#2_#3_0/0,0/4,0/0,0/0#4_#5_#6_#7_#8_0/0,0/0,0/0,0/0,0/1,0/1	3_0/4#8_0/2	-	0	3			0.305	1	0	1_#2_#3_0/0,0/0,1/0,0/0#4_#5_#6_#7_#8_0/0,0/0,0/0,0/0,0/0,0/0	3_1/0	-	1	0			0.519	0	9	1_#2_#3_0/0,0/4,0/1,0/0#4_#5_#6_#7_#8_0/1,0/0,0/0,0/1,0/0,0/2	3_0/5#8_0/4	-	0	5			0.345	0	9	1_#2_#3_0/1,0/1,0/0,0/0#4_#5_#6_#7_#8_0/3,0/0,0/0,0/3,0/0,0/1	3_0/2#8_0/7	-	0	5			0.251	4	0
Mtm1	chrX	+	68463942	68568470	3488	15	3.444	0	130	1_#2_#3_0/14,0/15#4_#5_#6_#7_#8_0/23#9_#10_0/4#11_0/14,0/40,0/5#12_#13_#14_#15_0/8,0/7	3_0/29#8_0/23#10_0/4#11_0/59#15_0/15	imprinted	0	9	7	0	4.044	86	0	1_#2_#3_10/0,16/0#4_#5_#6_#7_#8_18/0#9_#10_11/0#11_4/0,24/0,2/0#12_#13_#14_#15_1/0,0/0	3_26/0#8_18/0#10_11/0#11_30/0#15_1/0	imprinted	8	0	5	0	2.008	0	69	1_#2_#3_0/10,0/10#4_#5_#6_#7_#8_0/13#9_#10_0/3#11_0/4,0/19,0/1#12_#13_#14_#15_0/5,0/4	3_0/20#8_0/13#10_0/3#11_0/24#15_0/9	imprinted	0	9	4	0	2.917	0	192	1_#2_#3_0/7,0/8#4_#5_#6_#7_#8_0/49#9_#10_0/10#11_0/20,0/77,0/5#12_#13_#14_#15_0/9,0/7	3_0/15#8_0/49#10_0/10#11_0/102#15_0/16	imprinted	0	9	8	0	3.165	156	0
Mtmr1	chrX	+	68617935	68672371	4634	15	4.298	0	38	1_#2_#3_#4_#5_#6_#7_#8_#9_#10_#11_0/11,0/16#12_#13_#14_#15_0/3,0/3,0/1,0/1,0/2,0/1	11_0/27#15_0/11	imprinted	0	8	2	0	4.514	39	0	1_#2_#3_#4_#5_#6_#7_#8_#9_#10_#11_7/0,19/0#12_#13_#14_#15_2/0,6/0,2/0,3/0,0/0,0/0	11_26/0#15_13/0	imprinted	6	0	2	0	2.649	0	22	1_#2_#3_#4_#5_#6_#7_#8_#9_#10_#11_0/8,0/6#12_#13_#14_#15_0/2,0/5,0/1,0/0,0/0,0/0	11_0/14#15_0/8	-	0	5			2.88	0	48	1_#2_#3_#4_#5_#6_#7_#8_#9_#10_#11_0/6,0/22#12_#13_#14_#15_0/5,0/3,0/8,0/0,0/4,0/0	11_0/28#15_0/20	imprinted	0	6	2	0	2.456	27	0
Cd99l2	chrX	-	68673245	68745820	3317	9	6.092	0	218	1_#2_#3_#4_#5_#6_#7_#8_0/46,0/1#9_0/5,0/42,0/2,0/27,0/34,0/26,0/16,0/6,0/13	8_0/47#9_0/171	imprinted	0	11	7	0	15.196	356	2	1_#2_#3_#4_#5_#6_#7_#8_95/0,18/0#9_9/1,65/0,6/0,71/0,8/0,13/0,51/0,11/0,9/1	8_113/0#9_243/2	imprinted	11	2	10	0.013	5.475	0	190	1_#2_#3_#4_#5_#6_#7_#8_0/33,0/3#9_0/7,0/30,0/0,0/30,0/33,0/17,0/14,0/16,0/7	8_0/36#9_0/154	imprinted	0	10	9	0	8.607	2	467	1_#2_#3_#4_#5_#6_#7_#8_1/55,0/9#9_1/13,0/49,0/3,0/66,0/89,0/103,0/41,0/20,0/19	8_1/64#9_1/403	imprinted	2	11	10	0.007	18.433	635	5
Hmgb3	chrX	+	68809168	68813829	1656	5	6.348	0	221	1_0/0#2_0/221#3_#4_#5_	2_0/221	-	0	1			5.039	17	0	1_1/0#2_16/0#3_#4_#5_	1_1/0#2_16/0	-	2	0			7.458	0	228	1_0/1#2_0/227#3_#4_#5_	1_0/1#2_0/227	-	0	2			5.671	0	371	1_0/0#2_0/371#3_#4_#5_	2_0/371	-	0	1			2.547	16	0
Gpr50	chrX	+	68916942	68921264	1801	2	0	-	-	-	-	-	0	0			0.019	-	-	-	-	-	0	0			0.118	0	1	1_0/1#2_	1_0/1	-	0	1			0.004	-	-	-	-	-	0	0			0.015	-	-
2610030H06Rik	chrX	+	69062118	69070045	4174	3	2.297	0	47	1_#2_#3_0/0,0/7,0/5,0/9,0/25,0/1,0/0,0/0	3_0/47	imprinted	0	5	3	0	1.98	50	0	1_#2_#3_0/0,0/0,4/0,30/0,16/0,0/0,0/0,0/0	3_50/0	imprinted	3	0	2	0	2.137	0	53	1_#2_#3_0/0,0/5,0/6,0/4,0/33,0/2,0/1,0/2	3_0/53	-	0	7			1.231	0	69	1_#2_#3_0/0,0/3,0/7,0/12,0/43,0/1,0/0,0/3	3_0/69	imprinted	0	6	3	0	1.697	200	0
Gm1141	chrX	+	69177777	69186210	2148	9	0.284	0	3	1_#2_0/0#3_#4_0/2,0/1#5_#6_#7_0/0#8_#9_0/0	4_0/3	-	0	2			0.252	1	0	1_#2_0/0#3_#4_0/0,1/0#5_#6_#7_0/0#8_#9_0/0	4_1/0	-	1	0			0.34	0	7	1_#2_0/1#3_#4_0/3,0/3#5_#6_#7_0/0#8_#9_0/0	2_0/1#4_0/6	-	0	3			0.348	0	18	1_#2_0/3#3_#4_0/12,0/3#5_#6_#7_0/0#8_#9_0/0	2_0/3#4_0/15	-	0	3			0.19	3	0
Prrg3	chrX	+	69208360	69218067	5898	4	3.536	2	95	1_#2_#3_#4_0/5,0/0,0/47,0/1,0/3,0/1,0/12,0/16,1/0,1/8,0/2	4_2/95	-	2	9	4	0.024	0.099	1	0	1_#2_#3_#4_0/0,0/0,0/0,0/0,0/0,0/0,0/0,0/0,0/0,1/0,0/0	4_1/0	-	1	0			3.742	0	96	1_#2_#3_#4_0/3,0/0,0/39,0/1,0/1,0/3,0/13,0/18,0/3,0/13,0/2	4_0/96	imprinted	0	10	4	0	4.74	1	162	1_#2_#3_#4_0/12,0/0,0/93,0/1,0/3,0/1,0/4,0/34,0/2,1/8,0/4	4_1/162	-	1	10	4	0.024	0.012	-	-
Fate1	chrX	+	69218325	69234385	938	5	0.094	-	-	-	-	-	0	0			0.125	-	-	-	-	-	0	0			0.044	-	-	-	-	-	0	0			0.042	-	-	-	-	-	0	0			0.013	-	-
Cnga2	chrX	+	69237214	69255557	3038	7	0.311	-	-	-	-	-	0	0			0.24	-	-	-	-	-	0	0			0.187	-	-	-	-	-	0	0			0.198	-	-	-	-	-	0	0			0.032	-	-
Magea4	chrX	+	69467356	69468303	948	1	0	-	-	-	-	-	0	0			0	-	-	-	-	-	0	0			0	-	-	-	-	-	0	0			0	-	-	-	-	-	0	0			0	-	-
Gabre	chrX	-	69502771	69520060	2791	9	0.005	-	-	-	-	-	0	0			0	-	-	-	-	-	0	0			0	-	-	-	-	-	0	0			0	-	-	-	-	-	0	0			0	-	-
Mir224	chrX	-	69506370	69506451	82	1	0	-	-	-	-	-	0	0			0	-	-	-	-	-	0	0			0	-	-	-	-	-	0	0			0	-	-	-	-	-	0	0			0	-	-
Mir452	chrX	-	69507563	69507647	85	1	0	-	-	-	-	-	0	0			0	-	-	-	-	-	0	0			0	-	-	-	-	-	0	0			0	-	-	-	-	-	0	0			0	-	-
Magea10	chrX	-	69627209	69632197	1821	4	0	-	-	-	-	-	0	0			0	-	-	-	-	-	0	0			0	-	-	-	-	-	0	0			0	-	-	-	-	-	0	0			0	-	-
Gabra3	chrX	-	69678015	69901585	3727	10	0.004	-	-	-	-	-	0	0			0	-	-	-	-	-	0	0			0	-	-	-	-	-	0	0			0.006	-	-	-	-	-	0	0			0.012	-	-
Mir105	chrX	-	69836839	69836918	80	1	0	-	-	-	-	-	0	0			0	-	-	-	-	-	0	0			0	-	-	-	-	-	0	0			0	-	-	-	-	-	0	0			0	-	-
Gabrq	chrX	+	70070775	70083883	2000	9	0	-	-	-	-	-	0	0			0	-	-	-	-	-	0	0			0	-	-	-	-	-	0	0			0	-	-	-	-	-	0	0			0	-	-
Cetn2	chrX	-	70158904	70163683	1186	5	23.564	0	30	1_#2_#3_#4_#5_0/30	5_0/30	-	0	1			32.364	48	0	1_#2_#3_#4_#5_48/0	5_48/0	-	1	0			26.958	0	44	1_#2_#3_#4_#5_0/44	5_0/44	-	0	1			32.15	0	87	1_#2_#3_#4_#5_0/87	5_0/87	-	0	1			29.749	56	0
Nsdhl	chrX	+	70163860	70203867	2218	8	15.125	0	21	1_#2_#3_0/13#4_0/5#5_#6_#7_#8_0/0,0/1,0/1,0/1	3_0/13#4_0/5#8_0/3	-	0	5			10.608	22	0	1_#2_#3_7/0#4_11/0#5_#6_#7_#8_0/0,1/0,3/0,0/0	3_7/0#4_11/0#8_4/0	imprinted	4	0	2	0	7.774	0	6	1_#2_#3_0/1#4_0/2#5_#6_#7_#8_0/0,0/1,0/1,0/1	3_0/1#4_0/2#8_0/3	-	0	5			31.716	0	77	1_#2_#3_0/32#4_0/35#5_#6_#7_#8_0/3,0/1,0/3,0/3	3_0/32#4_0/35#8_0/10	imprinted	0	6	2	0	11.145	17	0
Zfp185	chrX	+	70232678	70276882	3557	19	0	-	-	-	-	-	0	0			0	-	-	-	-	-	0	0			0.015	0	1	1_0/0,0/0#2_#3_0/0,0/0,0/0#4_#5_#6_#7_#8_0/0#9_0/0#10_#11_0/0#12_0/0,0/0,0/0#13_0/0,0/0,0/0#14_0/0#15_#16_0/0#17_#18_#19_0/0,0/0,0/0,0/0,0/1,0/0	19_0/1	-	0	1			0.006	0	2	1_0/0,0/0#2_#3_0/0,0/0,0/1#4_#5_#6_#7_#8_0/0#9_0/0#10_#11_0/0#12_0/0,0/0,0/0#13_0/0,0/0,0/0#14_0/0#15_#16_0/0#17_#18_#19_0/0,0/0,0/0,0/0,0/1,0/0	3_0/1#19_0/1	-	0	2			0.017	1	0
Pnma5	chrX	-	70279327	70282442	2280	2	0.582	0	3	1_0/0,0/0,0/3,0/0#2_0/0,0/0	1_0/3	-	0	1			0.474	-	-	-	-	-	0	0			0.491	0	1	1_0/0,0/0,0/1,0/0#2_0/0,0/0	1_0/1	-	0	1			0.388	0	3	1_0/0,0/0,0/3,0/0#2_0/0,0/0	1_0/3	-	0	1			0.406	1	4
Pnma3	chrX	+	70310126	70313530	3405	1	0	-	-	-	-	-	0	0			0	-	-	-	-	-	0	0			0	-	-	-	-	-	0	0			0	-	-	-	-	-	0	0			0	-	-
Xlr3a	chrX	-	70331632	70342434	1647	9	0.004	-	-	-	-	-	0	0			0	-	-	-	-	-	0	0			0	-	-	-	-	-	0	0			0	-	-	-	-	-	0	0			0	-	-
Xlr5a	chrX	-	70352974	70363041	1650	9	0	-	-	-	-	-	0	0			0	-	-	-	-	-	0	0			0	-	-	-	-	-	0	0			0	-	-	-	-	-	0	0			0	-	-
Gm14685	chrX	+	70368407	70374599	2773	4	0	-	-	-	-	-	0	0			0.006	-	-	-	-	-	0	0			0	-	-	-	-	-	0	0			0	-	-	-	-	-	0	0			0	-	-
DXBay18	chrX	-	70382571	70394789	2862	5	0	-	-	-	-	-	0	0			0	-	-	-	-	-	0	0			0	-	-	-	-	-	0	0			0	-	-	-	-	-	0	0			0	-	-
Xlr5b	chrX	+	70394180	70403738	1134	9	0	-	-	-	-	-	0	0			0	-	-	-	-	-	0	0			0	-	-	-	-	-	0	0			0	-	-	-	-	-	0	0			0	-	-
Xlr3b	chrX	+	70437518	70448269	1617	9	0	-	-	-	-	-	0	0			0	-	-	-	-	-	0	0			0	-	-	-	-	-	0	0			0	-	-	-	-	-	0	0			0	-	-
Xlr4b	chrX	+	70459704	70467792	1288	9	0	-	-	-	-	-	0	0			0	-	-	-	-	-	0	0			0	-	-	-	-	-	0	0			0	-	-	-	-	-	0	0			0	-	-
F8a	chrX	+	70473645	70476134	2490	1	0.521	0	2	1_0/0,0/2	1_0/2	-	0	1			0.956	3	0	1_0/0,3/0	1_3/0	-	1	0			0.823	0	6	1_0/0,0/6	1_0/6	-	0	1			0.703	0	8	1_0/0,0/8	1_0/8	-	0	1			0.655	-	-
Xlr4c	chrX	-	70479415	70488469	1223	9	0	-	-	-	-	-	0	0			0	-	-	-	-	-	0	0			0	-	-	-	-	-	0	0			0	-	-	-	-	-	0	0			0	-	-
Xlr3c	chrX	-	70499879	70510729	1584	9	0.037	-	-	-	-	-	0	0			0	-	-	-	-	-	0	0			0	-	-	-	-	-	0	0			0.01	-	-	-	-	-	0	0			0	-	-
Xlr5c	chrX	-	70530536	70535854	540	6	0	-	-	-	-	-	0	0			0	-	-	-	-	-	0	0			0	-	-	-	-	-	0	0			0	-	-	-	-	-	0	0			0	-	-
Zfp275	chrX	+	70587959	70604419	6377	6	7.191	0	103	1_#2_0/1#3_0/2#4_0/89#5_#6_0/7,0/2,0/2	2_0/1#3_0/2#4_0/89#6_0/11	imprinted	0	6	2	0	7.326	54	0	1_#2_6/0#3_2/0#4_33/0#5_#6_11/0,2/0,0/0	2_6/0#3_2/0#4_33/0#6_13/0	imprinted	5	0	2	0	6.856	0	118	1_#2_0/1#3_0/1#4_0/107#5_#6_0/7,0/2,0/0	2_0/1#3_0/1#4_0/107#6_0/9	imprinted	0	5	2	0	6.885	0	112	1_#2_0/3#3_0/5#4_0/96#5_#6_0/7,0/1,0/0	2_0/3#3_0/5#4_0/96#6_0/8	imprinted	0	5	2	0	5.631	60	0
Zfp92	chrX	+	70656442	70672326	5749	6	0.003	-	-	-	-	-	0	0			0.009	-	-	-	-	-	0	0			0.002	-	-	-	-	-	0	0			0.001	-	-	-	-	-	0	0			0	-	-
Trex2	chrX	-	70679044	70680682	1016	2	0	-	-	-	-	-	0	0			0.017	-	-	-	-	-	0	0			0	-	-	-	-	-	0	0			0	-	-	-	-	-	0	0			0	-	-
Haus7	chrX	-	70682654	70704368	1365	10	15.229	0	352	1_0/350#2_#3_#4_#5_#6_0/2#7_#8_#9_#10_	1_0/350#6_0/2	-	0	2			10.223	129	1	1_128/1#2_#3_#4_#5_#6_1/0#7_#8_#9_#10_	1_128/1#6_1/0	-	2	1			10.083	0	242	1_0/241#2_#3_#4_#5_#6_0/1#7_#8_#9_#10_	1_0/241#6_0/1	-	0	2			16.433	0	619	1_0/617#2_#3_#4_#5_#6_0/2#7_#8_#9_#10_	1_0/617#6_0/2	-	0	2			5.653	154	1
Bgn	chrX	+	70728974	70741275	2389	8	0.006	0	1	1_#2_#3_#4_#5_#6_#7_#8_0/0,0/0,0/0,0/0,0/0,0/1,0/0	8_0/1	-	0	1			0	-	-	-	-	-	0	0			0	-	-	-	-	-	0	0			0.003	-	-	-	-	-	0	0			0.007	-	-
Atp2b3	chrX	+	70748425	70816344	4483	21	0.03	-	-	-	-	-	0	0			0.049	-	-	-	-	-	0	0			0.009	-	-	-	-	-	0	0			0.055	-	-	-	-	-	0	0			0.051	-	-
Dusp9	chrX	+	70884780	70888853	2700	4	0.005	-	-	-	-	-	0	0			0.013	-	-	-	-	-	0	0			0.046	1	0	1_#2_0/0,1/0#3_0/0#4_0/0,0/0	2_1/0	-	1	0			0.018	0	1	1_#2_0/0,0/0#3_0/0#4_0/0,0/1	4_0/1	-	0	1			0.003	-	-
Pnck	chrX	-	70901333	70905167	1536	12	0	-	-	-	-	-	0	0			0.022	-	-	-	-	-	0	0			0	-	-	-	-	-	0	0			0	-	-	-	-	-	0	0			0.034	3	0
Slc6a8	chrX	+	70918472	70927841	3981	13	2.827	0	47	1_#2_#3_0/6,0/1#4_#5_#6_#7_#8_#9_#10_#11_#12_0/0#13_0/20,0/20	3_0/7#13_0/40	imprinted	0	4	2	0	2.623	56	0	1_#2_#3_10/0,4/0#4_#5_#6_#7_#8_#9_#10_#11_#12_0/0#13_21/0,21/0	3_14/0#13_42/0	imprinted	4	0	3	0	2.072	0	75	1_#2_#3_0/6,0/1#4_#5_#6_#7_#8_#9_#10_#11_#12_0/0#13_0/34,0/34	3_0/7#13_0/68	imprinted	0	4	2	0	4.756	2	208	1_#2_#3_0/87,0/7#4_#5_#6_#7_#8_#9_#10_#11_#12_0/0#13_1/57,1/57	3_0/94#13_2/114	imprinted	2	4	4	0.004	9.652	193	0
Bcap31	chrX	-	70931522	70961514	1214	8	54.292	0	11	1_#2_#3_#4_0/3#5_#6_#7_0/1,0/7#8_	4_0/3#7_0/8	-	0	3			70.339	42	0	1_#2_#3_#4_12/0#5_#6_#7_13/0,17/0#8_	4_12/0#7_30/0	imprinted	3	0	3	0	41.317	0	22	1_#2_#3_#4_0/12#5_#6_#7_0/2,0/8#8_	4_0/12#7_0/10	imprinted	0	3	2	0	66.369	0	57	1_#2_#3_#4_0/23#5_#6_#7_0/8,0/26#8_	4_0/23#7_0/34	imprinted	0	3	3	0	98.824	49	0
Abcd1	chrX	+	70961936	70983626	3401	10	1.112	0	1	1_0/1#2_#3_#4_#5_#6_#7_#8_#9_#10_0/0,0/0	1_0/1	-	0	1			1.06	3	0	1_3/0#2_#3_#4_#5_#6_#7_#8_#9_#10_0/0,0/0	1_3/0	-	1	0			0.724	0	1	1_0/1#2_#3_#4_#5_#6_#7_#8_#9_#10_0/0,0/0	1_0/1	-	0	1			1.383	0	9	1_0/8#2_#3_#4_#5_#6_#7_#8_#9_#10_0/0,0/1	1_0/8#10_0/1	-	0	2			1.941	16	0
Plxnb3	chrX	+	71002442	71017849	6022	35	0.888	0	4	1_#2_0/0,0/0#3_#4_#5_#6_#7_0/0#8_#9_#10_#11_#12_#13_#14_#15_#16_#17_0/0#18_#19_0/0#20_#21_#22_#23_0/2#24_#25_#26_0/2#27_#28_#29_#30_#31_#32_#33_#34_#35_0/0	23_0/2#26_0/2	-	0	2			0.445	4	0	1_#2_0/0,0/0#3_#4_#5_#6_#7_0/0#8_#9_#10_#11_#12_#13_#14_#15_#16_#17_0/0#18_#19_2/0#20_#21_#22_#23_0/0#24_#25_#26_2/0#27_#28_#29_#30_#31_#32_#33_#34_#35_0/0	19_2/0#26_2/0	-	2	0			0.084	-	-	-	-	-	0	0			0.541	0	9	1_#2_0/0,0/0#3_#4_#5_#6_#7_0/0#8_#9_#10_#11_#12_#13_#14_#15_#16_#17_0/0#18_#19_0/0#20_#21_#22_#23_0/1#24_#25_#26_0/6#27_#28_#29_#30_#31_#32_#33_#34_#35_0/2	23_0/1#26_0/6#35_0/2	-	0	3			0.378	3	0
Srpk3	chrX	+	71019761	71024264	1964	15	1.068	0	7	1_#2_#3_#4_#5_#6_#7_#8_#9_#10_0/4#11_0/0#12_#13_#14_#15_0/3	10_0/4#15_0/3	-	0	2			1.321	4	0	1_#2_#3_#4_#5_#6_#7_#8_#9_#10_0/0#11_3/0#12_#13_#14_#15_1/0	11_3/0#15_1/0	-	2	0			0.397	1	9	1_#2_#3_#4_#5_#6_#7_#8_#9_#10_0/3#11_0/0#12_#13_#14_#15_1/6	10_0/3#15_1/6	-	1	2			1.513	1	19	1_#2_#3_#4_#5_#6_#7_#8_#9_#10_0/7#11_0/3#12_#13_#14_#15_1/9	10_0/7#11_0/3#15_1/9	-	1	3	2	0.035	0.689	12	2
Idh3g	chrX	-	71024302	71032236	1331	13	15.733	0	178	1_#2_#3_#4_#5_0/8#6_0/27,0/15#7_#8_#9_#10_0/13#11_#12_#13_0/115	5_0/8#6_0/42#10_0/13#13_0/115	imprinted	0	5	5	0	25.27	242	1	1_#2_#3_#4_#5_27/0#6_41/1,22/0#7_#8_#9_#10_23/0#11_#12_#13_129/0	5_27/0#6_63/1#10_23/0#13_129/0	imprinted	5	1	5	0.004	11.805	0	166	1_#2_#3_#4_#5_0/12#6_0/26,0/14#7_#8_#9_#10_0/10#11_#12_#13_0/104	5_0/12#6_0/40#10_0/10#13_0/104	imprinted	0	5	5	0	27.412	0	743	1_#2_#3_#4_#5_0/40#6_0/77,0/31#7_#8_#9_#10_0/81#11_#12_#13_0/514	5_0/40#6_0/108#10_0/81#13_0/514	imprinted	0	5	5	0	48.978	1334	2
Ssr4	chrX	+	71032367	71036167	804	6	9.833	-	-	-	-	-	0	0			20.94	-	-	-	-	-	0	0			7.132	-	-	-	-	-	0	0			14.159	-	-	-	-	-	0	0			9.428	-	-
Pdzd4	chrX	-	71038696	71070308	3972	8	4.628	3	3	1_3/0#2_#3_#4_#5_#6_#7_#8_0/1,0/0,0/0,0/2	1_3/0#8_0/3	-	1	2			3.624	33	0	1_1/0#2_#3_#4_#5_#6_#7_#8_3/0,21/0,0/0,8/0	1_1/0#8_32/0	imprinted	4	0	2	0	3.356	0	5	1_0/0#2_#3_#4_#5_#6_#7_#8_0/3,0/1,0/1,0/0	8_0/5	-	0	3			4.383	1	8	1_1/0#2_#3_#4_#5_#6_#7_#8_0/4,0/0,0/1,0/3	1_1/0#8_0/8	-	1	3			4.157	74	0
L1cam	chrX	-	71099119	71126173	5288	29	0.011	-	-	-	-	-	0	0			0	-	-	-	-	-	0	0			0.008	-	-	-	-	-	0	0			0.018	-	-	-	-	-	0	0			0.008	2	0
Avpr2	chrX	+	71137441	71139766	1811	3	0.041	-	-	-	-	-	0	0			0.056	-	-	-	-	-	0	0			0.038	-	-	-	-	-	0	0			0.009	-	-	-	-	-	0	0			0.02	-	-
Naa10	chrX	-	71139691	71156637	3321	22	0.113	0	2	1_0/0#2_#3_#4_#5_0/0#6_#7_#8_#9_0/2#10_0/0,0/0,0/0#11_#12_0/0,0/0#13_#14_#15_#16_#17_0/0,0/0#18_#19_#20_#21_0/0#22_	9_0/2	-	0	1			0.095	2	0	1_0/0#2_#3_#4_#5_0/0#6_#7_#8_#9_1/0#10_0/0,0/0,1/0#11_#12_0/0,0/0#13_#14_#15_#16_#17_0/0,0/0#18_#19_#20_#21_0/0#22_	9_1/0#10_1/0	-	2	0			0.074	0	2	1_0/0#2_#3_#4_#5_0/0#6_#7_#8_#9_0/0#10_0/2,0/0,0/0#11_#12_0/0,0/0#13_#14_#15_#16_#17_0/0,0/0#18_#19_#20_#21_0/0#22_	10_0/2	-	0	1			0.128	0	14	1_0/0#2_#3_#4_#5_0/0#6_#7_#8_#9_0/9#10_0/1,0/0,0/2#11_#12_0/0,0/0#13_#14_#15_#16_#17_0/0,0/0#18_#19_#20_#21_0/2#22_	9_0/9#10_0/3#21_0/2	-	0	4			0.098	5	0
Renbp	chrX	-	71167460	71176189	1418	11	15.926	0	11	1_#2_#3_#4_#5_#6_#7_#8_0/6#9_0/2,0/3#10_#11_	8_0/6#9_0/5	-	0	3			10.518	20	0	1_#2_#3_#4_#5_#6_#7_#8_6/0#9_7/0,7/0#10_#11_	8_6/0#9_14/0	imprinted	3	0	2	0	5.578	0	1	1_#2_#3_#4_#5_#6_#7_#8_0/1#9_0/0,0/0#10_#11_	8_0/1	-	0	1			35.791	0	85	1_#2_#3_#4_#5_#6_#7_#8_0/51#9_0/16,0/18#10_#11_	8_0/51#9_0/34	imprinted	0	3	3	0	14.399	64	0
Hcfc1	chrX	-	71188134	71211654	8091	26	12.672	25	140	1_#2_#3_2/7#4_#5_#6_5/18#7_#8_0/8#9_#10_2/5,1/6,1/3,0/2,0/1,0/1,3/13#11_#12_#13_#14_#15_#16_#17_#18_0/0#19_#20_#21_#22_#23_#24_#25_#26_2/5,2/7,3/45,3/5,0/0,1/3,0/11	3_2/7#6_5/18#8_0/8#10_7/31#26_11/76	-	11	16	11	0.035	11.05	138	19	1_#2_#3_14/0#4_#5_#6_13/0#7_#8_5/1#9_#10_5/0,0/0,0/0,5/0,1/1,0/1,7/1#11_#12_#13_#14_#15_#16_#17_#18_0/0#19_#20_#21_#22_#23_#24_#25_#26_6/0,7/1,44/7,10/5,1/0,5/2,15/0	3_14/0#6_13/0#8_5/1#10_18/3#26_88/15	-	14	8	8	0.043	9.054	0	132	1_#2_#3_0/11#4_#5_#6_0/10#7_#8_0/12#9_#10_0/6,0/6,0/1,0/4,0/0,0/0,0/14#11_#12_#13_#14_#15_#16_#17_#18_0/2#19_#20_#21_#22_#23_#24_#25_#26_0/5,0/7,0/36,0/9,0/0,0/4,0/5	3_0/11#6_0/10#8_0/12#10_0/31#18_0/2#26_0/66	imprinted	0	15	7	0	11.946	78	264	1_#2_#3_8/26#4_#5_#6_10/34#7_#8_5/7#9_#10_2/2,0/3,0/5,4/16,0/1,0/1,6/43#11_#12_#13_#14_#15_#16_#17_#18_0/2#19_#20_#21_#22_#23_#24_#25_#26_6/10,0/7,28/77,2/10,0/0,0/5,7/15	3_8/26#6_10/34#8_5/7#10_12/71#18_0/2#26_43/124	-	10	17	10	0.037	7.221	152	34
Irak1	chrX	-	71259253	71269260	3954	15	5.141	0	72	1_#2_#3_#4_#5_#6_#7_#8_0/0#9_0/3#10_#11_#12_#13_0/23#14_#15_0/0,0/2,0/15,0/15,0/14	9_0/3#13_0/23#15_0/46	imprinted	0	6	4	0	6.17	71	0	1_#2_#3_#4_#5_#6_#7_#8_0/0#9_7/0#10_#11_#12_#13_19/0#14_#15_0/0,1/0,21/0,18/0,5/0	9_7/0#13_19/0#15_45/0	imprinted	6	0	4	0	3.145	0	53	1_#2_#3_#4_#5_#6_#7_#8_0/1#9_0/7#10_#11_#12_#13_0/12#14_#15_0/0,0/0,0/12,0/12,0/9	8_0/1#9_0/7#13_0/12#15_0/33	imprinted	0	6	5	0	6.259	2	232	1_#2_#3_#4_#5_#6_#7_#8_0/1#9_0/13#10_#11_#12_#13_0/94#14_#15_0/0,0/1,1/46,1/47,0/30	8_0/1#9_0/13#13_0/94#15_2/124	imprinted	2	7	5	0.005	4.765	84	0
Mecp2	chrX	-	71272160	71330932	10233	4	9.534	212	757	1_135/1#2_#3_1/3,2/9,10/187,9/191#4_0/1,6/23,0/1,0/1,0/3,0/1,1/13,6/26,1/21,0/8,0/1,14/68,0/3,0/0,25/176,2/20	1_135/1#3_22/390#4_55/366	imprinted	12	20	12	0.073	6.956	491	0	1_36/0#2_#3_3/0,7/0,50/0,49/0#4_2/0,68/0,5/0,2/0,8/0,5/0,7/0,14/0,10/0,10/0,5/0,61/0,12/0,2/0,122/0,13/0	1_36/0#3_109/0#4_346/0	imprinted	21	0	14	0	7.255	143	729	1_140/0#2_#3_0/2,0/8,1/189,0/194#4_0/0,0/40,0/2,0/0,0/3,0/1,0/11,0/19,1/16,0/14,0/1,0/59,0/9,0/0,1/145,0/16	1_140/0#3_1/393#4_2/336	imprinted	4	17	13	0.074	8.47	185	1113	1_173/3#2_#3_0/2,0/8,1/270,1/283#4_0/1,2/59,0/3,0/0,0/5,0/7,0/22,0/7,0/32,0/20,0/0,3/135,0/12,0/0,5/226,0/18	1_173/3#3_2/563#4_10/547	imprinted	6	18	14	0.067	7.85	1112	5
Opn1mw	chrX	+	71372805	71396095	1221	6	0	-	-	-	-	-	0	0			0	-	-	-	-	-	0	0			0	-	-	-	-	-	0	0			0	-	-	-	-	-	0	0			0	-	-
Tex28	chrX	-	71396283	71413177	1420	5	0	-	-	-	-	-	0	0			0	-	-	-	-	-	0	0			0	-	-	-	-	-	0	0			0	-	-	-	-	-	0	0			0	-	-
Tktl1	chrX	+	71422598	71453837	2471	13	0.095	-	-	-	-	-	0	0			0.328	7	0	1_0/0#2_#3_#4_#5_#6_#7_#8_#9_#10_#11_0/0#12_0/0#13_0/0,0/0,7/0	13_7/0	-	1	0			0.055	0	2	1_0/0#2_#3_#4_#5_#6_#7_#8_#9_#10_#11_0/0#12_0/0#13_0/0,0/0,0/2	13_0/2	-	0	1			0.187	0	1	1_0/0#2_#3_#4_#5_#6_#7_#8_#9_#10_#11_0/0#12_0/0#13_0/0,0/1,0/0	13_0/1	-	0	1			0.047	-	-
Flna	chrX	-	71468800	71491873	8347	46	50.673	15	4531	1_0/125#2_#3_0/26,0/20#4_#5_#6_#7_#8_#9_0/556#10_#11_#12_2/100#13_#14_#15_#16_0/1#17_#18_#19_#20_#21_0/6#22_#23_0/14#24_#25_1/5#26_#27_#28_#29_0/1876#30_#31_1/148#32_#33_0/33#34_#35_#36_#37_#38_3/1486#39_8/99#40_#41_#42_#43_#44_0/28,0/1#45_#46_0/7	1_0/125#3_0/46#9_0/556#12_2/100#16_0/1#21_0/6#23_0/14#25_1/5#29_0/1876#31_1/148#33_0/33#38_3/1486#39_8/99#44_0/29#46_0/7	imprinted	5	17	13	0.006	94.404	5245	13	1_212/0#2_#3_83/0,26/0#4_#5_#6_#7_#8_#9_89/0#10_#11_#12_446/3#13_#14_#15_#16_3/0#17_#18_#19_#20_#21_18/0#22_#23_41/1#24_#25_15/0#26_#27_#28_#29_2953/1#30_#31_105/0#32_#33_59/0#34_#35_#36_#37_#38_843/7#39_172/1#40_#41_#42_#43_#44_140/0,7/0#45_#46_33/0	1_212/0#3_109/0#9_89/0#12_446/3#16_3/0#21_18/0#23_41/1#25_15/0#29_2953/1#31_105/0#33_59/0#38_843/7#39_172/1#44_147/0#46_33/0	imprinted	17	5	16	0.002	87.031	37	7931	1_2/257#2_#3_0/35,0/44#4_#5_#6_#7_#8_#9_0/1225#10_#11_#12_5/175#13_#14_#15_#16_0/4#17_#18_#19_#20_#21_0/12#22_#23_0/29#24_#25_0/10#26_#27_#28_#29_13/3252#30_#31_0/264#32_#33_0/46#34_#35_#36_#37_#38_7/2290#39_10/193#40_#41_#42_#43_#44_0/64,0/4#45_#46_0/27	1_2/257#3_0/79#9_0/1225#12_5/175#16_0/4#21_0/12#23_0/29#25_0/10#29_13/3252#31_0/264#33_0/46#38_7/2290#39_10/193#44_0/68#46_0/27	imprinted	5	17	15	0.003	64.211	13	10149	1_0/198#2_#3_0/45,0/47#4_#5_#6_#7_#8_#9_0/790#10_#11_#12_2/186#13_#14_#15_#16_0/4#17_#18_#19_#20_#21_0/9#22_#23_0/50#24_#25_0/12#26_#27_#28_#29_0/4979#30_#31_0/264#32_#33_0/150#34_#35_#36_#37_#38_3/2971#39_8/259#40_#41_#42_#43_#44_0/108,0/7#45_#46_0/70	1_0/198#3_0/92#9_0/790#12_2/186#16_0/4#21_0/9#23_0/50#25_0/12#29_0/4979#31_0/264#33_0/150#38_3/2971#39_8/259#44_0/115#46_0/70	imprinted	3	17	16	0.002	56.785	11812	9
Emd	chrX	+	71500178	71503086	1303	6	3.181	0	6	1_0/2#2_#3_#4_#5_#6_0/0,0/4	1_0/2#6_0/4	-	0	2			8.348	35	0	1_30/0#2_#3_#4_#5_#6_2/0,3/0	1_30/0#6_5/0	-	3	0			5.346	0	16	1_0/12#2_#3_#4_#5_#6_0/0,0/4	1_0/12#6_0/4	-	0	2			4.338	0	19	1_0/19#2_#3_#4_#5_#6_0/0,0/0	1_0/19	-	0	1			5.223	33	0
Rpl10	chrX	+	71516155	71518474	795	7	0.785	2	7	1_2/7#2_#3_#4_#5_#6_#7_	1_2/7	-	1	1			1.318	22	0	1_22/0#2_#3_#4_#5_#6_#7_	1_22/0	-	1	0			0.652	0	11	1_0/11#2_#3_#4_#5_#6_#7_	1_0/11	-	0	1			1.278	1	34	1_1/34#2_#3_#4_#5_#6_#7_	1_1/34	-	1	1			0.627	27	1
Snora70	chrX	+	71517831	71517959	129	1	0	-	-	-	-	-	0	0			0	-	-	-	-	-	0	0			0	-	-	-	-	-	0	0			0	-	-	-	-	-	0	0			0	-	-
Dnase1l1	chrX	-	71518556	71527075	1625	8	0.992	0	8	1_#2_#3_#4_#5_#6_#7_#8_0/0,0/0,0/1,0/7,0/0	8_0/8	-	0	2			0.837	14	0	1_#2_#3_#4_#5_#6_#7_#8_1/0,1/0,0/0,12/0,0/0	8_14/0	-	3	0			0.506	0	5	1_#2_#3_#4_#5_#6_#7_#8_0/1,0/0,0/0,0/4,0/0	8_0/5	-	0	2			1.699	0	17	1_#2_#3_#4_#5_#6_#7_#8_0/2,0/0,0/3,0/12,0/0	8_0/17	-	0	3			1.764	23	0
Taz	chrX	+	71528036	71535490	1854	10	6.196	0	12	1_0/5#2_#3_#4_#5_#6_#7_#8_#9_#10_0/7	1_0/5#10_0/7	-	0	2			9.382	8	0	1_7/0#2_#3_#4_#5_#6_#7_#8_#9_#10_1/0	1_7/0#10_1/0	-	2	0			4.448	0	10	1_0/7#2_#3_#4_#5_#6_#7_#8_#9_#10_0/3	1_0/7#10_0/3	-	0	2			9.325	0	31	1_0/19#2_#3_#4_#5_#6_#7_#8_#9_#10_0/12	1_0/19#10_0/12	imprinted	0	2	2	0	12.978	11	0
Atp6ap1	chrX	+	71542436	71550060	2189	10	13.157	-	-	-	-	-	0	0			21.778	-	-	-	-	-	0	0			11.4	-	-	-	-	-	0	0			20.652	-	-	-	-	-	0	0			35.061	-	-
Gdi1	chrX	+	71550351	71557206	2657	11	9.47	0	225	1_0/109,0/71#2_#3_0/25#4_#5_#6_#7_#8_#9_#10_#11_0/10,0/10	1_0/180#3_0/25#11_0/20	imprinted	0	5	5	0	11.476	179	0	1_86/0,73/0#2_#3_20/0#4_#5_#6_#7_#8_#9_#10_#11_0/0,0/0	1_159/0#3_20/0	imprinted	3	0	3	0	8.659	2	201	1_1/81,0/60#2_#3_0/34#4_#5_#6_#7_#8_#9_#10_#11_0/12,1/14	1_1/141#3_0/34#11_1/26	imprinted	2	5	5	0.012	12.261	1	521	1_1/314,0/144#2_#3_0/35#4_#5_#6_#7_#8_#9_#10_#11_0/13,0/15	1_1/458#3_0/35#11_0/28	imprinted	1	5	5	0.001	16.276	805	0
Fam50a	chrX	+	71558372	71565488	1383	13	26.746	0	4	1_0/1#2_#3_#4_#5_#6_#7_#8_#9_#10_#11_#12_#13_0/3	1_0/1#13_0/3	-	0	2			22.585	26	0	1_2/0#2_#3_#4_#5_#6_#7_#8_#9_#10_#11_#12_#13_24/0	1_2/0#13_24/0	-	2	0			26.416	1	2	1_1/0#2_#3_#4_#5_#6_#7_#8_#9_#10_#11_#12_#13_0/2	1_1/0#13_0/2	-	1	1			39.009	4	10	1_4/5#2_#3_#4_#5_#6_#7_#8_#9_#10_#11_#12_#13_0/5	1_4/5#13_0/5	-	1	2			25.403	21	0
Plxna3	chrX	+	71574405	71590028	6942	33	1.017	1	22	1_#2_#3_0/1,0/13,0/0#4_#5_#6_#7_#8_#9_1/0,0/0#10_#11_0/0#12_#13_#14_#15_#16_#17_0/4#18_#19_#20_#21_#22_#23_#24_#25_0/0#26_#27_#28_#29_0/3#30_#31_#32_0/1#33_0/0,0/0	3_0/14#9_1/0#17_0/4#29_0/3#32_0/1	-	1	5			1.448	27	0	1_#2_#3_2/0,7/0,0/0#4_#5_#6_#7_#8_#9_1/0,1/0#10_#11_0/0#12_#13_#14_#15_#16_#17_2/0#18_#19_#20_#21_#22_#23_#24_#25_3/0#26_#27_#28_#29_5/0#30_#31_#32_4/0#33_1/0,1/0	3_9/0#9_2/0#17_2/0#25_3/0#29_5/0#32_4/0#33_2/0	-	10	0			1.118	0	29	1_#2_#3_0/1,0/18,0/1#4_#5_#6_#7_#8_#9_0/1,0/1#10_#11_0/0#12_#13_#14_#15_#16_#17_0/3#18_#19_#20_#21_#22_#23_#24_#25_0/2#26_#27_#28_#29_0/1#30_#31_#32_0/1#33_0/0,0/0	3_0/20#9_0/2#17_0/3#25_0/2#29_0/1#32_0/1	-	0	9			0.989	1	33	1_#2_#3_0/1,0/7,0/4#4_#5_#6_#7_#8_#9_1/0,0/0#10_#11_0/2#12_#13_#14_#15_#16_#17_0/9#18_#19_#20_#21_#22_#23_#24_#25_0/4#26_#27_#28_#29_0/3#30_#31_#32_0/1#33_0/2,0/0	3_0/12#9_1/0#11_0/2#17_0/9#25_0/4#29_0/3#32_0/1#33_0/2	imprinted	1	9	2	0	1	36	0
Lage3	chrX	-	71597501	71598957	760	3	10.521	0	1	1_#2_0/1#3_	2_0/1	-	0	1			20.065	4	0	1_#2_4/0#3_	2_4/0	-	1	0			14.371	0	3	1_#2_0/3#3_	2_0/3	-	0	1			15.302	-	-	-	-	-	0	0			19.964	3	0
Ubl4	chrX	-	71612740	71613866	613	4	4.172	-	-	-	-	-	0	0			4.758	-	-	-	-	-	0	0			3.349	-	-	-	-	-	0	0			4.839	-	-	-	-	-	0	0			3.602	-	-
Slc10a3	chrX	-	71614556	71618595	1930	3	0.434	0	3	1_0/3#2_#3_0/0,0/0	1_0/3	-	0	1			1.013	9	0	1_9/0#2_#3_0/0,0/0	1_9/0	-	1	0			0.318	0	5	1_0/5#2_#3_0/0,0/0	1_0/5	-	0	1			0.763	0	14	1_0/14#2_#3_0/0,0/0	1_0/14	-	0	1			0.87	22	0
Fam3a	chrX	-	71630059	71638478	1765	9	1.151	0	16	1_0/0,0/3,0/1#2_#3_#4_#5_0/4#6_#7_#8_0/8#9_0/0	1_0/4#5_0/4#8_0/8	-	0	4			2.793	50	0	1_4/0,9/0,2/0#2_#3_#4_#5_10/0#6_#7_#8_24/0#9_1/0	1_15/0#5_10/0#8_24/0#9_1/0	imprinted	6	0	3	0	0.582	0	12	1_0/2,0/1,0/0#2_#3_#4_#5_0/3#6_#7_#8_0/6#9_0/0	1_0/3#5_0/3#8_0/6	-	0	4			2.472	0	91	1_0/16,0/13,0/2#2_#3_#4_#5_0/11#6_#7_#8_0/47#9_0/2	1_0/31#5_0/11#8_0/47#9_0/2	imprinted	0	6	4	0	3.783	111	0
G6pdx	chrX	-	71654825	71674500	2616	13	12.86	0	33	1_#2_#3_#4_#5_#6_#7_#8_#9_#10_#11_#12_#13_0/7,0/6,0/4,0/16	13_0/33	imprinted	0	4	2	0	15.028	83	0	1_#2_#3_#4_#5_#6_#7_#8_#9_#10_#11_#12_#13_9/0,27/0,14/0,33/0	13_83/0	imprinted	4	0	4	0	9.468	1	32	1_#2_#3_#4_#5_#6_#7_#8_#9_#10_#11_#12_#13_0/13,0/6,0/3,1/10	13_1/32	imprinted	1	4	2	0.032	12.43	0	73	1_#2_#3_#4_#5_#6_#7_#8_#9_#10_#11_#12_#13_0/4,0/36,0/23,0/10	13_0/73	imprinted	0	4	3	0	14.89	117	0
Ikbkg	chrX	+	71669951	71699117	6918	11	9.169	2	340	1_#2_#3_#4_#5_0/24#6_#7_#8_#9_#10_0/10#11_0/1,0/1,2/42,0/0,0/0,0/41,0/41,0/1,0/75,0/26,0/10,0/5,0/31,0/13,0/3,0/1,0/0,0/5,0/5,0/2,0/3	5_0/24#10_0/10#11_2/306	imprinted	1	20	10	0.004	6.561	242	0	1_#2_#3_#4_#5_14/0#6_#7_#8_#9_#10_17/0#11_0/0,1/0,60/0,0/0,0/0,20/0,22/0,2/0,37/0,18/0,3/0,0/0,9/0,29/0,1/0,2/0,0/0,0/0,2/0,1/0,4/0	5_14/0#10_17/0#11_211/0	imprinted	17	0	9	0	8.807	1	361	1_#2_#3_#4_#5_0/28#6_#7_#8_#9_#10_0/17#11_0/1,0/0,0/42,0/0,0/0,0/38,0/38,0/0,0/100,0/26,0/12,0/1,0/22,1/11,0/2,0/2,0/1,0/12,0/6,0/1,0/1	5_0/28#10_0/17#11_1/316	imprinted	1	19	11	0.007	6.61	0	468	1_#2_#3_#4_#5_0/51#6_#7_#8_#9_#10_0/2#11_0/5,0/0,0/38,0/0,0/0,0/41,0/41,0/1,0/143,0/29,0/21,0/9,0/63,0/14,0/0,0/3,0/0,0/3,0/2,0/2,0/0	5_0/51#10_0/2#11_0/415	imprinted	0	17	10	0	5.785	342	2
Gm6880	chrX	-	71725626	71726738	627	3	0	-	-	-	-	-	0	0			0	-	-	-	-	-	0	0			0	-	-	-	-	-	0	0			0	-	-	-	-	-	0	0			0	-	-
Olfr1325	chrX	+	71839667	71840614	948	1	0	-	-	-	-	-	0	0			0	-	-	-	-	-	0	0			0	-	-	-	-	-	0	0			0	-	-	-	-	-	0	0			0	-	-
Gm5640	chrX	-	71884458	71890974	2861	4	0.01	-	-	-	-	-	0	0			0.006	-	-	-	-	-	0	0			0.005	-	-	-	-	-	0	0			0.014	-	-	-	-	-	0	0			0.019	-	-
Gm6890	chrX	+	71986266	71987527	776	3	0	-	-	-	-	-	0	0			0	-	-	-	-	-	0	0			0	-	-	-	-	-	0	0			0	-	-	-	-	-	0	0			0	-	-
Gm5936	chrX	+	72082535	72088694	2857	4	0	-	-	-	-	-	0	0			0.018	-	-	-	-	-	0	0			0	-	-	-	-	-	0	0			0	-	-	-	-	-	0	0			0.025	-	-
Gab3	chrX	-	72233884	72330244	2129	10	0.219	0	1	1_#2_#3_#4_#5_#6_#7_#8_#9_0/1#10_	9_0/1	-	0	1			0.346	2	0	1_#2_#3_#4_#5_#6_#7_#8_#9_2/0#10_	9_2/0	-	1	0			0.33	0	1	1_#2_#3_#4_#5_#6_#7_#8_#9_0/1#10_	9_0/1	-	0	1			0.36	0	1	1_#2_#3_#4_#5_#6_#7_#8_#9_0/1#10_	9_0/1	-	0	1			0.266	1	0
Dkc1	chrX	+	72341193	72355115	2803	15	47.628	2	1445	1_#2_#3_#4_#5_#6_#7_#8_#9_#10_#11_#12_#13_0/57#14_#15_2/1334,0/12,0/42	13_0/57#15_2/1388	-	1	4	4	0	31.986	829	3	1_#2_#3_#4_#5_#6_#7_#8_#9_#10_#11_#12_#13_40/0#14_#15_753/1,10/0,26/2	13_40/0#15_789/3	imprinted	4	2	4	0.015	49.84	0	1659	1_#2_#3_#4_#5_#6_#7_#8_#9_#10_#11_#12_#13_0/75#14_#15_0/1518,0/12,0/54	13_0/75#15_0/1584	-	0	4	4	0	48.411	2	2459	1_#2_#3_#4_#5_#6_#7_#8_#9_#10_#11_#12_#13_0/67#14_#15_1/2342,0/11,1/39	13_0/67#15_2/2392	-	2	4	4	0.005	21.566	1253	0
Mpp1	chrX	-	72355072	72376288	2458	12	10.036	0	20	1_#2_#3_#4_#5_#6_#7_0/12#8_#9_0/4#10_#11_#12_0/4	7_0/12#9_0/4#12_0/4	-	0	3			14.614	40	0	1_#2_#3_#4_#5_#6_#7_21/0#8_#9_17/0#10_#11_#12_2/0	7_21/0#9_17/0#12_2/0	imprinted	3	0	2	0	9.085	0	43	1_#2_#3_#4_#5_#6_#7_0/22#8_#9_0/18#10_#11_#12_0/3	7_0/22#9_0/18#12_0/3	imprinted	0	3	2	0	11.366	0	46	1_#2_#3_#4_#5_#6_#7_0/19#8_#9_0/24#10_#11_#12_0/3	7_0/19#9_0/24#12_0/3	imprinted	0	3	2	0	14.749	62	0
4930428E23Rik	chrX	-	72391396	72409090	703	5	0.063	-	-	-	-	-	0	0			0	-	-	-	-	-	0	0			0	-	-	-	-	-	0	0			0	-	-	-	-	-	0	0			0.024	-	-
F8	chrX	-	72418054	72625380	7509	26	1.11	0	32	1_0/0,0/0#2_0/0#3_0/14#4_#5_#6_#7_#8_#9_0/3#10_#11_#12_0/1,0/1#13_#14_0/0,0/1,0/0,0/0,0/0,0/0,0/0,0/0,0/2,0/1#15_#16_#17_0/3,0/3,0/0,0/0#18_#19_0/2,0/1,0/0#20_#21_#22_#23_#24_#25_#26_	3_0/14#9_0/3#12_0/2#14_0/4#17_0/6#19_0/3	-	0	11			1.386	45	0	1_0/0,0/0#2_0/0#3_16/0#4_#5_#6_#7_#8_#9_0/0#10_#11_#12_0/0,0/0#13_#14_1/0,3/0,1/0,0/0,0/0,3/0,3/0,1/0,0/0,0/0#15_#16_#17_3/0,3/0,3/0,3/0#18_#19_1/0,2/0,2/0#20_#21_#22_#23_#24_#25_#26_	3_16/0#14_12/0#17_12/0#19_5/0	-	14	0			0.985	1	29	1_0/0,0/0#2_0/0#3_0/18#4_#5_#6_#7_#8_#9_0/1#10_#11_#12_0/0,0/0#13_#14_0/0,0/0,0/0,0/0,0/0,0/0,0/0,0/1,0/2,0/0#15_#16_#17_0/2,0/2,0/1,0/1#18_#19_0/0,1/0,0/1#20_#21_#22_#23_#24_#25_#26_	3_0/18#9_0/1#14_0/3#17_0/6#19_1/1	-	1	9			1.002	0	31	1_0/0,0/0#2_0/0#3_0/19#4_#5_#6_#7_#8_#9_0/0#10_#11_#12_0/0,0/1#13_#14_0/0,0/2,0/0,0/1,0/0,0/1,0/1,0/0,0/1,0/0#15_#16_#17_0/0,0/0,0/0,0/0#18_#19_0/1,0/2,0/2#20_#21_#22_#23_#24_#25_#26_	3_0/19#12_0/1#14_0/6#19_0/5	-	0	10			1.432	52	0
Fundc2	chrX	+	72627738	72642497	3261	5	10.035	1	119	1_#2_#3_#4_#5_0/0,0/2,0/17,1/100	5_1/119	imprinted	1	3	2	0.004	11.386	48	0	1_#2_#3_#4_#5_0/0,0/0,6/0,42/0	5_48/0	-	2	0			10.127	0	114	1_#2_#3_#4_#5_0/0,0/2,0/20,0/92	5_0/114	imprinted	0	3	2	0	10.811	0	151	1_#2_#3_#4_#5_0/0,0/1,0/16,0/134	5_0/151	imprinted	0	3	2	0	15.6	81	0
Mtcp1	chrX	-	72655781	72661882	1594	5	4.305	0	7	1_0/4#2_#3_#4_#5_0/1,0/2	1_0/4#5_0/3	-	0	3			3.755	1	0	1_1/0#2_#3_#4_#5_0/0,0/0	1_1/0	-	1	0			3.554	0	2	1_0/2#2_#3_#4_#5_0/0,0/0	1_0/2	-	0	1			5.592	0	27	1_0/27#2_#3_#4_#5_0/0,0/0	1_0/27	-	0	1			4.32	5	0
Brcc3	chrX	+	72661967	72699340	4311	11	6.063	7	106	1_#2_#3_0/0#4_#5_#6_#7_#8_#9_#10_#11_0/4,0/1,0/57,0/0,0/0,0/0,0/0,0/0,0/0,0/5,0/12,0/2,0/7,7/0,0/7,0/7,0/0,0/3,0/0,0/0,0/0,0/1,0/0,0/0,0/0,0/0	11_7/106	imprinted	1	11	6	0.152	6.97	98	0	1_#2_#3_4/0#4_#5_#6_#7_#8_#9_#10_#11_10/0,0/0,24/0,0/0,0/0,0/0,0/0,0/0,0/0,3/0,4/0,8/0,9/0,9/0,9/0,9/0,0/0,2/0,2/0,2/0,2/0,0/0,0/0,0/0,1/0,0/0	3_4/0#11_94/0	imprinted	15	0	7	0	5.051	8	108	1_#2_#3_0/0#4_#5_#6_#7_#8_#9_#10_#11_0/4,0/0,0/52,0/0,0/0,0/0,0/0,0/0,0/0,0/9,0/9,0/1,0/8,8/0,0/8,0/8,0/1,0/4,0/1,0/1,0/1,0/0,0/0,0/0,0/1,0/0	11_8/108	imprinted	1	14	7	0.132	6.935	12	115	1_#2_#3_0/0#4_#5_#6_#7_#8_#9_#10_#11_0/15,0/0,0/53,0/0,0/0,0/0,0/0,0/0,0/0,0/0,0/4,0/0,0/12,12/0,0/12,0/12,0/0,0/3,0/1,0/1,0/1,0/0,0/0,0/0,0/1,0/0	11_12/115	imprinted	1	11	6	0.152	5.281	41	1
Vbp1	chrX	+	72759636	72780285	1601	6	35.057	47	227	1_1/5,45/213#2_#3_#4_#5_#6_1/9	1_46/218#6_1/9	-	3	3	2	0.026	43.337	296	38	1_7/0,261/35#2_#3_#4_#5_#6_28/3	1_268/35#6_28/3	imprinted	3	2	3	0.03	29.149	0	245	1_0/5,0/228#2_#3_#4_#5_#6_0/12	1_0/233#6_0/12	imprinted	0	3	2	0	32.153	204	543	1_3/10,178/490#2_#3_#4_#5_#6_23/43	1_181/500#6_23/43	-	3	3	3	0.028	15.606	254	51
Rab39b	chrX	-	72817397	72823543	3362	2	4.631	0	4	1_#2_0/0,0/3,0/0,0/1	2_0/4	-	0	2			2.764	3	0	1_#2_0/0,0/0,1/0,2/0	2_3/0	-	2	0			3.424	0	1	1_#2_0/0,0/0,0/0,0/1	2_0/1	-	0	1			3.092	0	7	1_#2_0/0,0/1,0/2,0/4	2_0/7	-	0	3			2.718	4	0
4933407K13Rik	chrX	-	72970797	73010038	3376	9	1.248	0	115	1_#2_#3_#4_#5_#6_#7_#8_#9_0/1,0/0,0/0,0/45,0/44,0/4,0/0,0/1,0/0,0/1,0/4,0/4,0/5,0/0,0/0,0/3,0/3	9_0/115	imprinted	0	11	2	0	1.31	79	2	1_#2_#3_#4_#5_#6_#7_#8_#9_2/1,0/0,0/0,26/1,21/0,0/0,0/0,0/0,3/0,6/0,6/0,6/0,5/0,0/0,0/0,2/0,2/0	9_79/2	imprinted	10	2	2	0.013	1.368	4	140	1_#2_#3_#4_#5_#6_#7_#8_#9_0/2,0/0,0/0,1/52,1/51,0/4,0/0,0/0,1/4,1/7,0/4,0/6,0/6,0/1,0/1,0/1,0/1	9_4/140	-	4	13	3	0.029	1.08	8	188	1_#2_#3_#4_#5_#6_#7_#8_#9_0/9,0/0,0/0,4/55,4/54,0/5,0/0,0/0,0/5,0/11,0/14,0/14,0/16,0/0,0/0,0/3,0/2	9_8/188	imprinted	2	11	7	0.012	0.763	100	0
Pls3	chrX	-	73030993	73119913	3251	16	24.89	0	355	1_0/0#2_#3_#4_#5_#6_#7_0/110#8_0/210#9_#10_#11_#12_#13_#14_#15_#16_0/3,0/32	7_0/110#8_0/210#16_0/35	imprinted	0	4	3	0	25.636	405	0	1_0/0#2_#3_#4_#5_#6_#7_59/0#8_292/0#9_#10_#11_#12_#13_#14_#15_#16_17/0,37/0	7_59/0#8_292/0#16_54/0	imprinted	4	0	4	0	38.179	3	655	1_0/1#2_#3_#4_#5_#6_#7_1/200#8_2/395#9_#10_#11_#12_#13_#14_#15_#16_0/7,0/52	1_0/1#7_1/200#8_2/395#16_0/59	imprinted	2	5	4	0.001	31.198	2	1053	1_0/0#2_#3_#4_#5_#6_#7_0/182#8_2/800#9_#10_#11_#12_#13_#14_#15_#16_0/12,0/59	7_0/182#8_2/800#16_0/71	imprinted	1	4	4	0	47.413	2289	2
Gm4937	chrX	+	73509645	73513012	1010	2	0	-	-	-	-	-	0	0			0	-	-	-	-	-	0	0			0	-	-	-	-	-	0	0			0	-	-	-	-	-	0	0			0	-	-
4930428D18Rik	chrX	+	73638689	73643318	1103	3	0	-	-	-	-	-	0	0			0	-	-	-	-	-	0	0			0	-	-	-	-	-	0	0			0	-	-	-	-	-	0	0			0	-	-
Tbl1x	chrX	+	74878885	74908292	4937	15	17.216	0	47	1_#2_#3_#4_0/23#5_#6_#7_#8_#9_#10_#11_#12_#13_#14_#15_0/16,0/1,0/3,0/4	4_0/23#15_0/24	imprinted	0	5	2	0	18.73	62	0	1_#2_#3_#4_12/0#5_#6_#7_#8_#9_#10_#11_#12_#13_#14_#15_16/0,14/0,12/0,8/0	4_12/0#15_50/0	imprinted	5	0	5	0	17.773	0	42	1_#2_#3_#4_0/11#5_#6_#7_#8_#9_#10_#11_#12_#13_#14_#15_0/15,0/5,0/4,0/7	4_0/11#15_0/31	imprinted	0	5	3	0	14.084	0	98	1_#2_#3_#4_0/55#5_#6_#7_#8_#9_#10_#11_#12_#13_#14_#15_0/25,0/4,0/5,0/9	4_0/55#15_0/43	imprinted	0	5	3	0	11.775	89	0
Gm6927	chrX	-	74920153	74920791	639	1	0.092	-	-	-	-	-	0	0			0	-	-	-	-	-	0	0			0.043	-	-	-	-	-	0	0			0.075	-	-	-	-	-	0	0			0.042	-	-
Prkx	chrX	-	75007362	75041299	3216	9	3.766	0	10	1_0/0,0/0,0/4,0/1#2_0/1#3_#4_#5_#6_#7_#8_#9_0/2,0/1,0/1	1_0/5#2_0/1#9_0/4	-	0	6			3.152	14	0	1_2/0,0/0,2/0,0/0#2_1/0#3_#4_#5_#6_#7_#8_#9_6/0,0/0,3/0	1_4/0#2_1/0#9_9/0	-	5	0			3.016	0	8	1_0/1,0/0,0/0,0/0#2_0/2#3_#4_#5_#6_#7_#8_#9_0/3,0/1,0/1	1_0/1#2_0/2#9_0/5	-	0	5			4.09	0	35	1_0/3,0/5,0/4,0/2#2_0/5#3_#4_#5_#6_#7_#8_#9_0/14,0/2,0/0	1_0/14#2_0/5#9_0/16	-	0	7			3.937	19	0
Pbsn	chrX	-	75083237	75098839	782	7	0	-	-	-	-	-	0	0			0	-	-	-	-	-	0	0			0	-	-	-	-	-	0	0			0	-	-	-	-	-	0	0			0	-	-
Gm14744	chrX	+	75110097	75115372	800	7	0	-	-	-	-	-	0	0			0	-	-	-	-	-	0	0			0	-	-	-	-	-	0	0			0	-	-	-	-	-	0	0			0	-	-
5430402E10Rik	chrX	+	75233630	75238906	798	7	0	-	-	-	-	-	0	0			0	-	-	-	-	-	0	0			0	-	-	-	-	-	0	0			0	-	-	-	-	-	0	0			0	-	-
Obp1a	chrX	-	75330844	75336713	757	7	0	-	-	-	-	-	0	0			0	-	-	-	-	-	0	0			0	-	-	-	-	-	0	0			0	-	-	-	-	-	0	0			0	-	-
Gm5938	chrX	+	75370806	75375742	775	7	0	-	-	-	-	-	0	0			0.022	-	-	-	-	-	0	0			0	-	-	-	-	-	0	0			0	-	-	-	-	-	0	0			0	-	-
Gm14743	chrX	-	75485801	75491260	759	7	0	-	-	-	-	-	0	0			0	-	-	-	-	-	0	0			0	-	-	-	-	-	0	0			0	-	-	-	-	-	0	0			0	-	-
4930480E11Rik	chrX	+	75614982	75616278	1297	1	0	-	-	-	-	-	0	0			0	-	-	-	-	-	0	0			0	-	-	-	-	-	0	0			0	-	-	-	-	-	0	0			0	-	-
Prrg1	chrX	-	75694952	75829235	3900	4	3.711	0	24	1_0/2#2_#3_#4_0/0,0/1,0/3,0/2,0/1,0/15,0/0	1_0/2#4_0/22	-	0	6			4.575	31	0	1_2/0#2_#3_#4_1/0,0/0,7/0,5/0,0/0,16/0,0/0	1_2/0#4_29/0	imprinted	5	0	2	0	2.741	0	26	1_0/2#2_#3_#4_0/0,0/0,0/2,0/1,0/8,0/13,0/0	1_0/2#4_0/24	imprinted	0	5	2	0	2.482	0	16	1_0/3#2_#3_#4_0/0,0/0,0/3,0/3,0/0,0/7,0/0	1_0/3#4_0/13	-	0	4			2.139	6	0
Fam47a-ps	chrX	+	75983102	75984749	1648	1	0	-	-	-	-	-	0	0			0	-	-	-	-	-	0	0			0	-	-	-	-	-	0	0			0	-	-	-	-	-	0	0			0	-	-
Gm8787	chrX	-	76575852	76603407	1390	8	0	-	-	-	-	-	0	0			0	-	-	-	-	-	0	0			0	-	-	-	-	-	0	0			0	-	-	-	-	-	0	0			0	-	-
Gm7173	chrX	-	76727907	76762624	2832	16	0	-	-	-	-	-	0	0			0	-	-	-	-	-	0	0			0	-	-	-	-	-	0	0			0	-	-	-	-	-	0	0			0	-	-
Mageb16	chrX	-	76868570	76916774	1854	4	0	-	-	-	-	-	0	0			0	-	-	-	-	-	0	0			0	-	-	-	-	-	0	0			0	-	-	-	-	-	0	0			0	-	-
Tmem47	chrX	+	78315983	78343214	4082	3	4.602	1	131	1_0/1,0/4#2_0/1#3_1/3,0/2,0/1,0/32,0/0,0/14,0/2,0/0,0/24,0/37,0/4,0/4,0/0,0/0,0/0,0/0,0/0,0/2	1_0/5#2_0/1#3_1/125	imprinted	1	14	4	0	11.338	237	0	1_2/0,0/0#2_27/0#3_25/0,17/0,0/0,50/0,0/0,13/0,2/0,9/0,9/0,19/0,9/0,8/0,43/0,0/0,2/0,2/0,0/0,0/0	1_2/0#2_27/0#3_208/0	imprinted	15	0	11	0	16.779	5	509	1_0/2,0/20#2_1/4#3_3/16,0/13,0/11,0/125,0/0,0/46,0/13,0/2,1/99,0/136,0/7,0/7,0/0,0/0,0/3,0/3,0/0,0/2	1_0/22#2_1/4#3_4/483	imprinted	3	17	11	0.014	11.399	8	402	1_0/10,0/10#2_0/1#3_7/11,0/63,0/9,0/74,0/0,0/34,0/7,0/3,1/72,0/95,0/3,0/3,0/0,0/0,0/2,0/2,0/0,0/3	1_0/20#2_0/1#3_8/381	imprinted	2	17	10	0.037	35.081	859	0
4930595M18Rik	chrX	-	78664914	78703461	2645	4	0	-	-	-	-	-	0	0			0	-	-	-	-	-	0	0			0	-	-	-	-	-	0	0			0	-	-	-	-	-	0	0			0	-	-
Dmd	chrX	+	80194209	82450389	13852	79	1.399	0	18	1_#2_#3_#4_#5_#6_#7_#8_#9_#10_#11_#12_#13_#14_#15_#16_#17_#18_#19_#20_#21_#22_#23_#24_#25_#26_#27_#28_#29_#30_#31_#32_#33_#34_#35_#36_#37_#38_#39_#40_#41_#42_#43_#44_#45_#46_#47_#48_#49_0/2,0/1,0/1#50_#51_#52_#53_#54_#55_#56_#57_#58_#59_#60_#61_#62_#63_#64_#65_#66_#67_#68_#69_#70_#71_#72_#73_#74_#75_#76_#77_#78_#79_0/0,0/10,0/1,0/3	49_0/4#79_0/14	-	0	6			2.785	72	0	1_#2_#3_#4_#5_#6_#7_#8_#9_#10_#11_#12_#13_#14_#15_#16_#17_#18_#19_#20_#21_#22_#23_#24_#25_#26_#27_#28_#29_#30_#31_#32_#33_#34_#35_#36_#37_#38_#39_#40_#41_#42_#43_#44_#45_#46_#47_#48_#49_6/0,0/0,2/0#50_#51_#52_#53_#54_#55_#56_#57_#58_#59_#60_#61_#62_#63_#64_#65_#66_#67_#68_#69_#70_#71_#72_#73_#74_#75_#76_#77_#78_#79_3/0,16/0,5/0,40/0	49_8/0#79_64/0	imprinted	6	0	2	0	2.641	0	35	1_#2_#3_#4_#5_#6_#7_#8_#9_#10_#11_#12_#13_#14_#15_#16_#17_#18_#19_#20_#21_#22_#23_#24_#25_#26_#27_#28_#29_#30_#31_#32_#33_#34_#35_#36_#37_#38_#39_#40_#41_#42_#43_#44_#45_#46_#47_#48_#49_0/0,0/0,0/0#50_#51_#52_#53_#54_#55_#56_#57_#58_#59_#60_#61_#62_#63_#64_#65_#66_#67_#68_#69_#70_#71_#72_#73_#74_#75_#76_#77_#78_#79_0/0,0/23,0/3,0/9	79_0/35	imprinted	0	3	2	0	2.418	0	38	1_#2_#3_#4_#5_#6_#7_#8_#9_#10_#11_#12_#13_#14_#15_#16_#17_#18_#19_#20_#21_#22_#23_#24_#25_#26_#27_#28_#29_#30_#31_#32_#33_#34_#35_#36_#37_#38_#39_#40_#41_#42_#43_#44_#45_#46_#47_#48_#49_0/6,0/1,0/1#50_#51_#52_#53_#54_#55_#56_#57_#58_#59_#60_#61_#62_#63_#64_#65_#66_#67_#68_#69_#70_#71_#72_#73_#74_#75_#76_#77_#78_#79_0/0,0/13,0/0,0/17	49_0/8#79_0/30	imprinted	0	5	2	0	3.54	52	0
1600014K23Rik	chrX	+	82495016	82515630	840	2	0	-	-	-	-	-	0	0			0	-	-	-	-	-	0	0			0	-	-	-	-	-	0	0			0.009	-	-	-	-	-	0	0			0	-	-
Tab3	chrX	+	82819361	82879808	6364	9	2.891	0	153	1_#2_0/1#3_#4_0/0,0/0,0/2,0/77,0/9#5_#6_#7_#8_#9_0/11,0/15,0/0,0/3,0/0,0/0,0/2,0/0,0/2,0/6,0/8,0/10,0/0,0/0,0/5,0/1,0/0,0/1	2_0/1#4_0/88#9_0/64	imprinted	0	15	6	0	2.709	135	0	1_#2_1/0#3_#4_0/0,0/0,2/0,48/0,4/0#5_#6_#7_#8_#9_0/0,8/0,0/0,0/0,3/0,3/0,3/0,0/0,0/0,22/0,22/0,3/0,6/0,6/0,4/0,0/0,0/0,0/0	2_1/0#4_54/0#9_80/0	imprinted	14	0	4	0	2.391	0	126	1_#2_0/0#3_#4_0/0,0/0,0/4,0/62,0/6#5_#6_#7_#8_#9_0/9,0/16,0/0,0/3,0/0,0/0,0/1,0/0,0/1,0/1,0/4,0/5,0/1,0/3,0/8,0/1,0/1,0/0	4_0/72#9_0/54	imprinted	0	16	4	0	1.879	0	298	1_#2_0/8#3_#4_0/0,0/0,0/0,0/130,0/10#5_#6_#7_#8_#9_0/4,0/21,0/0,0/0,0/0,0/0,0/2,0/2,0/4,0/33,0/31,0/25,0/11,0/5,0/9,0/2,0/1,0/0	2_0/8#4_0/140#9_0/150	imprinted	0	16	9	0	1.908	175	0
Gyk	chrX	-	82947276	83022158	4427	20	1.341	0	50	1_#2_#3_#4_0/0#5_0/0#6_0/0#7_#8_0/8#9_0/8#10_#11_0/3#12_#13_#14_#15_#16_#17_#18_#19_#20_0/20,0/5,0/0,0/0,0/0,0/0,0/6	8_0/8#9_0/8#11_0/3#20_0/31	imprinted	0	6	3	0	2.393	139	0	1_#2_#3_#4_1/0#5_2/0#6_2/0#7_#8_15/0#9_8/0#10_#11_0/0#12_#13_#14_#15_#16_#17_#18_#19_#20_65/0,26/0,0/0,3/0,16/0,0/0,1/0	4_1/0#5_2/0#6_2/0#8_15/0#9_8/0#20_111/0	imprinted	10	0	5	0	1.29	0	45	1_#2_#3_#4_0/1#5_0/0#6_0/0#7_#8_0/4#9_0/4#10_#11_0/2#12_#13_#14_#15_#16_#17_#18_#19_#20_0/20,0/5,0/0,0/1,0/5,0/0,0/3	4_0/1#8_0/4#9_0/4#11_0/2#20_0/34	-	0	9			1.465	0	146	1_#2_#3_#4_0/0#5_0/2#6_0/0#7_#8_0/3#9_0/16#10_#11_0/4#12_#13_#14_#15_#16_#17_#18_#19_#20_0/83,0/27,0/0,0/0,0/7,0/0,0/4	5_0/2#8_0/3#9_0/16#11_0/4#20_0/121	imprinted	0	8	4	0	1.911	175	0
5430427O19Rik	chrX	+	83115612	83136838	3835	2	0	-	-	-	-	-	0	0			0.031	-	-	-	-	-	0	0			0.004	-	-	-	-	-	0	0			0	-	-	-	-	-	0	0			0.186	-	-
1700072E05Rik	chrX	+	83289538	83292652	1048	3	0	-	-	-	-	-	0	0			0	-	-	-	-	-	0	0			0	-	-	-	-	-	0	0			0	-	-	-	-	-	0	0			0	-	-
Nr0b1	chrX	+	83437114	83441283	1794	2	0	-	-	-	-	-	0	0			0.009	-	-	-	-	-	0	0			0	-	-	-	-	-	0	0			0	-	-	-	-	-	0	0			0	-	-
Mageb4	chrX	-	83495595	83501558	2401	3	0	-	-	-	-	-	0	0			0	-	-	-	-	-	0	0			0	-	-	-	-	-	0	0			0	-	-	-	-	-	0	0			0	-	-
Il1rapl1	chrX	-	83992581	85360962	2739	11	0	-	-	-	-	-	0	0			0.006	-	-	-	-	-	0	0			0.065	-	-	-	-	-	0	0			0	-	-	-	-	-	0	0			0.016	-	-
Pet2	chrX	-	86649187	86655028	4182	12	0	-	-	-	-	-	0	0			0	-	-	-	-	-	0	0			0.003	-	-	-	-	-	0	0			0	-	-	-	-	-	0	0			0.002	-	-
4932429P05Rik	chrX	+	86997607	87000830	3093	2	0	-	-	-	-	-	0	0			0	-	-	-	-	-	0	0			0	-	-	-	-	-	0	0			0	-	-	-	-	-	0	0			0	-	-
4930415L06Rik	chrX	-	87175436	87178191	2618	2	0	-	-	-	-	-	0	0			0	-	-	-	-	-	0	0			0	-	-	-	-	-	0	0			0	-	-	-	-	-	0	0			0	-	-
Gm44	chrX	+	88137481	88138473	993	1	0	-	-	-	-	-	0	0			0	-	-	-	-	-	0	0			0	-	-	-	-	-	0	0			0	-	-	-	-	-	0	0			0	-	-
Mageb2	chrX	+	88577244	88578236	993	1	0	-	-	-	-	-	0	0			0	-	-	-	-	-	0	0			0	-	-	-	-	-	0	0			0	-	-	-	-	-	0	0			0	-	-
Gm5072	chrX	+	88637839	88638873	1035	1	0	-	-	-	-	-	0	0			0	-	-	-	-	-	0	0			0	-	-	-	-	-	0	0			0	-	-	-	-	-	0	0			0	-	-
Mageb5	chrX	-	89024947	89028315	1251	2	0	-	-	-	-	-	0	0			0	-	-	-	-	-	0	0			0	-	-	-	-	-	0	0			0	-	-	-	-	-	0	0			0	-	-
Mageb1	chrX	-	89260530	89261672	1143	1	0	-	-	-	-	-	0	0			0	-	-	-	-	-	0	0			0	-	-	-	-	-	0	0			0	-	-	-	-	-	0	0			0	-	-
Mageb18	chrX	-	89364218	89844911	2160	5	0	-	-	-	-	-	0	0			0	-	-	-	-	-	0	0			0	-	-	-	-	-	0	0			0	-	-	-	-	-	0	0			0	-	-
Gm5941	chrX	+	89735288	89736020	560	2	0	-	-	-	-	-	0	0			0	-	-	-	-	-	0	0			0	-	-	-	-	-	0	0			0	-	-	-	-	-	0	0			0	-	-
Arx	chrX	+	90531985	90543696	2731	5	0.011	-	-	-	-	-	0	0			0.012	-	-	-	-	-	0	0			0.005	-	-	-	-	-	0	0			0.05	-	-	-	-	-	0	0			0.055	-	-
Pola1	chrX	-	90550105	90877494	5347	37	34.375	2	218	1_1/95#2_#3_#4_#5_#6_#7_0/5#8_#9_#10_#11_#12_#13_#14_#15_#16_#17_0/1#18_#19_#20_#21_#22_#23_1/95#24_#25_#26_0/6#27_#28_#29_0/6#30_#31_#32_#33_#34_#35_#36_#37_0/1,0/3,0/6	1_1/95#7_0/5#17_0/1#23_1/95#26_0/6#29_0/6#37_0/10	imprinted	2	9	2	0	23.568	164	0	1_109/0#2_#3_#4_#5_#6_#7_11/0#8_#9_#10_#11_#12_#13_#14_#15_#16_#17_3/0#18_#19_#20_#21_#22_#23_0/0#24_#25_#26_1/0#27_#28_#29_30/0#30_#31_#32_#33_#34_#35_#36_#37_0/0,2/0,8/0	1_109/0#7_11/0#17_3/0#26_1/0#29_30/0#37_10/0	imprinted	7	0	4	0	28.135	1	206	1_1/95#2_#3_#4_#5_#6_#7_0/2#8_#9_#10_#11_#12_#13_#14_#15_#16_#17_0/0#18_#19_#20_#21_#22_#23_0/78#24_#25_#26_0/5#27_#28_#29_0/15#30_#31_#32_#33_#34_#35_#36_#37_0/0,0/6,0/5	1_1/95#7_0/2#23_0/78#26_0/5#29_0/15#37_0/11	imprinted	1	7	3	0.003	25.87	1	340	1_1/214#2_#3_#4_#5_#6_#7_0/9#8_#9_#10_#11_#12_#13_#14_#15_#16_#17_0/1#18_#19_#20_#21_#22_#23_0/63#24_#25_#26_0/5#27_#28_#29_0/28#30_#31_#32_#33_#34_#35_#36_#37_0/2,0/12,0/6	1_1/214#7_0/9#17_0/1#23_0/63#26_0/5#29_0/28#37_0/20	imprinted	1	9	5	0.001	9.85	115	0
Gm6985	chrX	+	90883954	90884223	270	1	0.109	-	-	-	-	-	0	0			0.125	-	-	-	-	-	0	0			0.152	-	-	-	-	-	0	0			0.088	-	-	-	-	-	0	0			0.099	-	-
Pcyt1b	chrX	+	90920451	90995287	4875	8	4.364	0	38	1_#2_#3_#4_#5_#6_#7_#8_0/2,0/0,0/0,0/0,0/0,0/33,0/2,0/1,0/0,0/0	8_0/38	-	0	4			1.654	17	0	1_#2_#3_#4_#5_#6_#7_#8_0/0,0/0,0/0,0/0,0/0,15/0,1/0,0/0,1/0,0/0	8_17/0	-	3	0			2.794	0	33	1_#2_#3_#4_#5_#6_#7_#8_0/0,0/0,0/0,0/0,0/0,0/27,0/3,0/2,0/0,0/1	8_0/33	-	0	4			3.761	0	70	1_#2_#3_#4_#5_#6_#7_#8_0/0,0/0,0/0,0/1,0/1,0/53,0/2,0/4,0/3,0/6	8_0/70	-	0	7			1.819	21	0
Pdk3	chrX	-	91009955	91077434	2000	12	3.625	0	4	1_0/0#2_#3_#4_0/0#5_#6_#7_#8_#9_#10_#11_#12_0/0,0/2,0/0,0/2	12_0/4	-	0	2			4.73	21	0	1_2/0#2_#3_#4_0/0#5_#6_#7_#8_#9_#10_#11_#12_0/0,16/0,0/0,3/0	1_2/0#12_19/0	-	3	0			3.193	0	15	1_0/1#2_#3_#4_0/3#5_#6_#7_#8_#9_#10_#11_#12_0/2,0/0,0/5,0/4	1_0/1#4_0/3#12_0/11	-	0	5			9.825	0	44	1_0/3#2_#3_#4_0/6#5_#6_#7_#8_#9_#10_#11_#12_0/0,0/10,0/17,0/8	1_0/3#4_0/6#12_0/35	imprinted	0	5	3	0	9.654	28	0
AU015836	chrX	+	91213995	91220809	3000	3	0.005	-	-	-	-	-	0	0			0	-	-	-	-	-	0	0			0	-	-	-	-	-	0	0			0	-	-	-	-	-	0	0			0.003	-	-
LOC100044547	chrX	-	91319970	91368746	7002	9	6.981	0	434	1_#2_#3_#4_#5_0/254,0/36,0/37,0/34#6_#7_#8_#9_0/19,0/27,0/17,0/4,0/5,0/1	5_0/361#9_0/73	imprinted	0	10	7	0	6.277	220	1	1_#2_#3_#4_#5_15/0,37/0,41/0,29/0#6_#7_#8_#9_29/0,24/0,23/0,7/0,12/1,3/0	5_122/0#9_98/1	imprinted	10	1	9	0.008	6.482	0	447	1_#2_#3_#4_#5_0/263,0/33,0/35,0/30#6_#7_#8_#9_0/23,0/31,0/20,0/6,0/5,0/1	5_0/361#9_0/86	imprinted	0	10	7	0	4.924	0	623	1_#2_#3_#4_#5_0/327,0/50,0/47,0/35#6_#7_#8_#9_0/51,0/51,0/31,0/5,0/26,0/0	5_0/459#9_0/164	imprinted	0	9	8	0	2.959	185	0
Eif2s3x	chrX	-	91434048	91457990	3587	12	14.27	-	-	-	-	-	0	0			18.958	-	-	-	-	-	0	0			15.941	-	-	-	-	-	0	0			13.93	-	-	-	-	-	0	0			8.779	-	-
Klhl15	chrX	+	91480269	91501307	4001	4	1.164	0	17	1_#2_#3_#4_0/1,0/3,0/2,0/1,0/0,0/0,0/4,0/3,0/3	4_0/17	-	0	7			0.831	9	0	1_#2_#3_#4_0/0,0/0,0/0,4/0,1/0,0/0,0/0,2/0,2/0	4_9/0	-	4	0			0.998	1	14	1_#2_#3_#4_0/1,0/1,0/1,0/0,0/2,0/1,0/1,1/3,0/4	4_1/14	-	1	8			1.244	0	10	1_#2_#3_#4_0/2,0/3,0/0,0/1,0/0,0/1,0/1,0/1,0/1	4_0/10	-	0	7			0.815	4	0
Apoo	chrX	+	91612449	91662429	920	9	0.228	0	1	1_#2_#3_#4_#5_#6_#7_#8_#9_0/1	9_0/1	-	0	1			0.428	2	0	1_#2_#3_#4_#5_#6_#7_#8_#9_2/0	9_2/0	-	1	0			0.255	0	1	1_#2_#3_#4_#5_#6_#7_#8_#9_0/1	9_0/1	-	0	1			0.456	-	-	-	-	-	0	0			0.582	3	0
Maged1	chrX	-	91780813	91787413	2752	13	44.529	0	122	1_#2_#3_#4_#5_#6_0/54#7_#8_#9_#10_#11_0/33#12_0/35#13_	6_0/54#11_0/33#12_0/35	imprinted	0	3	3	0	114.108	270	0	1_#2_#3_#4_#5_#6_50/0#7_#8_#9_#10_#11_83/0#12_137/0#13_	6_50/0#11_83/0#12_137/0	imprinted	3	0	3	0	52.912	0	132	1_#2_#3_#4_#5_#6_0/46#7_#8_#9_#10_#11_0/33#12_0/53#13_	6_0/46#11_0/33#12_0/53	imprinted	0	3	3	0	85.123	3	408	1_#2_#3_#4_#5_#6_2/93#7_#8_#9_#10_#11_1/82#12_0/233#13_	6_2/93#11_1/82#12_0/233	imprinted	2	3	3	0.005	102.866	436	4
Gspt2	chrX	+	91881408	91883901	2494	1	5.704	0	66	1_0/28,0/12,0/16,0/10,0/0	1_0/66	imprinted	0	4	4	0	3.443	19	0	1_7/0,0/0,12/0,0/0,0/0	1_19/0	imprinted	2	0	2	0	5.739	0	86	1_0/30,0/10,0/34,0/12,0/0	1_0/86	imprinted	0	4	4	0	5.311	0	79	1_0/39,0/20,0/18,0/2,0/0	1_0/79	imprinted	0	4	3	0	4.843	87	0
Zxdb	chrX	-	92036624	92043628	7005	1	0.17	0	7	1_0/5,0/0,0/0,0/0,0/0,0/0,0/0,0/2,0/0,0/0	1_0/7	-	0	2			0.277	4	0	1_0/0,0/0,0/0,0/0,2/0,0/0,0/0,1/0,0/0,1/0	1_4/0	-	3	0			0.16	0	5	1_0/2,0/0,0/0,0/0,0/1,0/0,0/0,0/0,0/2,0/0	1_0/5	-	0	3			0.13	0	9	1_0/6,0/0,0/0,0/0,0/1,0/0,0/0,0/2,0/0,0/0	1_0/9	-	0	3			0.112	5	0
Spin4	chrX	-	92217846	92222021	4176	1	1.516	0	13	1_0/0,0/0,0/0,0/0,0/0,0/10,0/0,0/0,0/3,0/0	1_0/13	-	0	2			1.375	23	0	1_0/0,1/0,0/0,0/0,0/0,11/0,0/0,1/0,4/0,6/0	1_23/0	-	5	0			1.05	0	10	1_0/0,0/0,0/0,0/0,0/3,0/6,0/0,0/0,0/0,0/1	1_0/10	-	0	3			1.128	0	11	1_0/0,0/1,0/0,0/0,0/0,0/3,0/0,0/2,0/4,0/1	1_0/11	-	0	5			0.597	12	0
Arhgef9	chrX	-	92244283	92361825	5012	11	4.637	0	37	1_#2_#3_#4_#5_#6_#7_#8_0/26#9_#10_#11_0/0,0/0,0/3,0/3,0/0,0/1,0/1,0/0,0/2,0/1,0/0,0/0,0/0	8_0/26#11_0/11	-	0	7			10.301	133	0	1_#2_#3_#4_#5_#6_#7_#8_68/0#9_#10_#11_0/0,10/0,14/0,15/0,5/0,5/0,1/0,2/0,7/0,6/0,0/0,0/0,0/0	8_68/0#11_65/0	imprinted	10	0	5	0	4.54	0	31	1_#2_#3_#4_#5_#6_#7_#8_0/15#9_#10_#11_0/0,0/0,0/5,0/5,0/1,0/1,0/0,0/0,0/2,0/2,0/0,0/0,0/0	8_0/15#11_0/16	-	0	7			5.692	1	132	1_#2_#3_#4_#5_#6_#7_#8_0/67#9_#10_#11_0/0,1/3,0/25,0/25,0/0,0/3,0/0,0/0,0/3,0/6,0/0,0/0,0/0	8_0/67#11_1/65	imprinted	1	7	3	0	12.363	294	1
Fam123b	chrX	-	92615652	92640179	8469	2	3.777	0	165	1_0/8#2_0/0,0/0,0/0,0/1,0/1,0/1,0/75,0/2,0/31,0/2,0/19,0/0,0/0,0/5,0/17,0/3	1_0/8#2_0/157	imprinted	0	12	5	0	3.144	100	0	1_1/0#2_2/0,2/0,0/0,0/0,0/0,5/0,41/0,2/0,21/0,4/0,5/0,0/0,0/0,3/0,12/0,2/0	1_1/0#2_99/0	imprinted	12	0	3	0	3.32	0	130	1_0/1#2_0/3,0/3,0/0,0/1,0/1,0/4,0/46,0/4,0/21,0/5,0/15,0/0,0/0,0/5,0/21,0/0	1_0/1#2_0/129	imprinted	0	13	4	0	3.542	0	309	1_0/27#2_0/3,0/3,0/0,0/1,0/1,0/0,0/99,0/7,0/66,0/2,0/25,0/0,0/0,0/22,0/49,0/4	1_0/27#2_0/282	imprinted	0	13	7	0	2.919	173	0
Asb12	chrX	-	92665538	92673468	1260	3	0	-	-	-	-	-	0	0			0	-	-	-	-	-	0	0			0	-	-	-	-	-	0	0			0	-	-	-	-	-	0	0			0.064	-	-
Zc4h2	chrX	-	92834536	92853771	2144	5	3.29	0	28	1_#2_#3_0/1,0/22#4_#5_0/3,0/2	3_0/23#5_0/5	-	0	4			3.859	30	0	1_#2_#3_0/0,23/0#4_#5_1/0,6/0	3_23/0#5_7/0	-	3	0			4.035	0	36	1_#2_#3_0/0,0/33#4_#5_0/1,0/2	3_0/33#5_0/3	-	0	3			4.331	0	72	1_#2_#3_0/3,0/61#4_#5_0/6,0/2	3_0/64#5_0/8	-	0	4			3.306	65	0
Zc3h12b	chrX	+	92907017	93123309	3365	9	0.074	-	-	-	-	-	0	0			1.69	11	0	1_#2_#3_3/0#4_#5_0/0,8/0#6_#7_#8_#9_	3_3/0#5_8/0	-	2	0			0.093	-	-	-	-	-	0	0			0.121	-	-	-	-	-	0	0			1.764	17	0
1700010D01Rik	chrX	-	92927929	92928600	499	2	0	-	-	-	-	-	0	0			0	-	-	-	-	-	0	0			0	-	-	-	-	-	0	0			0	-	-	-	-	-	0	0			0.036	-	-
Las1l	chrX	-	93130652	93152298	2598	13	11.477	0	139	1_0/32,0/101,0/5#2_#3_#4_#5_#6_#7_#8_#9_#10_#11_#12_#13_0/1	1_0/138#13_0/1	imprinted	0	4	2	0	7.174	68	0	1_28/0,29/0,7/0#2_#3_#4_#5_#6_#7_#8_#9_#10_#11_#12_#13_4/0	1_64/0#13_4/0	imprinted	4	0	3	0	9.933	0	141	1_0/24,0/109,0/7#2_#3_#4_#5_#6_#7_#8_#9_#10_#11_#12_#13_0/1	1_0/140#13_0/1	imprinted	0	4	3	0	10.31	0	264	1_0/30,0/223,0/5#2_#3_#4_#5_#6_#7_#8_#9_#10_#11_#12_#13_0/6	1_0/258#13_0/6	imprinted	0	4	2	0	10.734	131	0
Msn	chrX	+	93291384	93363892	3840	13	77.834	6	1189	1_#2_#3_#4_0/166,0/158#5_#6_#7_#8_#9_#10_#11_#12_0/146#13_0/23,1/343,0/59,0/3,2/30,0/28,3/158,0/25,0/5,0/7,0/38	4_0/324#12_0/146#13_6/719	imprinted	3	14	12	0.005	53.853	1164	3	1_#2_#3_#4_16/0,189/0#5_#6_#7_#8_#9_#10_#11_#12_161/0#13_38/0,114/0,87/0,7/0,66/0,64/0,278/3,36/0,17/0,16/0,75/0	4_205/0#12_161/0#13_798/3	imprinted	14	1	14	0.001	115.432	19	2122	1_#2_#3_#4_0/218,0/239#5_#6_#7_#8_#9_#10_#11_#12_0/189#13_0/41,0/662,0/127,0/14,2/73,2/69,15/364,0/49,0/18,0/5,0/54	4_0/457#12_0/189#13_19/1476	imprinted	3	14	13	0.004	48.109	0	1071	1_#2_#3_#4_0/123,0/314#5_#6_#7_#8_#9_#10_#11_#12_0/164#13_0/11,0/100,0/44,0/2,0/32,0/30,0/190,0/22,0/7,0/4,0/28	4_0/437#12_0/164#13_0/470	imprinted	0	14	12	0	47.661	952	0
Mir223	chrX	+	93435265	93438981	2777	3	0.005	-	-	-	-	-	0	0			0.006	-	-	-	-	-	0	0			0	-	-	-	-	-	0	0			0	-	-	-	-	-	0	0			0	-	-
Vsig4	chrX	-	93442542	93488777	1432	7	0	-	-	-	-	-	0	0			0	-	-	-	-	-	0	0			0	-	-	-	-	-	0	0			0	-	-	-	-	-	0	0			0	-	-
Hsf3	chrX	-	93502206	93552579	1972	10	0	-	-	-	-	-	0	0			0	-	-	-	-	-	0	0			0	-	-	-	-	-	0	0			0	-	-	-	-	-	0	0			0	-	-
Heph	chrX	+	93650775	93769824	4666	22	0	-	-	-	-	-	0	0			0	-	-	-	-	-	0	0			0.53	0	2	1_#2_#3_#4_#5_#6_#7_#8_#9_#10_#11_#12_#13_#14_#15_#16_#17_#18_#19_#20_#21_#22_0/1,0/1,0/0	22_0/2	-	0	2			0.003	-	-	-	-	-	0	0			0.004	-	-
Gpr165	chrX	+	93908807	93914727	3194	5	0	-	-	-	-	-	0	0			0	-	-	-	-	-	0	0			0	-	-	-	-	-	0	0			0	-	-	-	-	-	0	0			0	-	-
Pgr15l	chrX	+	94267935	94277443	5379	5	0	-	-	-	-	-	0	0			0	-	-	-	-	-	0	0			0	-	-	-	-	-	0	0			0.003	-	-	-	-	-	0	0			0	-	-
Eda2r	chrX	-	94529180	94572548	4789	8	21.647	207	786	1_#2_3/4#3_31/75#4_#5_#6_#7_#8_0/0,34/442,1/3,1/3,7/38,71/60,0/0,2/0,2/6,4/6,50/148,1/1	2_3/4#3_31/75#8_173/707	-	12	11	8	0.05	45.389	1430	357	1_#2_12/2#3_163/23#4_#5_#6_#7_#8_0/0,354/208,12/1,10/0,68/16,511/41,3/0,13/0,5/0,15/2,261/62,3/2	2_12/2#3_163/23#8_1255/332	imprinted	13	9	10	0.032	50.162	411	1990	1_#2_5/16#3_62/173#4_#5_#6_#7_#8_0/0,50/1116,3/8,0/6,25/101,139/149,0/1,6/0,2/5,5/10,113/401,1/4	2_5/16#3_62/173#8_344/1801	-	11	12	9	0.037	25.448	472	2829	1_#2_0/11#3_41/156#4_#5_#6_#7_#8_0/0,100/2084,5/25,2/3,27/68,217/159,0/0,1/1,3/0,5/17,71/301,0/4	2_0/11#3_41/156#8_431/2662	-	10	11	8	0.058	18.177	1224	252
Ar	chrX	+	95345089	95512486	2999	8	0.52	0	4	1_0/3,0/0#2_#3_#4_#5_0/1#6_#7_#8_	1_0/3#5_0/1	-	0	2			0.54	3	0	1_2/0,0/0#2_#3_#4_#5_1/0#6_#7_#8_	1_2/0#5_1/0	-	2	0			0.155	-	-	-	-	-	0	0			0.816	0	3	1_0/3,0/0#2_#3_#4_#5_0/0#6_#7_#8_	1_0/3	-	0	1			1.554	6	0
Ophn1	chrX	-	95752854	96086324	3932	25	3.852	7	223	1_#2_0/2#3_0/2#4_#5_#6_0/25#7_0/3,0/11,0/35,0/34#8_#9_0/4#10_0/15#11_#12_#13_#14_0/9,0/23,0/23#15_#16_#17_#18_#19_#20_#21_#22_#23_#24_#25_0/0,0/8,7/1,0/3,0/25,0/0,0/0	2_0/2#3_0/2#6_0/25#7_0/83#9_0/4#10_0/15#14_0/55#25_7/37	imprinted	1	16	11	0.076	5.41	234	1	1_#2_1/0#3_11/0#4_#5_#6_59/0#7_22/0,13/0,27/0,21/0#8_#9_5/0#10_10/0#11_#12_#13_#14_6/0,14/0,14/0#15_#16_#17_#18_#19_#20_#21_#22_#23_#24_#25_1/0,8/0,0/0,7/0,13/1,0/0,2/0	2_1/0#3_11/0#6_59/0#7_83/0#9_5/0#10_10/0#14_34/0#25_31/1	imprinted	17	1	12	0.006	3.096	6	208	1_#2_0/3#3_0/2#4_#5_#6_0/40#7_0/4,0/12,0/30,0/22#8_#9_0/4#10_0/9#11_#12_#13_#14_0/12,0/20,0/20#15_#16_#17_#18_#19_#20_#21_#22_#23_#24_#25_0/1,0/4,4/0,0/1,2/21,0/2,0/1	2_0/3#3_0/2#6_0/40#7_0/68#9_0/4#10_0/9#14_0/52#25_6/30	imprinted	2	18	9	0.009	5.09	19	539	1_#2_0/4#3_0/9#4_#5_#6_0/47#7_0/1,0/14,0/86,1/129#8_#9_0/8#10_0/18#11_#12_#13_#14_0/30,0/42,0/42#15_#16_#17_#18_#19_#20_#21_#22_#23_#24_#25_0/3,0/19,18/0,0/5,0/79,0/3,0/0	2_0/4#3_0/9#6_0/47#7_1/230#9_0/8#10_0/18#14_0/114#25_18/109	imprinted	2	17	13	0.074	6.467	627	4
Yipf6	chrX	+	96133120	96144360	5195	7	9.306	0	573	1_#2_#3_#4_#5_#6_#7_0/60,0/7,0/0,0/34,0/7,0/12,0/0,0/0,0/1,0/5,0/3,0/3,0/69,0/127,0/12,0/0,0/50,0/13,0/19,0/61,0/45,0/3,0/5,0/3,0/5,0/8,0/1,0/4,0/16,0/0,0/0	7_0/573	imprinted	0	25	15	0	16.103	977	1	1_#2_#3_#4_#5_#6_#7_71/0,12/0,15/0,44/0,11/0,24/0,7/0,11/0,1/0,4/1,2/0,2/0,257/0,73/0,7/0,1/0,15/0,155/0,39/0,110/0,62/0,10/0,11/0,1/0,13/0,15/0,1/0,3/0,0/0,0/0,0/0	7_977/1	imprinted	28	1	20	0	7.522	1	532	1_#2_#3_#4_#5_#6_#7_0/59,0/4,0/2,0/24,0/9,0/8,0/1,0/1,0/3,0/6,0/2,0/2,0/70,0/109,0/10,0/0,0/42,1/15,0/16,0/64,0/35,0/0,0/1,0/1,0/6,0/15,0/2,0/7,0/17,0/0,0/1	7_1/532	imprinted	1	28	15	0.004	7.682	2	930	1_#2_#3_#4_#5_#6_#7_1/110,0/18,0/2,0/44,0/8,0/12,0/0,0/0,0/0,0/0,0/12,0/12,1/132,0/120,0/6,0/1,0/68,0/21,0/61,0/138,0/75,0/11,0/10,0/1,0/7,0/26,0/2,0/7,0/22,0/2,0/2	7_2/930	imprinted	2	27	20	0.001	11.78	1188	0
Stard8	chrX	+	96237920	96270067	4963	14	0.008	-	-	-	-	-	0	0			0.11	1	0	1_#2_#3_0/0#4_#5_0/0,0/0,0/0,0/0#6_0/0#7_#8_0/0#9_#10_#11_#12_#13_#14_0/0,0/0,0/0,0/0,1/0,0/0,0/0,0/0,0/0	14_1/0	-	1	0			0.025	0	2	1_#2_#3_0/0#4_#5_0/0,0/0,0/0,0/0#6_0/0#7_#8_0/0#9_#10_#11_#12_#13_#14_0/0,0/0,0/0,0/0,0/2,0/0,0/0,0/0,0/0	14_0/2	-	0	1			0.064	0	4	1_#2_#3_0/0#4_#5_0/0,0/0,0/1,0/2#6_0/0#7_#8_0/0#9_#10_#11_#12_#13_#14_0/0,0/1,0/0,0/0,0/0,0/0,0/0,0/0,0/0	5_0/3#14_0/1	-	0	3			0.725	30	0
Efnb1	chrX	+	96331469	96344330	3258	5	2.132	0	15	1_#2_#3_0/10#4_#5_0/2,0/2,0/1,0/0	3_0/10#5_0/5	-	0	4			3.156	31	0	1_#2_#3_2/0#4_#5_23/0,4/0,2/0,0/0	3_2/0#5_29/0	-	4	0			4.561	0	62	1_#2_#3_0/23#4_#5_0/28,0/8,0/2,0/1	3_0/23#5_0/39	imprinted	0	5	3	0	2.771	0	47	1_#2_#3_0/10#4_#5_0/28,0/2,0/7,0/0	3_0/10#5_0/37	imprinted	0	4	3	0	2.898	45	0
Gm14812	chrX	-	96600670	96639136	1794	7	0.008	-	-	-	-	-	0	0			0	-	-	-	-	-	0	0			0	-	-	-	-	-	0	0			0.004	-	-	-	-	-	0	0			0	-	-
Pja1	chrX	-	96661073	96666074	2700	2	11.973	0	8	1_#2_0/1,0/7	2_0/8	-	0	2			12.351	22	0	1_#2_5/0,17/0	2_22/0	-	2	0			12.127	1	15	1_#2_0/0,1/15	2_1/15	-	1	1			19.661	0	52	1_#2_0/13,0/39	2_0/52	imprinted	0	2	2	0	10.303	32	0
Tmem28	chrX	+	97016408	97041684	1416	3	0.042	-	-	-	-	-	0	0			0.139	4	0	1_#2_2/0,2/0#3_	2_4/0	-	2	0			1.799	0	25	1_#2_0/16,0/9#3_	2_0/25	imprinted	0	2	2	0	0.473	0	15	1_#2_0/12,0/3#3_	2_0/15	-	0	2			0.38	4	0
Eda	chrX	+	97170945	97596099	5105	9	1.06	0	23	1_#2_0/5#3_#4_#5_#6_#7_#8_#9_0/11,0/1,0/0,0/0,0/1,0/4,0/1	2_0/5#9_0/18	-	0	6			2.143	47	0	1_#2_16/0#3_#4_#5_#6_#7_#8_#9_16/0,8/0,0/0,1/0,0/0,0/0,6/0	2_16/0#9_31/0	imprinted	5	0	3	0	5.05	0	130	1_#2_0/35#3_#4_#5_#6_#7_#8_#9_0/45,0/4,0/6,0/2,0/9,0/22,0/7	2_0/35#9_0/95	imprinted	0	8	5	0	1.82	0	81	1_#2_0/7#3_#4_#5_#6_#7_#8_#9_0/39,0/7,0/0,0/0,0/3,0/15,0/10	2_0/7#9_0/74	imprinted	0	6	5	0	1.455	31	0
Mir676	chrX	+	97576436	97576524	89	1	0.166	-	-	-	-	-	0	0			0	-	-	-	-	-	0	0			0.154	-	-	-	-	-	0	0			0	-	-	-	-	-	0	0			0	-	-
Awat2	chrX	-	97597560	97607901	1594	7	0.175	-	-	-	-	-	0	0			0.127	-	-	-	-	-	0	0			0.256	-	-	-	-	-	0	0			0.169	-	-	-	-	-	0	0			0.129	-	-
Otud6a	chrX	+	97624352	97625224	873	1	0	-	-	-	-	-	0	0			0	-	-	-	-	-	0	0			0.031	-	-	-	-	-	0	0			0.082	-	-	-	-	-	0	0			0.02	-	-
Igbp1	chrX	+	97689630	97711464	1518	6	37.401	1	4	1_#2_1/1#3_#4_#5_#6_0/2,0/1	2_1/1#6_0/3	-	1	3			70.705	5	1	1_#2_3/1#3_#4_#5_#6_0/0,2/0	2_3/1#6_2/0	-	2	1			39.182	1	7	1_#2_1/5#3_#4_#5_#6_0/2,0/0	2_1/5#6_0/2	-	1	2			53.375	0	9	1_#2_0/4#3_#4_#5_#6_0/3,0/2	2_0/4#6_0/5	-	0	3			85.65	8	7
Dgat2l6	chrX	+	97720177	97741447	1607	7	0	-	-	-	-	-	0	0			0	-	-	-	-	-	0	0			0	-	-	-	-	-	0	0			0.01	-	-	-	-	-	0	0			0	-	-
Awat1	chrX	+	97767586	97773545	1395	7	0.021	-	-	-	-	-	0	0			0	-	-	-	-	-	0	0			0	-	-	-	-	-	0	0			0	-	-	-	-	-	0	0			0	-	-
P2ry4	chrX	-	97785493	97790208	4434	3	0.003	-	-	-	-	-	0	0			0.004	-	-	-	-	-	0	0			0.003	-	-	-	-	-	0	0			0.007	-	-	-	-	-	0	0			0.006	-	-
Arr3	chrX	+	97800836	97813832	1359	17	0.065	-	-	-	-	-	0	0			0.137	-	-	-	-	-	0	0			0.02	-	-	-	-	-	0	0			0.146	-	-	-	-	-	0	0			0.052	-	-
Pdzd11	chrX	-	97818245	97821246	1015	7	12.705	29	14	1_#2_#3_0/2#4_#5_#6_#7_0/12,29/0	3_0/2#7_29/12	-	1	2	2	0.354	11.067	106	0	1_#2_#3_2/0#4_#5_#6_#7_48/0,56/0	3_2/0#7_104/0	imprinted	3	0	2	0	9.342	20	10	1_#2_#3_0/0#4_#5_#6_#7_0/10,20/0	7_20/10	-	1	1	2	0.354	14.41	45	32	1_#2_#3_0/1#4_#5_#6_#7_0/31,45/0	3_0/1#7_45/31	-	1	2	2	0.354	12.699	209	0
Kif4	chrX	+	97821404	97922610	4712	30	25.212	3	703	1_#2_#3_#4_#5_0/173#6_#7_0/47#8_#9_#10_0/18#11_0/6#12_#13_#14_#15_#16_#17_#18_0/40#19_#20_#21_#22_0/139#23_#24_#25_#26_#27_1/50#28_#29_0/5#30_0/7,2/204,0/12,0/2,0/0	5_0/173#7_0/47#10_0/18#11_0/6#18_0/40#22_0/139#27_1/50#29_0/5#30_2/225	imprinted	2	12	9	0.002	15.897	489	2	1_#2_#3_#4_#5_55/2#6_#7_37/0#8_#9_#10_6/0#11_15/0#12_#13_#14_#15_#16_#17_#18_29/0#19_#20_#21_#22_42/0#23_#24_#25_#26_#27_128/0#28_#29_1/0#30_58/0,112/0,6/0,0/0,0/0	5_55/2#7_37/0#10_6/0#11_15/0#18_29/0#22_42/0#27_128/0#29_1/0#30_176/0	imprinted	11	1	8	0.004	20.749	0	604	1_#2_#3_#4_#5_0/131#6_#7_0/41#8_#9_#10_0/19#11_0/2#12_#13_#14_#15_#16_#17_#18_0/33#19_#20_#21_#22_0/107#23_#24_#25_#26_#27_0/42#28_#29_0/10#30_0/12,0/192,0/15,0/0,0/0	5_0/131#7_0/41#10_0/19#11_0/2#18_0/33#22_0/107#27_0/42#29_0/10#30_0/219	imprinted	0	11	10	0	21.164	2	1361	1_#2_#3_#4_#5_1/311#6_#7_0/53#8_#9_#10_0/53#11_0/10#12_#13_#14_#15_#16_#17_#18_0/63#19_#20_#21_#22_0/238#23_#24_#25_#26_#27_1/29#28_#29_0/12#30_0/20,0/556,0/16,0/0,0/0	5_1/311#7_0/53#10_0/53#11_0/10#18_0/63#22_0/238#27_1/29#29_0/12#30_0/592	imprinted	2	11	11	0.003	6.303	464	1
Gdpd2	chrX	+	97925186	97934238	2595	16	1.606	0	10	1_#2_#3_#4_#5_#6_0/1#7_#8_#9_#10_0/0#11_0/4#12_0/2#13_#14_#15_#16_0/0,0/2,0/1	6_0/1#11_0/4#12_0/2#16_0/3	-	0	5			4.323	37	0	1_#2_#3_#4_#5_#6_13/0#7_#8_#9_#10_3/0#11_2/0#12_3/0#13_#14_#15_#16_0/0,15/0,1/0	6_13/0#10_3/0#11_2/0#12_3/0#16_16/0	imprinted	6	0	2	0	1.676	0	14	1_#2_#3_#4_#5_#6_0/2#7_#8_#9_#10_0/1#11_0/4#12_0/2#13_#14_#15_#16_0/0,0/5,0/0	6_0/2#10_0/1#11_0/4#12_0/2#16_0/5	-	0	5			4.695	0	45	1_#2_#3_#4_#5_#6_0/8#7_#8_#9_#10_0/6#11_0/5#12_0/2#13_#14_#15_#16_0/0,0/24,0/0	6_0/8#10_0/6#11_0/5#12_0/2#16_0/24	imprinted	0	5	2	0	10.17	103	0
Dlg3	chrX	+	97963066	98013749	4980	21	4.539	0	26	1_#2_#3_#4_#5_#6_#7_#8_#9_#10_#11_0/1#12_#13_#14_#15_#16_#17_#18_#19_#20_#21_0/22,0/1,0/2	11_0/1#21_0/25	-	0	4			4.25	24	0	1_#2_#3_#4_#5_#6_#7_#8_#9_#10_#11_9/0#12_#13_#14_#15_#16_#17_#18_#19_#20_#21_8/0,3/0,4/0	11_9/0#21_15/0	imprinted	4	0	2	0	3.094	0	17	1_#2_#3_#4_#5_#6_#7_#8_#9_#10_#11_0/0#12_#13_#14_#15_#16_#17_#18_#19_#20_#21_0/15,0/1,0/1	21_0/17	-	0	3			5.037	0	15	1_#2_#3_#4_#5_#6_#7_#8_#9_#10_#11_0/0#12_#13_#14_#15_#16_#17_#18_#19_#20_#21_0/13,0/1,0/1	21_0/15	-	0	3			4.781	21	0
Tex11	chrX	-	98033987	98254978	3250	30	0.011	0	1	1_#2_#3_#4_#5_#6_#7_#8_0/0#9_#10_0/0#11_#12_#13_0/0,0/1#14_#15_0/0,0/0#16_#17_#18_#19_#20_#21_#22_#23_#24_#25_#26_#27_#28_0/0,0/0#29_#30_0/0	13_0/1	-	0	1			0.009	1	0	1_#2_#3_#4_#5_#6_#7_#8_0/0#9_#10_0/0#11_#12_#13_0/0,1/0#14_#15_0/0,0/0#16_#17_#18_#19_#20_#21_#22_#23_#24_#25_#26_#27_#28_0/0,0/0#29_#30_0/0	13_1/0	-	1	0			0.004	-	-	-	-	-	0	0			0.007	-	-	-	-	-	0	0			0.021	-	-
Slc7a3	chrX	-	98274560	98280691	2371	13	0.077	-	-	-	-	-	0	0			0.171	-	-	-	-	-	0	0			0.074	-	-	-	-	-	0	0			0.146	-	-	-	-	-	0	0			0.131	2	0
Snx12	chrX	-	98407300	98417902	2427	4	10.435	0	191	1_0/5,0/1#2_#3_#4_0/185	1_0/6#4_0/185	-	0	3			12.164	109	0	1_0/0,1/0#2_#3_#4_108/0	1_1/0#4_108/0	-	2	0			13.001	0	224	1_0/12,0/0#2_#3_#4_0/212	1_0/12#4_0/212	imprinted	0	2	2	0	8.872	0	286	1_0/17,0/6#2_#3_#4_0/263	1_0/23#4_0/263	imprinted	0	3	2	0	10.438	293	0
Foxo4	chrX	+	98449867	98456212	3162	3	5.589	7	114	1_0/8#2_0/1#3_0/0,0/6,7/95,0/4	1_0/8#2_0/1#3_7/105	imprinted	1	5	2	0.024	3.502	88	1	1_7/0#2_4/0#3_2/0,1/0,74/1,0/0	1_7/0#2_4/0#3_77/1	imprinted	5	1	2	0.005	3.647	2	86	1_0/7#2_0/1#3_0/3,0/4,2/70,0/1	1_0/7#2_0/1#3_2/78	imprinted	1	6	2	0.01	6.321	15	345	1_0/15#2_0/5#3_0/0,0/11,15/312,0/2	1_0/15#2_0/5#3_15/325	imprinted	1	5	3	0.013	6.823	461	6
Il2rg	chrX	-	98459726	98463545	1612	8	0	-	-	-	-	-	0	0			0.01	-	-	-	-	-	0	0			0	-	-	-	-	-	0	0			0.005	-	-	-	-	-	0	0			0	-	-
Med12	chrX	+	98469430	98494273	8421	45	7.464	0	385	1_#2_#3_#4_#5_0/17#6_#7_#8_#9_#10_#11_#12_#13_#14_#15_#16_#17_#18_#19_#20_#21_#22_#23_#24_0/2,0/2#25_#26_#27_#28_#29_#30_#31_#32_#33_#34_0/319,0/27#35_#36_#37_0/8,0/5#38_#39_0/2#40_#41_#42_0/3#43_#44_#45_0/0,0/0,0/0	5_0/17#24_0/4#34_0/346#37_0/13#39_0/2#42_0/3	imprinted	0	9	4	0	6.605	343	0	1_#2_#3_#4_#5_45/0#6_#7_#8_#9_#10_#11_#12_#13_#14_#15_#16_#17_#18_#19_#20_#21_#22_#23_#24_9/0,9/0#25_#26_#27_#28_#29_#30_#31_#32_#33_#34_241/0,16/0#35_#36_#37_12/0,9/0#38_#39_1/0#40_#41_#42_1/0#43_#44_#45_0/0,0/0,0/0	5_45/0#24_18/0#34_257/0#37_21/0#39_1/0#42_1/0	imprinted	9	0	7	0	5.64	0	288	1_#2_#3_#4_#5_0/17#6_#7_#8_#9_#10_#11_#12_#13_#14_#15_#16_#17_#18_#19_#20_#21_#22_#23_#24_0/5,0/5#25_#26_#27_#28_#29_#30_#31_#32_#33_#34_0/212,0/28#35_#36_#37_0/10,0/6#38_#39_0/1#40_#41_#42_0/3#43_#44_#45_0/1,0/0,0/0	5_0/17#24_0/10#34_0/240#37_0/16#39_0/1#42_0/3#45_0/1	imprinted	0	10	4	0	8.319	0	1083	1_#2_#3_#4_#5_0/30#6_#7_#8_#9_#10_#11_#12_#13_#14_#15_#16_#17_#18_#19_#20_#21_#22_#23_#24_0/11,0/10#25_#26_#27_#28_#29_#30_#31_#32_#33_#34_0/945,0/50#35_#36_#37_0/18,0/6#38_#39_0/7#40_#41_#42_0/6#43_#44_#45_0/0,0/0,0/0	5_0/30#24_0/21#34_0/995#37_0/24#39_0/7#42_0/6	imprinted	0	9	7	0	8.426	851	1
2900075N08Rik	chrX	+	98494520	98516689	3881	7	0.084	0	4	1_0/0#2_0/0#3_#4_#5_#6_0/0#7_0/0,0/0,0/3,0/0,0/1,0/0	7_0/4	-	0	2			3.04	128	1	1_12/0#2_13/0#3_#4_#5_#6_1/0#7_1/0,2/0,68/1,9/0,20/0,2/0	1_12/0#2_13/0#6_1/0#7_102/1	imprinted	9	1	5	0.003	0.12	0	5	1_0/0#2_0/0#3_#4_#5_#6_0/0#7_0/0,0/0,0/2,0/0,0/3,0/0	7_0/5	-	0	2			0.153	0	16	1_0/0#2_0/0#3_#4_#5_#6_0/0#7_0/0,0/0,0/12,0/1,0/3,0/0	7_0/16	-	0	3			3.497	326	3
Gjb1	chrX	+	98572676	98580964	1497	2	0	-	-	-	-	-	0	0			0	-	-	-	-	-	0	0			0	-	-	-	-	-	0	0			0	-	-	-	-	-	0	0			0.006	-	-
Zmym3	chrX	-	98599723	98615561	5430	25	2.968	0	62	1_#2_0/4#3_#4_#5_#6_#7_#8_#9_#10_#11_0/38#12_0/0#13_#14_#15_#16_#17_#18_#19_#20_#21_#22_#23_#24_#25_0/6,0/0,0/0,0/3,0/6,0/0,0/5	2_0/4#11_0/38#25_0/20	-	0	6			3.837	78	0	1_#2_2/0#3_#4_#5_#6_#7_#8_#9_#10_#11_49/0#12_0/0#13_#14_#15_#16_#17_#18_#19_#20_#21_#22_#23_#24_#25_6/0,1/0,0/0,5/0,8/0,1/0,6/0	2_2/0#11_49/0#25_27/0	imprinted	8	0	2	0	2.936	0	56	1_#2_0/0#3_#4_#5_#6_#7_#8_#9_#10_#11_0/29#12_0/1#13_#14_#15_#16_#17_#18_#19_#20_#21_#22_#23_#24_#25_0/12,0/1,0/2,0/6,0/2,0/0,0/3	11_0/29#12_0/1#25_0/26	imprinted	0	8	2	0	3.46	1	102	1_#2_0/13#3_#4_#5_#6_#7_#8_#9_#10_#11_0/43#12_0/7#13_#14_#15_#16_#17_#18_#19_#20_#21_#22_#23_#24_#25_1/12,0/5,0/1,0/1,0/11,0/1,0/8	2_0/13#11_0/43#12_0/7#25_1/39	imprinted	1	10	6	0.012	3.638	94	1
Nono	chrX	+	98624990	98643932	2468	12	48.575	1	2482	1_#2_#3_#4_#5_#6_#7_1/2475#8_#9_#10_#11_#12_0/0,0/0,0/7	7_1/2475#12_0/7	-	1	2	2	0	52.137	2040	3	1_#2_#3_#4_#5_#6_#7_1490/0#8_#9_#10_#11_#12_5/1,3/2,542/0	7_1490/0#12_550/3	-	4	2	2	0	45.175	11	2439	1_#2_#3_#4_#5_#6_#7_6/2425#8_#9_#10_#11_#12_3/0,2/1,0/13	7_6/2425#12_5/14	-	3	3	2	0.001	43.127	7	2839	1_#2_#3_#4_#5_#6_#7_1/2831#8_#9_#10_#11_#12_4/0,2/2,0/6	7_1/2831#12_6/8	-	3	3			27.115	1943	0
Itgb1bp2	chrX	+	98644448	98648880	1293	11	1.743	0	1	1_#2_#3_#4_0/0,0/1#5_#6_#7_0/0#8_0/0#9_#10_#11_	4_0/1	-	0	1			2.708	12	0	1_#2_#3_#4_7/0,0/0#5_#6_#7_5/0#8_0/0#9_#10_#11_	4_7/0#7_5/0	-	2	0			1.951	0	5	1_#2_#3_#4_0/2,0/2#5_#6_#7_0/1#8_0/0#9_#10_#11_	4_0/4#7_0/1	-	0	3			0.942	0	5	1_#2_#3_#4_0/1,0/1#5_#6_#7_0/2#8_0/1#9_#10_#11_	4_0/2#7_0/2#8_0/1	-	0	4			0.971	6	0
Taf1	chrX	+	98728074	98797128	8060	41	49.248	8	17	1_#2_#3_#4_#5_#6_#7_#8_#9_#10_#11_#12_#13_#14_#15_#16_#17_#18_#19_#20_#21_#22_#23_#24_#25_#26_#27_#28_#29_#30_#31_#32_#33_#34_#35_#36_#37_#38_#39_#40_#41_0/3,0/5,8/9	41_8/17	-	1	3			28.162	15	2	1_#2_#3_#4_#5_#6_#7_#8_#9_#10_#11_#12_#13_#14_#15_#16_#17_#18_#19_#20_#21_#22_#23_#24_#25_#26_#27_#28_#29_#30_#31_#32_#33_#34_#35_#36_#37_#38_#39_#40_#41_5/0,1/0,9/2	41_15/2	-	3	1			42.781	9	14	1_#2_#3_#4_#5_#6_#7_#8_#9_#10_#11_#12_#13_#14_#15_#16_#17_#18_#19_#20_#21_#22_#23_#24_#25_#26_#27_#28_#29_#30_#31_#32_#33_#34_#35_#36_#37_#38_#39_#40_#41_2/0,0/1,7/13	41_9/14	-	2	2			53.686	22	25	1_#2_#3_#4_#5_#6_#7_#8_#9_#10_#11_#12_#13_#14_#15_#16_#17_#18_#19_#20_#21_#22_#23_#24_#25_#26_#27_#28_#29_#30_#31_#32_#33_#34_#35_#36_#37_#38_#39_#40_#41_1/1,0/0,21/24	41_22/25	-	2	2			34.392	10	7
Ogt	chrX	+	98835403	98879690	5384	22	34.498	347	297	1_#2_#3_#4_#5_#6_#7_23/26#8_#9_#10_25/23#11_#12_#13_#14_#15_#16_#17_#18_#19_122/88,93/78#20_#21_44/33#22_1/7,36/42,3/0	7_23/26#10_25/23#19_215/166#21_44/33#22_40/49	-	8	7	7	0.055	53.929	681	370	1_#2_#3_#4_#5_#6_#7_39/55#8_#9_#10_55/24#11_#12_#13_#14_#15_#16_#17_#18_#19_194/91,223/110#20_#21_55/23#22_19/11,92/56,4/0	7_39/55#10_55/24#19_417/201#21_55/23#22_115/67	-	8	7	7	0.035	39.37	497	370	1_#2_#3_#4_#5_#6_#7_27/45#8_#9_#10_31/35#11_#12_#13_#14_#15_#16_#17_#18_#19_159/99,157/95#20_#21_70/44#22_3/8,48/43,2/1	7_27/45#10_31/35#19_316/194#21_70/44#22_53/52	-	8	8	7	0.047	32.697	454	381	1_#2_#3_#4_#5_#6_#7_38/49#8_#9_#10_20/23#11_#12_#13_#14_#15_#16_#17_#18_#19_105/71,145/104#20_#21_72/58#22_8/11,64/64,2/1	7_38/49#10_20/23#19_250/175#21_72/58#22_74/76	-	8	8	7	0.025	54.475	798	441
Cxcr3	chrX	-	98926875	98929486	1608	2	0.018	-	-	-	-	-	0	0			0.011	-	-	-	-	-	0	0			0	-	-	-	-	-	0	0			0.084	-	-	-	-	-	0	0			0.017	-	-
Gm10456	chrX	+	99044724	99287394	12971	8	0.287	0	9	1_#2_#3_#4_#5_#6_#7_#8_0/3,0/0,0/0,0/1,0/0,0/0,0/0,0/1,0/0,0/0,0/0,0/0,0/0,0/0,0/1,0/0,0/0,0/0,0/3	8_0/9	-	0	5			0.324	3	0	1_#2_#3_#4_#5_#6_#7_#8_0/0,0/0,0/0,0/0,0/0,0/0,0/0,1/0,1/0,0/0,0/0,0/0,0/0,0/0,0/0,1/0,0/0,0/0,0/0	8_3/0	-	3	0			0.203	0	2	1_#2_#3_#4_#5_#6_#7_#8_0/1,0/0,0/0,0/0,0/0,0/1,0/0,0/0,0/0,0/0,0/0,0/0,0/0,0/0,0/0,0/0,0/0,0/0,0/0	8_0/2	-	0	2			0.264	0	13	1_#2_#3_#4_#5_#6_#7_#8_0/5,0/0,0/0,0/0,0/1,0/0,0/0,0/1,0/0,0/0,0/0,0/0,0/0,0/0,0/6,0/0,0/0,0/0,0/0	8_0/13	-	0	4			0.457	18	0
Rgag4	chrX	-	99261881	99266646	4766	1	1.101	0	26	1_0/0,0/0,0/0,0/0,0/0,0/1,0/0,0/0,0/6,0/15,0/4,0/0	1_0/26	-	0	4			0.787	18	0	1_0/0,1/0,2/0,1/0,1/0,0/0,0/0,4/0,0/0,0/0,8/0,1/0	1_18/0	-	7	0			1.167	0	35	1_0/0,0/0,0/0,0/0,0/0,0/1,0/1,0/1,0/6,0/21,0/5,0/0	1_0/35	-	0	6			1.713	1	56	1_0/4,0/1,0/2,0/0,1/0,0/0,0/1,0/0,0/24,0/13,0/10,0/1	1_1/56	imprinted	1	8	3	0	1.84	83	1
Pin4	chrX	+	99314804	99323012	475	4	0.537	-	-	-	-	-	0	0			0.366	-	-	-	-	-	0	0			0.584	-	-	-	-	-	0	0			1.58	-	-	-	-	-	0	0			0.683	-	-
Ercc6l	chrX	-	99338159	99352430	4198	2	23.91	133	175	1_2/14#2_1/0,25/40,48/57,9/15,8/5,10/12,2/7,2/6,23/16,3/3	1_2/14#2_131/161	-	11	10	9	0.052	9.394	133	0	1_9/0#2_0/0,25/0,42/0,19/0,3/0,9/0,3/0,7/0,14/0,2/0	1_9/0#2_124/0	imprinted	10	0	7	0	18.85	100	156	1_5/14#2_0/0,21/28,39/46,12/13,4/12,6/10,0/8,7/10,1/12,5/3	1_5/14#2_95/142	-	9	10	10	0.057	19.166	222	401	1_15/41#2_0/0,35/79,91/140,27/24,2/11,11/39,7/38,9/12,23/15,2/2	1_15/41#2_207/360	-	10	10	9	0.05	2.824	53	1
Rps4x	chrX	-	99380282	99383714	880	6	1.741	94	0	1_#2_#3_#4_94/0#5_#6_	4_94/0	-	1	0			9.016	458	0	1_#2_#3_#4_458/0#5_#6_	4_458/0	-	1	0			2.358	141	0	1_#2_#3_#4_141/0#5_#6_	4_141/0	-	1	0			3.658	380	0	1_#2_#3_#4_380/0#5_#6_	4_380/0	-	1	0			3.185	313	0
Cited1	chrX	-	99442775	99447108	975	3	1.069	0	1	1_#2_#3_0/1	3_0/1	-	0	1			0.658	1	0	1_#2_#3_1/0	3_1/0	-	1	0			0.688	0	1	1_#2_#3_0/1	3_0/1	-	0	1			2.252	0	2	1_#2_#3_0/2	3_0/2	-	0	1			7.603	24	0
Hdac8	chrX	-	99479979	99700487	1724	11	3.643	-	-	-	-	-	0	0			4.614	-	-	-	-	-	0	0			2.619	-	-	-	-	-	0	0			4.235	-	-	-	-	-	0	0			4.656	-	-
Phka1	chrX	-	99709314	99839585	6114	33	8.219	0	897	1_0/1#2_0/466#3_0/17#4_#5_#6_#7_0/6#8_0/8#9_#10_#11_0/2#12_0/1#13_#14_#15_#16_#17_0/5#18_0/60#19_#20_#21_#22_0/125#23_#24_#25_#26_#27_#28_#29_#30_#31_#32_#33_0/0,0/27,0/27,0/27,0/46,0/36,0/0,0/5,0/38	1_0/1#2_0/466#3_0/17#7_0/6#8_0/8#11_0/2#12_0/1#17_0/5#18_0/60#22_0/125#33_0/206	imprinted	0	17	11	0	5.428	672	1	1_0/0#2_301/0#3_11/0#4_#5_#6_#7_2/0#8_14/0#9_#10_#11_0/0#12_0/0#13_#14_#15_#16_#17_4/0#18_35/0#19_#20_#21_#22_112/0#23_#24_#25_#26_#27_#28_#29_#30_#31_#32_#33_1/0,39/0,39/0,39/0,18/0,9/1,1/0,4/0,43/0	2_301/0#3_11/0#7_2/0#8_14/0#17_4/0#18_35/0#22_112/0#33_193/1	imprinted	16	1	11	0.009	0.021	0	1	1_0/0#2_0/1#3_0/0#4_#5_#6_#7_0/0#8_0/0#9_#10_#11_0/0#12_0/0#13_#14_#15_#16_#17_0/0#18_0/0#19_#20_#21_#22_0/0#23_#24_#25_#26_#27_#28_#29_#30_#31_#32_#33_0/0,0/0,0/0,0/0,0/0,0/0,0/0,0/0,0/0	2_0/1	-	0	1			7.734	1	1605	1_0/1#2_0/866#3_0/26#4_#5_#6_#7_0/11#8_0/12#9_#10_#11_0/3#12_0/0#13_#14_#15_#16_#17_0/11#18_0/112#19_#20_#21_#22_1/214#23_#24_#25_#26_#27_#28_#29_#30_#31_#32_#33_0/0,0/64,0/65,0/65,0/45,0/46,0/2,0/0,0/62	1_0/1#2_0/866#3_0/26#7_0/11#8_0/12#11_0/3#17_0/11#18_0/112#22_1/214#33_0/349	imprinted	1	16	13	0	6.494	1999	0
Gm9112	chrX	-	99902227	99903009	457	3	0	-	-	-	-	-	0	0			0	-	-	-	-	-	0	0			0	-	-	-	-	-	0	0			0	-	-	-	-	-	0	0			0	-	-
Dmrtc1b	chrX	+	99903220	99910548	1183	7	0	-	-	-	-	-	0	0			0	-	-	-	-	-	0	0			0	-	-	-	-	-	0	0			0	-	-	-	-	-	0	0			0	-	-
Gm5166	chrX	+	99986535	99993728	889	8	0	-	-	-	-	-	0	0			0	-	-	-	-	-	0	0			0	-	-	-	-	-	0	0			0	-	-	-	-	-	0	0			0	-	-
Dmrtc1c	chrX	-	100042978	100049955	1611	9	0	-	-	-	-	-	0	0			0	-	-	-	-	-	0	0			0	-	-	-	-	-	0	0			0	-	-	-	-	-	0	0			0	-	-
1700031F05Rik	chrX	-	100054526	100061692	1360	7	0	-	-	-	-	-	0	0			0	-	-	-	-	-	0	0			0	-	-	-	-	-	0	0			0	-	-	-	-	-	0	0			0	-	-
Dmrtc1a	chrX	-	100098561	100104026	1247	7	0	-	-	-	-	-	0	0			0	-	-	-	-	-	0	0			0	-	-	-	-	-	0	0			0	-	-	-	-	-	0	0			0	-	-
Gm5126	chrX	-	100127386	100129562	2177	1	0.007	-	-	-	-	-	0	0			0.016	-	-	-	-	-	0	0			0.056	-	-	-	-	-	0	0			0.04	-	-	-	-	-	0	0			0.065	-	-
Nap1l2	chrX	-	100379398	100382003	2606	1	0	-	-	-	-	-	0	0			1.575	7	0	1_0/0,5/0,2/0	1_7/0	-	2	0			1.536	0	8	1_0/0,0/3,0/5	1_0/8	-	0	2			0.003	-	-	-	-	-	0	0			2.232	16	0
4930519F16Rik	chrX	-	100427620	100451945	1166	4	1.664	53	6	1_#2_#3_0/0#4_0/4,53/1,0/1	4_53/6	-	1	3			2.153	63	2	1_#2_#3_0/0#4_0/1,63/0,0/1	4_63/2	-	1	2			2.623	86	4	1_#2_#3_0/0#4_0/1,86/1,0/2	4_86/4	-	1	3			3.783	249	10	1_#2_#3_0/0#4_0/3,249/0,0/7	4_249/10	-	1	2	2	0.354	2.664	163	2
Cdx4	chrX	+	100516737	100525563	1595	3	0	-	-	-	-	-	0	0			0	-	-	-	-	-	0	0			0	-	-	-	-	-	0	0			0	-	-	-	-	-	0	0			0	-	-
Chic1	chrX	+	100551815	100591457	7401	6	2.564	20	133	1_#2_#3_#4_#5_#6_0/16,0/16,0/1,0/2,0/19,20/0,0/5,0/2,0/2,0/7,0/0,0/0,0/0,0/0,0/0,0/0,0/1,0/59,0/0,0/2,0/0,0/0,0/1,0/0	6_20/133	imprinted	1	13	6	0.152	3.035	172	0	1_#2_#3_#4_#5_#6_26/0,34/0,0/0,6/0,6/0,10/0,14/0,0/0,13/0,17/0,0/0,0/0,0/0,0/0,0/0,0/0,11/0,35/0,0/0,0/0,0/0,0/0,0/0,0/0	6_172/0	imprinted	10	0	8	0	1.965	24	127	1_#2_#3_#4_#5_#6_0/17,0/11,0/0,0/1,0/23,24/0,0/5,0/1,0/7,0/7,0/0,0/0,0/0,0/0,0/1,0/4,0/0,0/50,0/0,0/0,0/0,0/0,0/0,0/0	6_24/127	imprinted	1	11	7	0.132	2.235	62	183	1_#2_#3_#4_#5_#6_0/4,0/7,0/2,0/2,0/61,62/0,0/2,0/0,0/4,0/7,0/0,0/0,0/0,0/0,0/2,0/4,0/1,0/85,0/0,0/2,0/0,0/0,0/0,0/0	6_62/183	-	1	13	5	0.179	2.856	167	0
Tsx	chrX	+	100609806	100619922	815	7	0.01	-	-	-	-	-	0	0			0.073	2	0	1_#2_#3_#4_2/0,0/0#5_#6_0/0#7_0/0,0/0,0/0,0/0	4_2/0	-	1	0			0	-	-	-	-	-	0	0			0.039	0	3	1_#2_#3_#4_0/0,0/3#5_#6_0/0#7_0/0,0/0,0/0,0/0	4_0/3	-	0	1			0.077	4	0
Xist	chrX	-	100655712	100678572	17918	7	51.635	3680	9	1_8/0,11/0,11/0,2/0,3/0,0/0,53/1,96/0,23/0,3/0,342/0,4/0,25/0,9/0,8/0,116/0,116/0,4/0,208/0,302/0,0/0,1/0,6/0,22/1,0/0,31/0,22/0,1/0,39/0,34/0,0/0,2/0#2_#3_19/0#4_#5_#6_18/1#7_171/0,52/1,19/1,17/0,132/2,9/0,0/0,3/0,2/0,38/0,0/0,23/0,15/0,279/0,21/0,37/0,60/0,624/1,115/0,114/0,37/0,121/1,170/0,4/0,43/0,7/0,0/0,0/0,0/0,0/0,0/0,0/0,5/0,23/0	1_1502/2#3_19/0#6_18/1#7_2141/6	imprinted	56	8	43	0.002	45.095	33	3054	1_0/63,0/8,0/7,0/13,0/9,0/0,0/29,0/100,1/0,0/0,0/228,0/33,0/7,0/9,0/5,1/39,0/40,0/0,0/95,0/220,0/0,0/0,0/0,0/42,0/0,0/5,0/6,0/5,0/9,0/50,0/0,0/2#2_#3_0/12#4_#5_#6_0/13#7_0/150,4/112,22/22,0/4,0/145,0/0,0/0,0/46,0/39,0/4,0/46,0/47,0/4,0/161,0/12,0/74,0/51,3/87,0/189,0/59,0/55,0/237,0/335,0/1,0/118,2/7,0/0,0/0,0/0,0/0,0/0,0/0,0/0,0/0	1_2/1024#3_0/12#6_0/13#7_31/2005	imprinted	6	49	40	0.013	31.532	2418	2	1_10/0,9/0,5/0,2/0,6/0,1/0,26/0,66/0,10/0,3/0,131/0,1/0,11/0,7/0,2/0,62/0,62/0,2/0,107/0,166/0,0/0,3/0,5/0,20/0,1/0,8/0,8/0,1/0,18/0,45/0,2/0,3/0#2_#3_8/0#4_#5_#6_13/0#7_136/1,39/0,15/0,8/0,88/0,5/0,1/0,4/0,3/0,33/0,0/0,26/0,9/0,165/0,15/0,33/0,30/0,417/0,65/1,87/0,24/0,122/0,179/0,4/0,57/0,11/0,1/0,1/0,1/0,0/0,0/0,0/0,2/0,13/0	1_803/0#3_8/0#6_13/0#7_1594/2	imprinted	63	2	40	0	33.667	5495	19	1_17/0,1/0,19/0,1/0,4/1,0/0,64/0,177/0,15/0,2/1,674/0,8/1,34/0,15/0,3/0,145/0,145/0,4/0,148/1,194/0,0/0,0/0,4/0,17/0,4/0,7/0,6/0,0/0,29/0,33/0,3/0,4/0#2_#3_19/0#4_#5_#6_20/0#7_261/0,86/0,37/6,16/0,104/0,8/0,0/0,6/0,6/0,36/0,1/0,69/0,14/0,353/0,19/0,18/0,121/0,789/0,280/0,276/0,115/0,405/3,519/1,11/0,90/0,13/0,1/1,0/1,0/1,1/0,0/1,0/1,0/0,24/0	1_1777/4#3_19/0#6_20/0#7_3679/15	imprinted	58	12	42	0.004	35.348	68	3490
2010000I03Rik	chrX	+	100688915	100701764	3784	3	0.478	5	11	1_#2_#3_0/0,0/0,0/0,1/0,0/0,0/1,0/1,0/0,1/1,0/1,0/0,1/0,0/0,0/0,0/0,0/0,1/1,0/1,0/1,0/0,0/0,1/0,0/1,0/1,0/0,0/0,0/2	3_5/11	-	5	10			0.486	12	5	1_#2_#3_0/0,0/0,0/0,0/0,0/0,0/2,0/2,0/0,0/0,2/0,0/0,0/0,0/0,0/0,0/0,1/0,0/1,0/0,0/0,0/0,0/0,1/0,1/0,2/0,1/0,4/0,0/0	3_12/5	-	7	3			0.097	2	0	1_#2_#3_0/0,0/0,0/0,0/0,0/0,0/0,0/0,0/0,1/0,0/0,0/0,0/0,0/0,0/0,0/0,0/0,0/0,0/0,0/0,0/0,0/0,0/0,0/0,1/0,0/0,0/0,0/0	3_2/0	-	2	0			0.373	1	11	1_#2_#3_0/1,0/1,0/0,0/0,0/0,0/0,0/0,1/0,0/0,0/3,0/0,0/2,0/4,0/0,0/0,0/0,0/0,0/0,0/0,0/0,0/0,0/0,0/0,0/0,0/0,0/0,0/0	3_1/11	-	1	5			0.229	5	2
Gm9159	chrX	+	100740839	100743038	2200	1	0.529	-	-	-	-	-	0	0			0.284	-	-	-	-	-	0	0			0.106	-	-	-	-	-	0	0			0.293	-	-	-	-	-	0	0			0.154	-	-
B230206F22Rik	chrX	-	100764844	100819093	4369	11	2.95	20	66	1_#2_#3_#4_#5_6/25#6_#7_#8_#9_#10_1/0#11_4/4,0/0,1/2,1/12,2/7,0/8,0/0,0/0,0/2,5/6	5_6/25#10_1/0#11_13/41	-	7	8	6	0.075	2.696	45	25	1_#2_#3_#4_#5_18/11#6_#7_#8_#9_#10_0/2#11_1/5,1/0,0/1,8/1,4/1,3/2,0/0,0/0,2/0,8/2	5_18/11#10_0/2#11_27/12	-	8	8	3	0.064	2.404	30	73	1_#2_#3_#4_#5_21/37#6_#7_#8_#9_#10_0/2#11_2/1,0/2,2/5,1/5,2/2,0/11,0/0,1/0,1/1,0/7	5_21/37#10_0/2#11_9/34	-	7	10	4	0.082	2.023	49	66	1_#2_#3_#4_#5_19/26#6_#7_#8_#9_#10_0/3#11_6/5,0/0,3/11,10/2,8/9,2/7,0/0,0/0,0/1,1/2	5_19/26#10_0/3#11_30/37	-	7	9	6	0.086	1.321	38	38
Mir421	chrX	-	100768260	100768335	76	1	0	-	-	-	-	-	0	0			0	-	-	-	-	-	0	0			0	-	-	-	-	-	0	0			0	-	-	-	-	-	0	0			0	-	-
Mir374	chrX	-	100768399	100768493	95	1	0	-	-	-	-	-	0	0			0	-	-	-	-	-	0	0			0	-	-	-	-	-	0	0			0	-	-	-	-	-	0	0			0	-	-
Zcchc13	chrX	+	100825925	100827003	1079	1	0.014	-	-	-	-	-	0	0			0.047	-	-	-	-	-	0	0			0.038	-	-	-	-	-	0	0			0.007	-	-	-	-	-	0	0			0.017	-	-
Slc16a2	chrX	-	100892753	101017327	4157	6	21.037	3	181	1_3/90#2_#3_0/2,0/4#4_#5_#6_0/37,0/0,0/4,0/9,0/1,0/9,0/25	1_3/90#3_0/6#6_0/85	imprinted	1	9	5	0.006	27.058	247	2	1_39/0#2_#3_11/0,8/0#4_#5_#6_70/0,2/0,10/0,23/0,10/0,28/1,46/1	1_39/0#3_19/0#6_189/2	imprinted	10	2	9	0.004	15.008	1	150	1_0/82#2_#3_0/10,0/4#4_#5_#6_0/12,0/0,0/1,0/10,0/1,1/9,0/21	1_0/82#3_0/14#6_1/54	imprinted	1	9	6	0.015	60.076	6	909	1_2/343#2_#3_0/31,0/27#4_#5_#6_0/196,3/1,0/9,0/41,0/2,0/63,1/196	1_2/343#3_0/58#6_4/508	imprinted	3	10	8	0.001	58.986	804	0
Gm6222	chrX	-	100958256	100958884	629	1	0.07	-	-	-	-	-	0	0			0.268	-	-	-	-	-	0	0			0.196	-	-	-	-	-	0	0			0.228	-	-	-	-	-	0	0			0.397	-	-
Rlim	chrX	-	101152506	101176623	7435	5	29.011	1	626	1_0/1#2_#3_#4_#5_0/1,0/10,0/2,0/0,0/7,0/22,0/122,0/3,0/7,0/71,0/2,0/29,0/97,1/141,0/6,0/99,0/6	1_0/1#5_1/625	imprinted	1	17	10	0.001	28.261	684	0	1_2/0#2_#3_#4_#5_6/0,39/0,4/0,5/0,10/0,114/0,124/0,2/0,11/0,28/0,11/0,102/0,30/0,89/0,11/0,83/0,13/0	1_2/0#5_682/0	imprinted	18	0	13	0	27.731	0	602	1_0/1#2_#3_#4_#5_0/1,0/9,0/2,0/0,0/6,0/28,0/104,0/0,0/2,0/61,0/1,0/43,0/102,0/134,0/6,0/97,0/5	1_0/1#5_0/601	imprinted	0	16	8	0	20.387	0	676	1_0/5#2_#3_#4_#5_0/3,0/8,0/4,0/0,0/2,0/35,0/95,0/0,0/5,0/41,0/3,0/55,0/34,0/142,0/16,0/211,0/17	1_0/5#5_0/671	imprinted	0	16	10	0	21.298	757	1
C77370	chrX	-	101272774	101396456	10891	5	6.451	0	139	1_#2_#3_0/6#4_0/46,0/0,0/24,0/4,0/5,0/6,0/5,0/9,0/6#5_0/1,0/3,0/1,0/13,0/1,0/4,0/0,0/0,0/0,0/5,0/0	3_0/6#4_0/105#5_0/28	imprinted	0	16	4	0	3.799	87	0	1_#2_#3_3/0#4_23/0,1/0,8/0,1/0,3/0,3/0,11/0,10/0,2/0#5_2/0,0/0,1/0,2/0,1/0,2/0,3/0,3/0,0/0,8/0,0/0	3_3/0#4_62/0#5_22/0	imprinted	18	0	5	0	6.322	0	130	1_#2_#3_0/0#4_0/53,0/3,0/20,0/0,0/3,0/3,0/2,0/4,0/6#5_0/0,0/0,0/1,0/17,0/1,0/4,0/2,0/2,0/0,0/8,0/1	4_0/94#5_0/36	imprinted	0	16	4	0	4.318	0	121	1_#2_#3_0/1#4_0/38,0/1,0/31,0/2,0/2,0/2,0/7,0/7,0/6#5_0/1,0/2,0/0,0/7,0/0,0/4,0/0,0/0,0/0,0/9,0/1	3_0/1#4_0/96#5_0/24	imprinted	0	16	6	0	2.406	69	0
Mir672	chrX	-	101311514	101311613	100	1	0.147	-	-	-	-	-	0	0			0.169	-	-	-	-	-	0	0			0	-	-	-	-	-	0	0			0	-	-	-	-	-	0	0			0	-	-
Abcb7	chrX	-	101475904	101609185	5759	16	12.275	0	172	1_0/76#2_#3_#4_#5_#6_#7_#8_0/7#9_#10_0/12#11_#12_#13_#14_#15_#16_0/0,0/1,0/37,0/0,0/0,0/0,0/2,0/7,0/0,0/28,0/2,0/0,0/0	1_0/76#8_0/7#10_0/12#16_0/77	imprinted	0	9	6	0	10.824	136	0	1_51/0#2_#3_#4_#5_#6_#7_#8_2/0#9_#10_6/0#11_#12_#13_#14_#15_#16_0/0,1/0,12/0,0/0,16/0,0/0,8/0,0/0,3/0,26/0,0/0,0/0,11/0	1_51/0#8_2/0#10_6/0#16_77/0	imprinted	10	0	6	0	8.901	0	128	1_0/46#2_#3_#4_#5_#6_#7_#8_0/17#9_#10_0/10#11_#12_#13_#14_#15_#16_0/0,0/0,0/26,0/1,0/0,0/0,0/0,0/6,0/0,0/22,0/0,0/0,0/0	1_0/46#8_0/17#10_0/10#16_0/55	imprinted	0	7	5	0	6.979	0	293	1_0/167#2_#3_#4_#5_#6_#7_#8_0/10#9_#10_0/16#11_#12_#13_#14_#15_#16_0/0,0/0,0/83,0/1,0/0,0/1,0/0,0/6,0/0,0/9,0/0,0/0,0/0	1_0/167#8_0/10#10_0/16#16_0/100	imprinted	0	8	5	0	5.442	109	0
Uprt	chrX	+	101678121	101701601	1112	7	9.965	0	9	1_0/9#2_#3_#4_#5_#6_#7_0/0	1_0/9	-	0	1			4.912	7	0	1_4/0#2_#3_#4_#5_#6_#7_3/0	1_4/0#7_3/0	-	2	0			7.841	0	7	1_0/7#2_#3_#4_#5_#6_#7_0/0	1_0/7	-	0	1			5.507	0	8	1_0/8#2_#3_#4_#5_#6_#7_0/0	1_0/8	-	0	1			4.532	3	0
Zdhhc15	chrX	-	101732308	101866403	5509	12	2.58	0	34	1_0/0#2_#3_0/0#4_0/0#5_#6_#7_#8_#9_#10_#11_#12_0/13,0/1,0/0,0/5,0/2,0/0,0/5,0/1,0/7,0/0	12_0/34	imprinted	0	7	2	0	3.214	39	1	1_0/0#2_#3_4/1#4_3/0#5_#6_#7_#8_#9_#10_#11_#12_5/0,1/0,2/0,3/0,2/0,0/0,17/0,0/0,2/0,0/0	3_4/1#4_3/0#12_32/0	-	9	1			1.997	0	27	1_0/1#2_#3_0/1#4_0/2#5_#6_#7_#8_#9_#10_#11_#12_0/5,0/0,0/1,0/0,0/5,0/0,0/7,0/0,0/5,0/0	1_0/1#3_0/1#4_0/2#12_0/23	-	0	8			2.631	0	67	1_0/0#2_#3_0/9#4_0/1#5_#6_#7_#8_#9_#10_#11_#12_0/10,0/3,0/2,0/11,0/8,0/0,0/8,0/0,0/15,0/0	3_0/9#4_0/1#12_0/57	imprinted	0	9	6	0	1.612	36	0
Magee2	chrX	-	102050291	102052606	2316	1	0	-	-	-	-	-	0	0			0.007	-	-	-	-	-	0	0			0.047	-	-	-	-	-	0	0			0	-	-	-	-	-	0	0			0	-	-
5530601H04Rik	chrX	-	102236193	102265463	3732	5	1.866	33	28	1_#2_#3_#4_1/1#5_1/0,1/0,26/20,1/0,2/4,1/3,0/0	4_1/1#5_32/27	-	7	4			1.77	22	19	1_#2_#3_#4_4/1#5_0/0,2/0,15/7,1/8,0/2,0/0,0/1	4_4/1#5_18/18	-	4	5	2	0.202	1.885	28	38	1_#2_#3_#4_0/3#5_0/0,0/0,26/29,2/4,0/0,0/0,0/2	4_0/3#5_28/35	-	2	4			2.022	53	60	1_#2_#3_#4_6/4#5_1/0,0/0,34/24,2/4,4/17,2/1,4/10	4_6/4#5_47/56	-	7	6	4	0.09	1.571	27	25
2610029G23Rik	chrX	+	102275114	102280525	2619	6	15.178	52	68	1_#2_#3_#4_1/1,2/44#5_#6_0/0,1/0,4/1,2/2,0/1,0/0,4/5,1/8,0/0,0/0,5/0,1/0,0/0,0/0,0/0,0/0,1/2,2/2,28/2	4_3/45#6_49/23	-	12	10	4	0.176	10.254	46	31	1_#2_#3_#4_3/1,8/19#5_#6_0/0,2/1,6/1,1/0,1/0,0/0,5/1,1/3,1/0,0/0,5/2,0/0,0/0,0/0,0/0,0/0,0/1,0/1,13/1	4_11/20#6_35/11	-	11	10	4	0.123	16.452	68	90	1_#2_#3_#4_1/3,1/60#5_#6_0/0,1/1,3/1,3/1,1/1,4/2,2/6,1/2,1/2,0/0,1/3,0/0,0/0,0/0,0/0,0/0,6/2,6/2,37/4	4_2/63#6_66/27	-	14	14	5	0.152	12.751	76	118	1_#2_#3_#4_7/8,5/81#5_#6_0/0,5/1,1/0,0/1,0/2,3/0,3/5,1/7,1/0,0/0,2/0,0/0,0/0,0/1,0/1,0/0,6/3,7/3,35/5	4_12/89#6_64/29	-	12	12	7	0.106	8.63	42	72
Magee1	chrX	+	102315735	102319251	3517	1	2.736	0	22	1_0/1,0/0,0/0,0/0,0/0,0/3,0/2,0/1,0/13,0/0,0/2	1_0/22	-	0	6			1.613	13	0	1_0/0,0/0,0/0,0/0,0/0,4/0,4/0,1/0,4/0,0/0,0/0	1_13/0	-	4	0			2.23	0	27	1_0/2,0/0,0/0,0/0,0/0,0/2,0/9,0/3,0/10,0/1,0/0	1_0/27	imprinted	0	6	2	0	2.691	2	34	1_0/0,0/0,0/3,0/1,0/0,0/4,0/8,0/1,2/16,0/1,0/0	1_2/34	imprinted	1	7	2	0.039	1.408	16	0
E530001F21Rik	chrX	-	102359717	102360844	1128	1	0	-	-	-	-	-	0	0			0	-	-	-	-	-	0	0			0	-	-	-	-	-	0	0			0	-	-	-	-	-	0	0			0.008	-	-
Mir384	chrX	-	102539621	102539708	88	1	0	-	-	-	-	-	0	0			0	-	-	-	-	-	0	0			0	-	-	-	-	-	0	0			0	-	-	-	-	-	0	0			0	-	-
5330434G04Rik	chrX	-	102568333	102587093	3449	5	2.307	0	2	1_#2_#3_#4_0/2#5_	4_0/2	-	0	1			1.159	6	0	1_#2_#3_#4_6/0#5_	4_6/0	-	1	0			2.539	0	1	1_#2_#3_#4_0/1#5_	4_0/1	-	0	1			1.773	0	4	1_#2_#3_#4_0/4#5_	4_0/4	-	0	1			0.852	1	0
Mir325	chrX	-	102574421	102574518	98	1	0.451	-	-	-	-	-	0	0			0.517	-	-	-	-	-	0	0			0.279	-	-	-	-	-	0	0			0.731	-	-	-	-	-	0	0			0.273	-	-
Cypt2-ps	chrX	+	102695111	102695978	697	2	0	-	-	-	-	-	0	0			0	-	-	-	-	-	0	0			0	-	-	-	-	-	0	0			0	-	-	-	-	-	0	0			0	-	-
Fgf16	chrX	+	102959816	102971871	3040	3	0	-	-	-	-	-	0	0			0	-	-	-	-	-	0	0			0.004	-	-	-	-	-	0	0			0	-	-	-	-	-	0	0			0.003	-	-
Atrx	chrX	-	102992954	103124711	10244	35	54.442	3	3635	1_#2_#3_#4_#5_#6_#7_#8_#9_0/32,0/1133,1/195,0/75,0/135,0/535,2/365,0/26#10_#11_#12_0/69#13_#14_#15_#16_#17_0/59#18_#19_#20_#21_#22_#23_#24_#25_0/907#26_#27_#28_#29_#30_0/100#31_#32_#33_#34_#35_0/2,0/2	9_3/2496#12_0/69#17_0/59#25_0/907#30_0/100#35_0/4	imprinted	2	14	12	0.001	35.557	1463	0	1_#2_#3_#4_#5_#6_#7_#8_#9_25/0,180/0,50/0,40/0,47/0,453/0,102/0,13/0#10_#11_#12_45/0#13_#14_#15_#16_#17_60/0#18_#19_#20_#21_#22_#23_#24_#25_417/0#26_#27_#28_#29_#30_20/0#31_#32_#33_#34_#35_10/0,1/0	9_910/0#12_45/0#17_60/0#25_417/0#30_20/0#35_11/0	imprinted	14	0	13	0	59.288	5	4129	1_#2_#3_#4_#5_#6_#7_#8_#9_0/39,0/1334,1/242,1/85,0/170,1/678,1/395,0/27#10_#11_#12_0/81#13_#14_#15_#16_#17_0/81#18_#19_#20_#21_#22_#23_#24_#25_0/904#26_#27_#28_#29_#30_1/86#31_#32_#33_#34_#35_0/4,0/3	9_4/2970#12_0/81#17_0/81#25_0/904#30_1/86#35_0/7	imprinted	5	14	12	0.001	47.769	7	5204	1_#2_#3_#4_#5_#6_#7_#8_#9_0/41,0/1279,2/364,0/156,0/318,1/1070,1/138,0/42#10_#11_#12_3/137#13_#14_#15_#16_#17_0/95#18_#19_#20_#21_#22_#23_#24_#25_0/1417#26_#27_#28_#29_#30_0/145#31_#32_#33_#34_#35_0/2,0/0	9_4/3408#12_3/137#17_0/95#25_0/1417#30_0/145#35_0/2	imprinted	4	13	12	0.002	37.117	3206	3
Magt1	chrX	-	103163423	103207238	4524	10	12.065	3	154	1_#2_0/8#3_#4_#5_0/65#6_#7_#8_#9_#10_2/25,1/22,0/5,0/3,0/0,0/0,0/23,0/2,0/1	2_0/8#5_0/65#10_3/81	imprinted	2	9	5	0.014	19.48	267	0	1_#2_7/0#3_#4_#5_67/0#6_#7_#8_#9_#10_122/0,17/0,2/0,6/0,6/0,1/0,28/0,6/0,5/0	2_7/0#5_67/0#10_193/0	imprinted	11	0	5	0	10.165	0	113	1_#2_0/1#3_#4_#5_0/41#6_#7_#8_#9_#10_0/29,0/21,0/2,0/1,0/0,0/0,0/17,0/0,0/1	2_0/1#5_0/41#10_0/71	imprinted	0	8	4	0	11.493	0	253	1_#2_0/0#3_#4_#5_0/100#6_#7_#8_#9_#10_0/77,0/37,0/9,0/2,0/0,0/1,0/19,0/6,0/2	5_0/100#10_0/153	imprinted	0	9	5	0	10.577	118	0
Cox7b	chrX	+	103211039	103217789	1001	3	98.34	0	2	1_0/1#2_#3_0/1,0/0,0/0,0/0	1_0/1#3_0/1	-	0	2			122.677	3	0	1_2/0#2_#3_1/0,0/0,0/0,0/0	1_2/0#3_1/0	-	2	0			70.959	0	1	1_0/1#2_#3_0/0,0/0,0/0,0/0	1_0/1	-	0	1			143.444	4	14	1_4/14#2_#3_0/0,0/0,0/0,0/0	1_4/14	-	1	1			120.66	5	0
Atp7a	chrX	+	103222615	103323499	8147	23	6.109	4	204	1_0/1#2_#3_0/1,0/7#4_#5_#6_#7_#8_#9_#10_#11_#12_#13_#14_#15_#16_#17_0/0#18_#19_0/11#20_#21_#22_#23_2/65,2/74,0/18,0/3,0/0,0/0,0/1,0/0,0/0,0/2,0/2,0/0,0/0,0/2,0/12,0/0,0/4,0/1,0/0,0/0	1_0/1#3_0/8#19_0/11#23_4/184	imprinted	2	15	6	0.005	8.854	617	1	1_5/0#2_#3_5/0,3/0#4_#5_#6_#7_#8_#9_#10_#11_#12_#13_#14_#15_#16_#17_0/0#18_#19_3/0#20_#21_#22_#23_247/0,226/0,13/0,0/0,0/0,3/0,12/0,14/0,0/0,18/0,12/0,9/0,3/0,1/0,36/1,0/0,0/0,7/0,0/0,0/0	1_5/0#3_8/0#19_3/0#23_601/1	imprinted	17	1	10	0.003	6.515	1	251	1_0/10#2_#3_0/3,0/7#4_#5_#6_#7_#8_#9_#10_#11_#12_#13_#14_#15_#16_#17_0/0#18_#19_0/12#20_#21_#22_#23_1/71,0/91,0/13,0/0,0/0,0/0,0/2,0/2,0/0,0/5,0/7,0/2,0/2,0/0,0/11,0/0,0/2,0/10,0/1,0/0	1_0/10#3_0/10#19_0/12#23_1/219	imprinted	1	17	9	0.001	5.473	36	265	1_0/25#2_#3_0/1,2/18#4_#5_#6_#7_#8_#9_#10_#11_#12_#13_#14_#15_#16_#17_0/0#18_#19_0/20#20_#21_#22_#23_15/59,15/62,0/25,0/2,0/0,0/0,0/1,0/0,0/1,0/2,0/1,0/0,1/6,0/7,3/32,0/0,0/2,0/1,0/0,0/0	1_0/25#3_2/19#19_0/20#23_34/201	imprinted	5	17	9	0.027	6.389	1333	2
Tlr13	chrX	+	103338614	103355832	4014	3	0.004	-	-	-	-	-	0	0			0	-	-	-	-	-	0	0			0.007	-	-	-	-	-	0	0			0	-	-	-	-	-	0	0			0.009	-	-
Pgk1	chrX	+	103382463	103399038	1801	11	0.943	12	27	1_12/27#2_#3_#4_#5_#6_#7_#8_#9_#10_#11_	1_12/27	-	1	1			1.243	33	0	1_33/0#2_#3_#4_#5_#6_#7_#8_#9_#10_#11_	1_33/0	-	1	0			0.516	0	11	1_0/11#2_#3_#4_#5_#6_#7_#8_#9_#10_#11_	1_0/11	-	0	1			1.604	13	160	1_13/160#2_#3_#4_#5_#6_#7_#8_#9_#10_#11_	1_13/160	-	1	1			0.928	76	0
Taf9b	chrX	-	103402213	103415181	2583	7	0.314	1	6	1_#2_#3_#4_#5_#6_#7_0/0,0/0,0/1,0/3,1/1,0/0,0/0,0/0,0/1,0/0	7_1/6	-	1	4			0.366	3	0	1_#2_#3_#4_#5_#6_#7_0/0,0/0,0/0,0/0,1/0,1/0,0/0,0/0,0/0,1/0	7_3/0	-	3	0			0.354	0	4	1_#2_#3_#4_#5_#6_#7_0/0,0/0,0/0,0/1,0/2,0/1,0/0,0/0,0/0,0/0	7_0/4	-	0	3			0.327	2	5	1_#2_#3_#4_#5_#6_#7_0/0,2/0,0/0,0/0,0/3,0/2,0/0,0/0,0/0,0/0	7_2/5	-	1	2			0.324	2	0
Fnd3c2	chrX	-	103430585	103450711	3658	20	0.004	-	-	-	-	-	0	0			0.009	-	-	-	-	-	0	0			0	-	-	-	-	-	0	0			0	-	-	-	-	-	0	0			0	-	-
Fndc3c1	chrX	-	103615380	103680568	4814	27	0.04	0	1	1_0/0#2_0/0#3_#4_0/0#5_#6_#7_0/0,0/0,0/0#8_0/0#9_#10_#11_0/0#12_0/0#13_0/0#14_#15_#16_#17_#18_#19_#20_#21_#22_0/0#23_#24_#25_#26_#27_0/0,0/1	27_0/1	-	0	1			1.046	36	0	1_2/0#2_4/0#3_#4_0/0#5_#6_#7_0/0,0/0,0/0#8_0/0#9_#10_#11_0/0#12_0/0#13_0/0#14_#15_#16_#17_#18_#19_#20_#21_#22_6/0#23_#24_#25_#26_#27_5/0,19/0	1_2/0#2_4/0#22_6/0#27_24/0	-	5	0			0.147	0	12	1_0/0#2_0/0#3_#4_0/0#5_#6_#7_0/0,0/0,0/0#8_0/0#9_#10_#11_0/0#12_0/0#13_0/1#14_#15_#16_#17_#18_#19_#20_#21_#22_0/1#23_#24_#25_#26_#27_0/0,0/10	13_0/1#22_0/1#27_0/10	-	0	3			0.069	0	5	1_0/0#2_0/0#3_#4_0/0#5_#6_#7_0/0,0/0,0/0#8_0/0#9_#10_#11_0/0#12_0/0#13_0/0#14_#15_#16_#17_#18_#19_#20_#21_#22_0/2#23_#24_#25_#26_#27_0/1,0/2	22_0/2#27_0/3	-	0	3			0.063	-	-
Cysltr1	chrX	-	103771856	103798801	2754	4	0	-	-	-	-	-	0	0			0.025	-	-	-	-	-	0	0			0	-	-	-	-	-	0	0			0	-	-	-	-	-	0	0			0.006	-	-
Gm5127	chrX	+	103778525	103905896	1809	4	0	-	-	-	-	-	0	0			0	-	-	-	-	-	0	0			0	-	-	-	-	-	0	0			0	-	-	-	-	-	0	0			0	-	-
Zcchc5	chrX	-	104032421	104035982	2947	2	0.003	-	-	-	-	-	0	0			0.011	-	-	-	-	-	0	0			0	-	-	-	-	-	0	0			0.003	-	-	-	-	-	0	0			0.003	-	-
Lpar4	chrX	+	104115964	104129238	4237	3	2.43	0	38	1_0/0#2_#3_0/2,0/19,0/15,0/0,0/0,0/2,0/0,0/0,0/0,0/0,0/0,0/0,0/0,0/0,0/0,0/0,0/0	3_0/38	imprinted	0	4	2	0	8.24	95	1	1_1/0#2_#3_6/1,31/0,34/0,6/0,4/0,1/0,0/0,0/0,0/0,4/0,0/0,2/0,0/0,2/0,0/0,2/0,2/0	1_1/0#3_94/1	-	12	1	3	0.039	4.207	0	93	1_0/1#2_#3_0/3,0/45,0/42,0/0,0/0,0/1,0/0,0/0,0/0,0/1,0/0,0/0,0/0,0/0,0/0,0/0,0/0	1_0/1#3_0/92	imprinted	0	6	2	0	4.277	0	109	1_0/0#2_#3_0/4,0/52,0/51,0/0,0/0,0/0,0/0,0/0,0/0,0/2,0/0,0/0,0/0,0/0,0/0,0/0,0/0	3_0/109	imprinted	0	4	2	0	4.611	46	0
P2ry10	chrX	+	104284674	104300309	2827	3	0	-	-	-	-	-	0	0			0	-	-	-	-	-	0	0			0	-	-	-	-	-	0	0			0	-	-	-	-	-	0	0			0	-	-
A630033H20Rik	chrX	+	104344266	104369000	3044	2	0	-	-	-	-	-	0	0			0.011	-	-	-	-	-	0	0			0	-	-	-	-	-	0	0			0.003	-	-	-	-	-	0	0			0.003	-	-
Gpr174	chrX	+	104451217	104492108	5211	5	0	-	-	-	-	-	0	0			0.01	-	-	-	-	-	0	0			0	-	-	-	-	-	0	0			0	-	-	-	-	-	0	0			0	-	-
Itm2a	chrX	-	104592534	104598699	1632	6	0.015	-	-	-	-	-	0	0			5.317	111	0	1_#2_7/0#3_#4_#5_#6_0/0,0/0,36/0,50/0,18/0	2_7/0#6_104/0	imprinted	4	0	4	0	1.525	0	31	1_#2_0/1#3_#4_#5_#6_0/0,0/0,0/3,0/21,0/6	2_0/1#6_0/30	-	0	4			0.036	-	-	-	-	-	0	0			1.284	61	0
4933401B06Rik	chrX	+	104737921	104739139	1219	1	0	-	-	-	-	-	0	0			0	-	-	-	-	-	0	0			0	-	-	-	-	-	0	0			0	-	-	-	-	-	0	0			0	-	-
Tbx22	chrX	+	104863303	104884319	5222	9	0	-	-	-	-	-	0	0			0	-	-	-	-	-	0	0			0	-	-	-	-	-	0	0			0	-	-	-	-	-	0	0			0	-	-
2610002M06Rik	chrX	-	104978090	105011673	5842	8	0.005	-	-	-	-	-	0	0			2.401	125	1	1_#2_#3_#4_#5_#6_1/0#7_#8_0/0,0/0,0/0,0/0,1/0,1/0,1/0,0/0,2/0,16/0,1/0,0/0,0/0,0/0,3/0,8/0,19/1,12/0,6/0,18/0,3/0,2/0,5/0,11/0,11/0,0/0,0/0,0/0,0/0,0/0,0/0,4/0,0/0	6_1/0#8_124/1	imprinted	19	1	7	0.007	1.913	0	161	1_#2_#3_#4_#5_#6_0/0#7_#8_0/0,0/1,0/0,0/0,0/0,0/1,0/1,0/3,0/0,0/7,0/5,0/0,0/1,0/1,0/0,0/1,0/24,0/25,0/0,0/48,0/28,0/5,0/1,0/2,0/2,0/0,0/0,0/1,0/0,0/3,0/1,0/0,0/0	8_0/161	imprinted	0	20	5	0	0	-	-	-	-	-	0	0			2.692	170	0
Fam46d	chrX	+	105011911	105068248	3004	6	0	-	-	-	-	-	0	0			0	-	-	-	-	-	0	0			0.005	-	-	-	-	-	0	0			0	-	-	-	-	-	0	0			0.003	-	-
Gm732	chrX	-	105141074	105143775	1661	2	0	-	-	-	-	-	0	0			0	-	-	-	-	-	0	0			0	-	-	-	-	-	0	0			0	-	-	-	-	-	0	0			0	-	-
Brwd3	chrX	-	105937547	106029694	6434	41	7.924	0	361	1_#2_#3_#4_#5_#6_0/1#7_#8_#9_#10_#11_#12_#13_#14_0/5#15_#16_0/4,0/1#17_#18_#19_0/283#20_#21_#22_#23_#24_#25_#26_#27_0/0#28_#29_0/5#30_#31_#32_#33_0/31#34_#35_0/15#36_#37_#38_#39_#40_#41_0/2,0/5,0/9	6_0/1#14_0/5#16_0/5#19_0/283#29_0/5#33_0/31#35_0/15#41_0/16	imprinted	0	11	4	0	4.637	326	0	1_#2_#3_#4_#5_#6_0/0#7_#8_#9_#10_#11_#12_#13_#14_1/0#15_#16_4/0,1/0#17_#18_#19_78/0#20_#21_#22_#23_#24_#25_#26_#27_39/0#28_#29_1/0#30_#31_#32_#33_183/0#34_#35_13/0#36_#37_#38_#39_#40_#41_0/0,3/0,3/0	14_1/0#16_5/0#19_78/0#27_39/0#29_1/0#33_183/0#35_13/0#41_6/0	imprinted	10	0	4	0	5.383	1	261	1_#2_#3_#4_#5_#6_0/0#7_#8_#9_#10_#11_#12_#13_#14_0/0#15_#16_0/2,0/3#17_#18_#19_0/184#20_#21_#22_#23_#24_#25_#26_#27_1/7#28_#29_0/3#30_#31_#32_#33_0/30#34_#35_0/20#36_#37_#38_#39_#40_#41_0/0,0/3,0/9	16_0/5#19_0/184#27_1/7#29_0/3#33_0/30#35_0/20#41_0/12	imprinted	1	9	5	0.022	4.589	0	296	1_#2_#3_#4_#5_#6_0/2#7_#8_#9_#10_#11_#12_#13_#14_0/3#15_#16_0/3,0/3#17_#18_#19_0/195#20_#21_#22_#23_#24_#25_#26_#27_0/2#28_#29_0/2#30_#31_#32_#33_0/31#34_#35_0/23#36_#37_#38_#39_#40_#41_0/2,0/17,0/13	6_0/2#14_0/3#16_0/6#19_0/195#27_0/2#29_0/2#33_0/31#35_0/23#41_0/32	imprinted	0	12	5	0	3.875	675	0
2810403D21Rik	chrX	+	106029817	106082235	1005	5	0.573	-	-	-	-	-	0	0			1.309	-	-	-	-	-	0	0			0.45	-	-	-	-	-	0	0			0.789	-	-	-	-	-	0	0			0.727	-	-
5730416F02Rik	chrX	+	106196824	106197635	812	1	0.036	-	-	-	-	-	0	0			0	-	-	-	-	-	0	0			0	-	-	-	-	-	0	0			0	-	-	-	-	-	0	0			0.011	-	-
Hmgn5	chrX	-	106199876	106208719	1907	6	19.07	0	220	1_#2_#3_#4_#5_#6_0/12,0/208	6_0/220	imprinted	0	2	2	0	1.541	10	0	1_#2_#3_#4_#5_#6_2/0,8/0	6_10/0	-	2	0			9.684	1	173	1_#2_#3_#4_#5_#6_0/9,1/164	6_1/173	imprinted	1	2	2	0.002	16.088	0	625	1_#2_#3_#4_#5_#6_0/7,0/618	6_0/625	imprinted	0	2	2	0	7.524	212	0
Sh3bgrl	chrX	+	106290746	106357806	2836	4	29.273	0	347	1_#2_#3_#4_0/18,0/51,0/159,0/3,0/3,0/18,0/45,0/46,0/4	4_0/347	imprinted	0	9	6	0	45.177	833	0	1_#2_#3_#4_30/0,142/0,476/0,3/0,16/0,56/0,49/0,61/0,0/0	4_833/0	imprinted	8	0	7	0	36.203	0	411	1_#2_#3_#4_0/21,0/56,0/185,0/5,0/4,0/36,0/49,0/51,0/4	4_0/411	imprinted	0	9	6	0	24.226	0	626	1_#2_#3_#4_0/27,0/134,0/267,0/5,0/4,0/35,0/75,0/75,0/4	4_0/626	imprinted	0	9	6	0	18.63	473	3
Gm6377	chrX	+	106392095	106395784	2801	2	0.221	-	-	-	-	-	0	0			0.187	1	0	1_#2_1/0,0/0,0/0	2_1/0	-	1	0			0.088	0	1	1_#2_0/1,0/0,0/0	2_0/1	-	0	1			0.188	0	2	1_#2_0/1,0/0,0/1	2_0/2	-	0	2			0.121	-	-
Gm7134	chrX	+	107568092	107570495	2404	1	0.092	-	-	-	-	-	0	0			0.063	-	-	-	-	-	0	0			0.057	-	-	-	-	-	0	0			0.093	-	-	-	-	-	0	0			0.022	-	-
Pou3f4	chrX	+	108009804	108010889	1086	1	0	-	-	-	-	-	0	0			10.293	-	-	-	-	-	0	0			11.903	-	-	-	-	-	0	0			0	-	-	-	-	-	0	0			8.204	-	-
Cylc1	chrX	+	108305757	108319213	1963	5	0	-	-	-	-	-	0	0			0	-	-	-	-	-	0	0			0	-	-	-	-	-	0	0			0	-	-	-	-	-	0	0			0	-	-
Rps6ka6	chrX	-	108501801	108651554	4314	25	3.992	0	122	1_#2_#3_#4_#5_#6_0/95#7_#8_0/0#9_#10_#11_#12_#13_#14_#15_0/0#16_#17_#18_#19_#20_#21_#22_#23_0/11#24_#25_0/10,0/6,0/0,0/0	6_0/95#23_0/11#25_0/16	imprinted	0	4	3	0	6.353	173	0	1_#2_#3_#4_#5_#6_143/0#7_#8_1/0#9_#10_#11_#12_#13_#14_#15_2/0#16_#17_#18_#19_#20_#21_#22_#23_5/0#24_#25_3/0,19/0,0/0,0/0	6_143/0#8_1/0#15_2/0#23_5/0#25_22/0	imprinted	6	0	2	0	9.563	0	244	1_#2_#3_#4_#5_#6_0/196#7_#8_0/1#9_#10_#11_#12_#13_#14_#15_0/0#16_#17_#18_#19_#20_#21_#22_#23_0/28#24_#25_0/7,0/12,0/0,0/0	6_0/196#8_0/1#23_0/28#25_0/19	imprinted	0	5	4	0	3.256	0	304	1_#2_#3_#4_#5_#6_0/277#7_#8_0/0#9_#10_#11_#12_#13_#14_#15_0/0#16_#17_#18_#19_#20_#21_#22_#23_0/14#24_#25_0/8,0/4,0/0,0/1	6_0/277#23_0/14#25_0/13	imprinted	0	5	3	0	1.834	192	0
Hdx	chrX	-	108688813	108810688	4261	10	0	-	-	-	-	-	0	0			1.973	-	-	-	-	-	0	0			2.051	-	-	-	-	-	0	0			0.006	-	-	-	-	-	0	0			1.236	-	-
Tex16	chrX	+	109207129	109240935	3972	4	0	-	-	-	-	-	0	0			0	-	-	-	-	-	0	0			0	-	-	-	-	-	0	0			0	-	-	-	-	-	0	0			0	-	-
4933403O08Rik	chrX	+	109352658	109357461	1520	3	0	-	-	-	-	-	0	0			0.022	-	-	-	-	-	0	0			0	-	-	-	-	-	0	0			0	-	-	-	-	-	0	0			0	-	-
Apool	chrX	+	109425017	109486039	960	9	9.08	-	-	-	-	-	0	0			14.577	-	-	-	-	-	0	0			9.742	-	-	-	-	-	0	0			8.743	-	-	-	-	-	0	0			8.776	-	-
Satl1	chrX	-	109497914	109520388	2412	6	0.012	-	-	-	-	-	0	0			0.063	-	-	-	-	-	0	0			0.011	-	-	-	-	-	0	0			0.03	-	-	-	-	-	0	0			0.03	-	-
2010106E10Rik	chrX	+	109608883	109671952	1287	7	0	-	-	-	-	-	0	0			0	-	-	-	-	-	0	0			0	-	-	-	-	-	0	0			0	-	-	-	-	-	0	0			0.007	-	-
Zfp711	chrX	+	109714135	109748671	4330	9	0.003	-	-	-	-	-	0	0			0.078	-	-	-	-	-	0	0			0.125	-	-	-	-	-	0	0			0	-	-	-	-	-	0	0			0.01	-	-
Pof1b	chrX	-	109752036	109812260	3890	17	0.004	-	-	-	-	-	0	0			0	-	-	-	-	-	0	0			0	-	-	-	-	-	0	0			0	-	-	-	-	-	0	0			0	-	-
Chm	chrX	-	110154201	110299124	4867	15	8.417	38	33	1_#2_#3_#4_#5_2/1,19/20,5/4#6_#7_#8_#9_#10_#11_12/8#12_#13_#14_#15_	5_26/25#11_12/8	-	4	4	3	0.027	9.086	68	9	1_#2_#3_#4_#5_2/0,30/6,21/3#6_#7_#8_#9_#10_#11_15/0#12_#13_#14_#15_	5_53/9#11_15/0	imprinted	4	2	3	0.041	5.934	4	32	1_#2_#3_#4_#5_0/3,4/18,0/4#6_#7_#8_#9_#10_#11_0/7#12_#13_#14_#15_	5_4/25#11_0/7	imprinted	1	4	2	0.064	10.022	160	123	1_#2_#3_#4_#5_7/9,112/81,22/17#6_#7_#8_#9_#10_#11_19/16#12_#13_#14_#15_	5_141/107#11_19/16	-	4	4	4	0.028	8.476	169	58
Mir361	chrX	-	110188433	110188502	70	1	0	-	-	-	-	-	0	0			0	-	-	-	-	-	0	0			0	-	-	-	-	-	0	0			0	-	-	-	-	-	0	0			0	-	-
Dach2	chrX	+	110411865	110948700	5991	12	0.015	-	-	-	-	-	0	0			0.025	-	-	-	-	-	0	0			0.007	-	-	-	-	-	0	0			0.006	-	-	-	-	-	0	0			0.013	-	-
Klhl4	chrX	+	111588129	111674307	3266	11	0	-	-	-	-	-	0	0			0	-	-	-	-	-	0	0			0.004	-	-	-	-	-	0	0			0	-	-	-	-	-	0	0			0	-	-
Ube2dnl	chrX	+	112018621	112019550	743	2	0.1	-	-	-	-	-	0	0			0.045	-	-	-	-	-	0	0			0.074	-	-	-	-	-	0	0			0.032	-	-	-	-	-	0	0			0.012	-	-
4930524E20Rik	chrX	+	112021191	112022119	743	2	0	-	-	-	-	-	0	0			0	-	-	-	-	-	0	0			0	-	-	-	-	-	0	0			0	-	-	-	-	-	0	0			0	-	-
Cpxcr1	chrX	+	113562553	113592392	1596	3	0	-	-	-	-	-	0	0			0	-	-	-	-	-	0	0			0	-	-	-	-	-	0	0			0	-	-	-	-	-	0	0			0	-	-
Gm14920	chrX	+	114128366	114128713	348	1	0	-	-	-	-	-	0	0			0	-	-	-	-	-	0	0			0	-	-	-	-	-	0	0			0	-	-	-	-	-	0	0			0	-	-
Tgif2lx2	chrX	+	115540836	115541867	1032	1	0	-	-	-	-	-	0	0			0	-	-	-	-	-	0	0			0	-	-	-	-	-	0	0			0	-	-	-	-	-	0	0			0	-	-
Tgif2lx1	chrX	-	115593317	115594338	1022	1	0	-	-	-	-	-	0	0			0	-	-	-	-	-	0	0			0	-	-	-	-	-	0	0			0	-	-	-	-	-	0	0			0	-	-
Pabpc5	chrX	+	117040805	117043774	2434	2	1.136	0	5	1_#2_0/5	2_0/5	-	0	1			0.312	7	0	1_#2_7/0	2_7/0	-	1	0			0.966	0	7	1_#2_0/7	2_0/7	-	0	1			0.651	0	6	1_#2_0/6	2_0/6	-	0	1			0.015	-	-
Pcdh11x	chrX	+	117403936	118020059	4481	13	2.273	0	5	1_#2_#3_0/5#4_#5_#6_#7_#8_#9_#10_#11_#12_#13_0/0	3_0/5	-	0	1			3.515	9	0	1_#2_#3_7/0#4_#5_#6_#7_#8_#9_#10_#11_#12_#13_2/0	3_7/0#13_2/0	-	2	0			1.475	0	1	1_#2_#3_0/1#4_#5_#6_#7_#8_#9_#10_#11_#12_#13_0/0	3_0/1	-	0	1			0.227	-	-	-	-	-	0	0			0.611	5	0
Nap1l3	chrX	-	119508169	119510994	2826	1	0	-	-	-	-	-	0	0			0.615	12	0	1_0/0,0/0,2/0,6/0,4/0,0/0,0/0,0/0,0/0	1_12/0	-	3	0			0.74	0	9	1_0/0,0/0,0/1,0/7,0/0,0/1,0/0,0/0,0/0	1_0/9	-	0	3			0	-	-	-	-	-	0	0			1.743	42	0
3110007F17Rik	chrX	+	120217168	120256902	920	4	0	-	-	-	-	-	0	0			1.022	-	-	-	-	-	0	0			0	-	-	-	-	-	0	0			0	-	-	-	-	-	0	0			0.646	-	-
LOC631360	chrX	-	121240948	121249519	3062	6	0	-	-	-	-	-	0	0			0.006	-	-	-	-	-	0	0			0	-	-	-	-	-	0	0			0	-	-	-	-	-	0	0			0	-	-
4932411N23Rik	chrX	-	123346994	123350397	3404	1	0	-	-	-	-	-	0	0			0	-	-	-	-	-	0	0			0	-	-	-	-	-	0	0			0	-	-	-	-	-	0	0			0.003	-	-
Gm381	chrX	-	123440113	123442149	2037	1	0	-	-	-	-	-	0	0			0	-	-	-	-	-	0	0			0.007	-	-	-	-	-	0	0			0	-	-	-	-	-	0	0			0	-	-
Gm382	chrX	+	123574504	123598518	4070	3	0	-	-	-	-	-	0	0			0	-	-	-	-	-	0	0			0	-	-	-	-	-	0	0			0	-	-	-	-	-	0	0			0	-	-
4921511C20Rik	chrX	+	123928825	123930430	1606	1	0	-	-	-	-	-	0	0			0.011	-	-	-	-	-	0	0			0	-	-	-	-	-	0	0			0	-	-	-	-	-	0	0			0	-	-
Diap2	chrX	+	126284278	126863393	4263	26	4.994	0	70	1_#2_#3_#4_#5_#6_#7_#8_#9_#10_#11_#12_#13_#14_#15_#16_#17_#18_#19_#20_#21_#22_#23_#24_0/70#25_#26_	24_0/70	-	0	1			3.123	42	0	1_#2_#3_#4_#5_#6_#7_#8_#9_#10_#11_#12_#13_#14_#15_#16_#17_#18_#19_#20_#21_#22_#23_#24_42/0#25_#26_	24_42/0	-	1	0			4.849	0	97	1_#2_#3_#4_#5_#6_#7_#8_#9_#10_#11_#12_#13_#14_#15_#16_#17_#18_#19_#20_#21_#22_#23_#24_0/97#25_#26_	24_0/97	-	0	1			3.675	0	83	1_#2_#3_#4_#5_#6_#7_#8_#9_#10_#11_#12_#13_#14_#15_#16_#17_#18_#19_#20_#21_#22_#23_#24_0/83#25_#26_	24_0/83	-	0	1			3.81	97	0
Pcdh19	chrX	-	130117399	130223532	10295	6	0.346	-	-	-	-	-	0	0			1.206	-	-	-	-	-	0	0			0.411	-	-	-	-	-	0	0			0.895	0	3	1_#2_#3_#4_#5_#6_0/3	6_0/3	-	0	1			1.099	-	-
Tnmd	chrX	+	130385547	130400116	1325	7	0.011	-	-	-	-	-	0	0			0	-	-	-	-	-	0	0			0.01	-	-	-	-	-	0	0			0.006	-	-	-	-	-	0	0			0.067	-	-
Tspan6	chrX	-	130425609	130432968	1763	8	23.71	-	-	-	-	-	0	0			0.649	-	-	-	-	-	0	0			0.062	-	-	-	-	-	0	0			29.956	-	-	-	-	-	0	0			0.105	-	-
Srpx2	chrX	+	130442965	130467001	2938	12	0.642	0	1	1_#2_#3_#4_#5_#6_#7_#8_#9_0/1#10_#11_#12_0/0	9_0/1	-	0	1			2.442	9	0	1_#2_#3_#4_#5_#6_#7_#8_#9_9/0#10_#11_#12_0/0	9_9/0	-	1	0			0.047	-	-	-	-	-	0	0			1.458	0	10	1_#2_#3_#4_#5_#6_#7_#8_#9_0/10#10_#11_#12_0/0	9_0/10	-	0	1			15.192	91	2
Sytl4	chrX	-	130470924	130516322	3724	17	0.014	-	-	-	-	-	0	0			0.291	-	-	-	-	-	0	0			0.261	-	-	-	-	-	0	0			0.016	-	-	-	-	-	0	0			1.64	4	0
Cstf2	chrX	+	130593888	130621360	4352	14	17.807	0	30	1_#2_0/30#3_#4_#5_#6_#7_#8_#9_#10_#11_#12_#13_#14_	2_0/30	-	0	1			15.934	21	0	1_#2_21/0#3_#4_#5_#6_#7_#8_#9_#10_#11_#12_#13_#14_	2_21/0	-	1	0			15.111	0	48	1_#2_0/48#3_#4_#5_#6_#7_#8_#9_#10_#11_#12_#13_#14_	2_0/48	-	0	1			19.405	0	45	1_#2_0/45#3_#4_#5_#6_#7_#8_#9_#10_#11_#12_#13_#14_	2_0/45	-	0	1			18.117	24	0
Nox1	chrX	-	130621685	130646247	1692	13	0.075	-	-	-	-	-	0	0			0.06	-	-	-	-	-	0	0			0.028	-	-	-	-	-	0	0			0.071	-	-	-	-	-	0	0			0.052	-	-
Xkrx	chrX	-	130683584	130696467	2874	3	0.052	-	-	-	-	-	0	0			0.024	-	-	-	-	-	0	0			0.043	-	-	-	-	-	0	0			0.084	-	-	-	-	-	0	0			0.093	-	-
Arl13a	chrX	+	130722040	130742569	1742	10	0.068	-	-	-	-	-	0	0			0.039	-	-	-	-	-	0	0			0.086	-	-	-	-	-	0	0			0.073	-	-	-	-	-	0	0			0.051	-	-
Trmt2b	chrX	-	130757494	130811523	3338	14	1.226	5	7	1_#2_#3_#4_#5_#6_#7_#8_#9_#10_4/4#11_#12_0/0#13_0/3#14_1/0	10_4/4#13_0/3#14_1/0	-	2	2			1.867	14	0	1_#2_#3_#4_#5_#6_#7_#8_#9_#10_2/0#11_#12_0/0#13_3/0#14_9/0	10_2/0#13_3/0#14_9/0	-	3	0			1.102	1	15	1_#2_#3_#4_#5_#6_#7_#8_#9_#10_0/9#11_#12_0/1#13_1/3#14_0/2	10_0/9#12_0/1#13_1/3#14_0/2	-	1	4			1.532	0	13	1_#2_#3_#4_#5_#6_#7_#8_#9_#10_0/8#11_#12_0/1#13_0/2#14_0/2	10_0/8#12_0/1#13_0/2#14_0/2	-	0	4			2.043	24	6
Tmem35	chrX	+	130829764	130840508	1918	2	0	-	-	-	-	-	0	0			6.062	-	-	-	-	-	0	0			2.593	-	-	-	-	-	0	0			0	-	-	-	-	-	0	0			3.916	-	-
Cenpi	chrX	+	130842702	130897178	3148	23	8.516	0	63	1_#2_#3_#4_0/8#5_#6_#7_#8_#9_#10_#11_#12_#13_#14_#15_#16_#17_0/1#18_0/54#19_#20_#21_#22_#23_	4_0/8#17_0/1#18_0/54	imprinted	0	3	2	0	8.097	57	0	1_#2_#3_#4_13/0#5_#6_#7_#8_#9_#10_#11_#12_#13_#14_#15_#16_#17_3/0#18_41/0#19_#20_#21_#22_#23_	4_13/0#17_3/0#18_41/0	imprinted	3	0	2	0	6.154	0	57	1_#2_#3_#4_0/5#5_#6_#7_#8_#9_#10_#11_#12_#13_#14_#15_#16_#17_0/1#18_0/51#19_#20_#21_#22_#23_	4_0/5#17_0/1#18_0/51	-	0	3			9.002	1	173	1_#2_#3_#4_0/8#5_#6_#7_#8_#9_#10_#11_#12_#13_#14_#15_#16_#17_1/22#18_0/143#19_#20_#21_#22_#23_	4_0/8#17_1/22#18_0/143	imprinted	1	3	3	0.012	2.228	26	0
Drp2	chrX	+	130939319	130991112	6983	23	0.421	0	5	1_#2_#3_#4_#5_#6_#7_#8_#9_#10_#11_#12_#13_#14_#15_#16_#17_#18_#19_#20_#21_#22_#23_0/0,0/0,0/5,0/0,0/0,0/0,0/0,0/0,0/0,0/0	23_0/5	-	0	1			0.253	2	0	1_#2_#3_#4_#5_#6_#7_#8_#9_#10_#11_#12_#13_#14_#15_#16_#17_#18_#19_#20_#21_#22_#23_0/0,0/0,1/0,0/0,0/0,0/0,1/0,0/0,0/0,0/0	23_2/0	-	2	0			0.066	-	-	-	-	-	0	0			0.909	0	20	1_#2_#3_#4_#5_#6_#7_#8_#9_#10_#11_#12_#13_#14_#15_#16_#17_#18_#19_#20_#21_#22_#23_0/2,0/0,0/5,0/2,0/1,0/1,0/0,0/9,0/0,0/0	23_0/20	-	0	6			0.258	8	0
Taf7l	chrX	-	130994655	131011029	1935	13	0.012	-	-	-	-	-	0	0			0.096	-	-	-	-	-	0	0			0.026	-	-	-	-	-	0	0			0.027	-	-	-	-	-	0	0			0.009	-	-
Timm8a1	chrX	-	131071797	131076168	1183	2	2.878	-	-	-	-	-	0	0			4.425	-	-	-	-	-	0	0			3.373	-	-	-	-	-	0	0			5.63	-	-	-	-	-	0	0			2.975	-	-
Btk	chrX	-	131076880	131117679	2535	19	0.017	-	-	-	-	-	0	0			0.007	-	-	-	-	-	0	0			0.011	-	-	-	-	-	0	0			0.009	-	-	-	-	-	0	0			0	-	-
Rpl36a	chrX	+	131120193	131122601	489	5	1.905	-	-	-	-	-	0	0			3.716	-	-	-	-	-	0	0			2.918	-	-	-	-	-	0	0			1.674	-	-	-	-	-	0	0			0.996	-	-
Gla	chrX	-	131122708	131135544	3032	7	2.364	-	-	-	-	-	0	0			3.523	-	-	-	-	-	0	0			2.931	-	-	-	-	-	0	0			2.579	-	-	-	-	-	0	0			2.731	-	-
Hnrnph2	chrX	+	131135825	131141593	2364	4	22.529	-	-	-	-	-	0	0			11.549	-	-	-	-	-	0	0			23.073	-	-	-	-	-	0	0			13.739	-	-	-	-	-	0	0			12.406	-	-
Armcx1	chrX	+	131252477	131256456	2470	6	12.209	0	240	1_#2_#3_0/16#4_0/27,0/1#5_#6_0/104,0/46,0/3,0/3,0/1,0/23,0/0,0/16	3_0/16#4_0/28#6_0/196	imprinted	0	10	6	0	16.671	255	0	1_#2_#3_12/0#4_9/0,3/0#5_#6_104/0,38/0,7/0,11/0,16/0,34/0,0/0,21/0	3_12/0#4_12/0#6_231/0	imprinted	10	0	9	0	16.645	3	360	1_#2_#3_0/37#4_0/32,0/6#5_#6_3/162,0/58,0/7,0/7,0/5,0/27,0/0,0/19	3_0/37#4_0/38#6_3/285	imprinted	1	10	8	0.002	19.83	2	494	1_#2_#3_0/47#4_0/27,0/0#5_#6_2/199,0/117,0/3,0/3,0/6,0/41,0/0,0/51	3_0/47#4_0/27#6_2/420	imprinted	1	9	6	0.002	29.343	567	1
Armcx6	chrX	-	131282994	131285958	2034	4	7.029	0	194	1_#2_#3_#4_0/1,0/187,0/6	4_0/194	-	0	3			7.139	135	0	1_#2_#3_#4_7/0,111/0,17/0	4_135/0	imprinted	3	0	3	0	2.285	0	59	1_#2_#3_#4_0/2,0/57,0/0	4_0/59	-	0	2			7.308	0	346	1_#2_#3_#4_0/2,0/318,0/26	4_0/346	imprinted	0	3	2	0	7.328	274	0
Armcx3	chrX	+	131291107	131295995	3385	5	1.105	0	2	1_#2_#3_#4_0/2#5_0/0	4_0/2	-	0	1			1.736	1	0	1_#2_#3_#4_1/0#5_0/0	4_1/0	-	1	0			0.972	-	-	-	-	-	0	0			1.29	0	1	1_#2_#3_#4_0/0#5_0/1	5_0/1	-	0	1			0.984	-	-
Armcx2	chrX	-	131338681	131343760	3778	5	13.756	0	254	1_#2_0/3#3_0/100,0/26,0/7#4_0/4#5_0/1,0/62,0/30,0/12,0/9	2_0/3#3_0/133#4_0/4#5_0/114	imprinted	0	10	7	0	18.862	425	0	1_#2_5/0#3_161/0,100/0,3/0#4_2/0#5_8/0,50/0,51/0,13/0,32/0	2_5/0#3_264/0#4_2/0#5_154/0	imprinted	10	0	7	0	10.808	0	220	1_#2_0/0#3_0/85,0/24,0/4#4_0/3#5_0/7,0/51,0/25,0/13,0/8	3_0/113#4_0/3#5_0/104	imprinted	0	9	7	0	14.265	0	519	1_#2_0/7#3_0/218,0/63,0/4#4_0/8#5_0/18,0/83,0/55,0/42,0/21	2_0/7#3_0/285#4_0/8#5_0/219	imprinted	0	10	9	0	13.299	569	0
Nxf2	chrX	-	131479070	131499293	2372	22	0	-	-	-	-	-	0	0			0	-	-	-	-	-	0	0			0	-	-	-	-	-	0	0			0.003	-	-	-	-	-	0	0			0.004	-	-
Zmat1	chrX	-	131505911	131543748	3504	7	2.201	0	37	1_#2_#3_#4_#5_#6_#7_0/0,0/0,0/0,0/3,0/0,0/31,0/3	7_0/37	-	0	3			0.797	8	0	1_#2_#3_#4_#5_#6_#7_0/0,1/0,0/0,0/0,0/0,7/0,0/0	7_8/0	-	2	0			1.057	0	24	1_#2_#3_#4_#5_#6_#7_0/0,0/1,0/0,0/3,0/0,0/17,0/3	7_0/24	-	0	4			1.697	0	38	1_#2_#3_#4_#5_#6_#7_0/0,0/0,0/1,0/3,0/0,0/32,0/2	7_0/38	-	0	4			1.104	23	0
Gm15023	chrX	-	131702163	131712171	3698	5	0	-	-	-	-	-	0	0			0	-	-	-	-	-	0	0			0	-	-	-	-	-	0	0			0	-	-	-	-	-	0	0			0	-	-
Tceal6	chrX	-	131743225	131745226	1115	3	0	-	-	-	-	-	0	0			0	-	-	-	-	-	0	0			0	-	-	-	-	-	0	0			0	-	-	-	-	-	0	0			0	-	-
Pramel3	chrX	+	131836855	131847175	3673	5	0	-	-	-	-	-	0	0			0	-	-	-	-	-	0	0			0	-	-	-	-	-	0	0			0	-	-	-	-	-	0	0			0	-	-
Gm5128	chrX	+	131907823	131917932	3836	5	0	-	-	-	-	-	0	0			0	-	-	-	-	-	0	0			0	-	-	-	-	-	0	0			0	-	-	-	-	-	0	0			0	-	-
AV320801	chrX	+	132029127	132039133	3698	5	0	-	-	-	-	-	0	0			0	-	-	-	-	-	0	0			0	-	-	-	-	-	0	0			0	-	-	-	-	-	0	0			0	-	-
Nxf7	chrX	-	132114326	132128394	1863	22	0	-	-	-	-	-	0	0			0.008	-	-	-	-	-	0	0			0	-	-	-	-	-	0	0			0	-	-	-	-	-	0	0			0	-	-
Prame	chrX	-	132147541	132162244	2267	10	0.007	-	-	-	-	-	0	0			0	-	-	-	-	-	0	0			0	-	-	-	-	-	0	0			0.014	-	-	-	-	-	0	0			0	-	-
1700008I05Rik	chrX	-	132189237	132228329	1776	10	0.228	-	-	-	-	-	0	0			0.057	-	-	-	-	-	0	0			0.015	-	-	-	-	-	0	0			0.689	0	1	1_#2_#3_#4_#5_0/1#6_#7_#8_#9_#10_0/0	5_0/1	-	0	1			0.059	-	-
Tmsb15a	chrX	-	132253206	132255212	299	3	0	-	-	-	-	-	0	0			0	-	-	-	-	-	0	0			0	-	-	-	-	-	0	0			0	-	-	-	-	-	0	0			0	-	-
Gprasp1	chrX	+	132277231	132338007	5878	11	12.296	0	1108	1_#2_0/82#3_0/5,0/7#4_#5_#6_0/1,0/1,0/1#7_#8_0/0#9_#10_#11_0/42,0/15,0/15,0/20,0/5,0/61,0/5,0/549,0/220,0/8,0/10,0/53,0/1,0/0,0/4,0/2,0/1	2_0/82#3_0/12#6_0/3#11_0/1011	imprinted	0	22	12	0	9.17	785	3	1_#2_29/1#3_45/0,45/0#4_#5_#6_7/0,7/0,2/0#7_#8_0/0#9_#10_#11_11/0,0/0,0/0,18/0,12/0,54/2,2/0,388/0,100/0,13/0,13/0,24/0,4/0,3/0,2/0,2/0,4/0	2_29/1#3_90/0#6_16/0#11_650/2	imprinted	21	2	14	0.003	24.279	2	2043	1_#2_0/72#3_0/18,1/6#4_#5_#6_0/5,0/5,0/4#7_#8_0/0#9_#10_#11_0/69,0/31,0/31,0/64,0/5,0/152,0/13,1/1039,0/375,0/22,0/21,0/95,0/3,0/1,0/3,0/6,0/3	2_0/72#3_1/24#6_0/14#11_1/1933	imprinted	2	23	14	0.01	17.036	1	3135	1_#2_0/210#3_0/13,0/16#4_#5_#6_0/4,0/4,0/2#7_#8_0/0#9_#10_#11_0/58,0/10,0/10,0/37,0/8,1/124,0/28,0/1851,0/533,0/27,0/26,0/153,0/8,0/2,0/6,0/5,0/0	2_0/210#3_0/29#6_0/10#11_1/2886	imprinted	1	22	16	0	10.749	2503	1
Gprasp2	chrX	+	132373573	132379269	3814	7	10.141	0	124	1_0/4#2_#3_#4_#5_0/4#6_#7_0/27,0/23,0/1,0/7,0/53,0/0,0/2,0/3	1_0/4#5_0/4#7_0/116	imprinted	0	9	4	0	5.065	47	0	1_0/0#2_#3_#4_#5_0/0#6_#7_1/0,6/0,0/0,3/0,34/0,2/0,0/0,1/0	7_47/0	-	6	0			9.72	1	120	1_0/1#2_#3_#4_#5_0/2#6_#7_0/28,0/23,0/3,0/1,1/55,0/3,0/1,0/3	1_0/1#5_0/2#7_1/117	imprinted	1	10	3	0.005	10.215	0	185	1_0/10#2_#3_#4_#5_0/5#6_#7_0/38,0/34,0/2,0/1,0/80,0/8,0/1,0/6	1_0/10#5_0/5#7_0/170	imprinted	0	10	5	0	8.654	108	0
Bhlhb9	chrX	+	132420390	132425620	2825	5	41.966	1	520	1_#2_0/3#3_0/143#4_#5_0/72,1/187,0/6,0/55,0/54	2_0/3#3_0/143#5_1/374	imprinted	1	7	5	0.001	19.273	233	0	1_#2_3/0#3_74/0#4_#5_40/0,41/0,6/0,35/0,34/0	2_3/0#3_74/0#5_156/0	imprinted	7	0	5	0	37.735	1	536	1_#2_0/3#3_0/138#4_#5_0/47,1/220,0/8,0/62,0/58	2_0/3#3_0/138#5_1/395	imprinted	1	7	6	0.001	32.113	2	768	1_#2_0/2#3_0/325#4_#5_1/33,1/240,0/9,0/83,0/76	2_0/2#3_0/325#5_2/441	imprinted	2	7	6	0.004	30.005	570	2
2900062L11Rik	chrX	+	132528359	132529898	1540	1	6.422	0	18	1_0/5,0/2,0/2,0/2,0/1,0/6	1_0/18	-	0	6			10.712	55	0	1_7/0,8/0,3/0,3/0,3/0,31/0	1_55/0	imprinted	6	0	3	0	7.915	0	40	1_0/13,0/5,0/2,0/5,0/5,0/10	1_0/40	imprinted	0	6	2	0	4.786	0	42	1_0/16,0/6,0/0,0/0,0/1,0/19	1_0/42	imprinted	0	4	2	0	9.638	85	0
6530401D17Rik	chrX	+	132567906	132569485	1580	1	1.772	0	17	1_0/0,0/0,0/1,0/7,0/9,0/0	1_0/17	imprinted	0	3	2	0	0.983	21	2	1_0/0,0/0,3/0,4/2,14/0,0/0	1_21/2	-	3	1			2.335	0	31	1_0/3,0/0,0/2,0/17,0/9,0/0	1_0/31	imprinted	0	4	2	0	1.819	0	21	1_0/2,0/0,0/3,0/9,0/7,0/0	1_0/21	imprinted	0	4	2	0	1.793	13	0
Bex2	chrX	-	132601104	132602775	902	3	9.422	0	53	1_#2_0/19#3_0/34	2_0/19#3_0/34	imprinted	0	2	2	0	11.508	182	7	1_#2_154/7#3_28/0	2_154/7#3_28/0	imprinted	2	1	2	0.015	15.004	0	98	1_#2_0/34#3_0/64	2_0/34#3_0/64	imprinted	0	2	2	0	13.268	1	118	1_#2_1/65#3_0/53	2_1/65#3_0/53	imprinted	1	2	2	0.005	12.361	676	24
Nxf3	chrX	-	132606638	132619794	2978	19	0.022	0	4	1_0/2,0/0#2_#3_0/0#4_#5_#6_#7_#8_#9_#10_0/0#11_0/0,0/0,0/0#12_#13_#14_#15_#16_#17_#18_#19_0/0,0/1,0/0,0/0,0/0,0/0,0/0,0/0,0/1,0/0	1_0/2#19_0/2	-	0	3			0.011	-	-	-	-	-	0	0			0.022	0	3	1_0/1,0/1#2_#3_0/0#4_#5_#6_#7_#8_#9_#10_0/1#11_0/0,0/0,0/0#12_#13_#14_#15_#16_#17_#18_#19_0/0,0/0,0/0,0/0,0/0,0/0,0/0,0/0,0/0,0/0	1_0/2#10_0/1	-	0	3			0.02	0	2	1_0/0,0/0#2_#3_0/0#4_#5_#6_#7_#8_#9_#10_0/1#11_0/0,0/0,0/0#12_#13_#14_#15_#16_#17_#18_#19_0/0,0/0,0/1,0/0,0/0,0/0,0/0,0/0,0/0,0/0	10_0/1#19_0/1	-	0	2			0	-	-
Bex4	chrX	+	132673584	132674978	784	3	0.02	-	-	-	-	-	0	0			0	-	-	-	-	-	0	0			0.099	-	-	-	-	-	0	0			0.035	-	-	-	-	-	0	0			0.006	-	-
Tceal8	chrX	-	132703523	132706790	2358	4	19.756	0	1233	1_#2_#3_#4_0/0,0/0,0/1233	4_0/1233	-	0	1			20.72	85	0	1_#2_#3_#4_0/0,0/0,85/0	4_85/0	-	1	0			34.762	0	2149	1_#2_#3_#4_0/0,0/0,0/2149	4_0/2149	-	0	1			21.195	1	2062	1_#2_#3_#4_0/0,0/0,1/2062	4_1/2062	-	1	1			17.036	233	0
Tceal5	chrX	-	132735490	132738390	1016	3	0	-	-	-	-	-	0	0			0	-	-	-	-	-	0	0			0	-	-	-	-	-	0	0			0	-	-	-	-	-	0	0			0	-	-
Bex1	chrX	-	132748511	132750052	866	3	1.425	0	8	1_#2_#3_0/8	3_0/8	-	0	1			3.757	16	1	1_#2_#3_16/1	3_16/1	-	1	1			2.722	0	10	1_#2_#3_0/10	3_0/10	-	0	1			3.279	0	19	1_#2_#3_0/19	3_0/19	-	0	1			5.169	23	1
Tceal7	chrX	+	132758580	132760639	971	3	0.046	-	-	-	-	-	0	0			0.017	-	-	-	-	-	0	0			0.028	-	-	-	-	-	0	0			0.016	-	-	-	-	-	0	0			0.009	-	-
Wbp5	chrX	+	132779619	132781678	1018	3	51.042	1	142	1_1/109#2_0/33#3_0/0	1_1/109#2_0/33	imprinted	1	2	2	0.003	96.079	772	1	1_623/1#2_149/0#3_0/0	1_623/1#2_149/0	imprinted	2	1	2	0.001	87.583	1	275	1_1/201#2_0/74#3_0/0	1_1/201#2_0/74	imprinted	1	2	2	0.002	95.159	0	1152	1_0/978#2_0/174#3_0/0	1_0/978#2_0/174	imprinted	0	2	2	0	83.849	666	0
Ngfrap1	chrX	+	132804792	132806517	938	3	39.325	-	-	-	-	-	0	0			39.284	-	-	-	-	-	0	0			57.272	-	-	-	-	-	0	0			76.711	-	-	-	-	-	0	0			91.255	-	-
LOC100045108	chrX	-	132982646	133003580	1734	9	0	-	-	-	-	-	0	0			0	-	-	-	-	-	0	0			0	-	-	-	-	-	0	0			0	-	-	-	-	-	0	0			0	-	-
Kir3dl1	chrX	+	133052538	133068847	1557	9	0	-	-	-	-	-	0	0			0	-	-	-	-	-	0	0			0	-	-	-	-	-	0	0			0	-	-	-	-	-	0	0			0	-	-
Tceal3	chrX	+	133200914	133202916	1115	3	0	-	-	-	-	-	0	0			0.015	-	-	-	-	-	0	0			0	-	-	-	-	-	0	0			0	-	-	-	-	-	0	0			0	-	-
Tceal1	chrX	+	133242604	133244407	1110	2	4.843	0	17	1_#2_0/4,0/8,0/5,0/0	2_0/17	-	0	3			0.015	-	-	-	-	-	0	0			2.664	0	9	1_#2_0/3,0/2,0/4,0/0	2_0/9	-	0	3			8.385	0	45	1_#2_0/8,0/26,0/11,0/0	2_0/45	imprinted	0	3	3	0	0.032	-	-
Morf4l2	chrX	-	133267481	133276148	1944	4	31.535	-	-	-	-	-	0	0			45.227	-	-	-	-	-	0	0			31.839	-	-	-	-	-	0	0			40.465	-	-	-	-	-	0	0			40.055	1	0
BC065397	chrX	+	133277496	133337903	3229	10	1.823	2	138	1_1/6,0/1,0/1,0/2,0/6,0/4,0/2,0/22,0/3,0/2,0/2,0/1#2_0/2,0/1#3_#4_0/0#5_0/8#6_#7_0/16,0/23,0/23#8_0/1#9_0/0#10_0/0,1/5,0/0,0/7	1_1/52#2_0/3#5_0/8#7_0/62#8_0/1#10_1/12	imprinted	2	21	7	0.019	1.294	76	0	1_0/0,0/0,4/0,4/0,2/0,1/0,1/0,14/0,2/0,1/0,1/0,0/0#2_0/0,0/0#3_#4_1/0#5_1/0#6_#7_7/0,13/0,13/0#8_5/0#9_0/0#10_0/0,5/0,0/0,1/0	1_30/0#4_1/0#5_1/0#7_33/0#8_5/0#10_6/0	imprinted	17	0	4	0	2.064	1	187	1_0/4,0/0,1/11,0/12,0/1,0/1,0/3,0/35,0/4,0/0,0/8,0/2#2_0/2,0/2#3_#4_0/0#5_0/5#6_#7_0/23,0/29,0/30#8_0/2#9_0/2#10_0/0,0/2,0/0,0/9	1_1/81#2_0/4#5_0/5#7_0/82#8_0/2#9_0/2#10_0/11	imprinted	1	20	8	0.01	1.639	0	319	1_0/12,0/1,0/7,0/5,0/6,0/4,0/4,0/53,0/4,0/2,0/11,0/1#2_0/0,0/0#3_#4_0/0#5_0/9#6_#7_0/20,0/57,0/57#8_0/5#9_0/3#10_0/1,0/29,0/2,0/26	1_0/110#5_0/9#7_0/134#8_0/5#9_0/3#10_0/58	imprinted	0	22	10	0	1.02	145	0
Glra4	chrX	-	133292213	133314260	1411	9	0.439	-	-	-	-	-	0	0			0.132	-	-	-	-	-	0	0			0.475	-	-	-	-	-	0	0			0.293	-	-	-	-	-	0	0			0.177	2	0
Plp1	chrX	+	133357375	133372282	2544	7	0.471	0	17	1_0/0,0/0#2_#3_#4_0/1#5_#6_#7_0/1,0/0,0/2,0/0,0/0,0/0,0/0,0/0,0/0,0/0,0/0,0/0,0/12,0/1	4_0/1#7_0/16	-	0	5			0.316	8	0	1_0/0,0/0#2_#3_#4_0/0#5_#6_#7_0/0,0/0,2/0,0/0,0/0,1/0,0/0,0/0,0/0,0/0,0/0,0/0,5/0,0/0	7_8/0	-	3	0			0.251	0	15	1_0/1,0/0#2_#3_#4_0/0#5_#6_#7_0/0,0/0,0/0,0/0,0/0,0/0,0/0,0/1,0/0,0/1,0/0,0/0,0/10,0/2	1_0/1#7_0/14	-	0	5			0.606	0	92	1_0/0,0/1#2_#3_#4_0/0#5_#6_#7_0/8,0/0,0/4,0/0,0/0,0/0,0/1,0/0,0/0,0/5,0/1,0/1,0/65,0/6	1_0/1#7_0/91	imprinted	0	9	2	0	0.969	143	0
Rab9b	chrX	-	133392690	133403079	3761	3	0.008	-	-	-	-	-	0	0			0.072	-	-	-	-	-	0	0			0.004	-	-	-	-	-	0	0			0.015	-	-	-	-	-	0	0			0.066	-	-
1700014N06Rik	chrX	+	133461864	133462912	1049	1	0	-	-	-	-	-	0	0			0	-	-	-	-	-	0	0			0	-	-	-	-	-	0	0			0	-	-	-	-	-	0	0			0	-	-
Tmsb15b2	chrX	-	133489527	133492530	798	4	0.547	0	19	1_0/18#2_#3_#4_0/1	1_0/18#4_0/1	-	0	2			0.021	-	-	-	-	-	0	0			0.46	0	23	1_0/22#2_#3_#4_0/1	1_0/22#4_0/1	-	0	2			4.335	0	399	1_0/393#2_#3_#4_0/6	1_0/393#4_0/6	-	0	2			0.959	20	0
Tmsb15b1	chrX	-	133508561	133511413	439	3	0.088	0	2	1_0/1,0/1,0/0#2_0/0#3_0/0	1_0/2	-	0	2			0.423	8	0	1_4/0,4/0,0/0#2_0/0#3_0/0	1_8/0	-	2	0			0.046	-	-	-	-	-	0	0			0.331	0	16	1_0/8,0/8,0/0#2_0/0#3_0/0	1_0/16	imprinted	0	2	2	0	1.919	76	0
Mcart6	chrX	-	133515655	133572841	3191	7	1.306	0	155	1_0/2,0/3#2_0/16#3_0/7,0/8,0/8,0/1#4_0/3,0/1#5_0/9#6_0/44,0/43#7_0/0,0/0,0/0,0/0,0/1,0/1,0/1,0/0,0/1,0/0,0/0,0/6,0/0	1_0/5#2_0/16#3_0/24#4_0/4#5_0/9#6_0/87#7_0/10	imprinted	0	17	7	0	1.007	82	1	1_1/0,4/0#2_8/0#3_0/1,4/0,4/0,2/0#4_4/0,5/0#5_11/0#6_13/0,14/0#7_0/0,0/0,0/0,3/0,0/0,3/0,3/0,0/0,0/0,1/0,1/0,1/0,0/0	1_5/0#2_8/0#3_10/1#4_9/0#5_11/0#6_27/0#7_12/0	imprinted	17	1	4	0	1.504	0	242	1_0/4,0/4#2_0/26#3_0/9,0/18,0/17,0/1#4_0/2,0/3#5_0/18#6_0/67,0/67#7_0/0,0/0,0/1,0/0,0/0,0/1,0/1,0/0,0/0,0/0,0/0,0/3,0/0	1_0/8#2_0/26#3_0/45#4_0/5#5_0/18#6_0/134#7_0/6	imprinted	0	16	7	0	1.68	2	358	1_0/5,0/11#2_0/48#3_2/12,0/14,0/7,0/1#4_0/2,0/8#5_0/17#6_0/111,0/111#7_0/0,0/0,0/0,0/0,0/0,0/1,0/1,0/2,0/0,0/1,0/1,0/5,0/0	1_0/16#2_0/48#3_2/34#4_0/10#5_0/17#6_0/222#7_0/11	imprinted	1	18	9	0.015	0.8	120	1
Zcchc18	chrX	+	133527694	133531462	3327	2	0.729	0	1	1_0/0#2_0/0,0/1,0/0,0/0	2_0/1	-	0	1			0.239	1	0	1_0/0#2_0/0,0/0,0/0,1/0	2_1/0	-	1	0			0.862	0	3	1_0/2#2_0/1,0/0,0/0,0/0	1_0/2#2_0/1	-	0	2			1.333	0	3	1_0/2#2_0/0,0/1,0/0,0/0	1_0/2#2_0/1	-	0	2			1.333	2	0
Fam199x	chrX	+	133584133	133617042	8299	6	8.88	1	1013	1_0/23,0/10#2_0/8#3_#4_#5_#6_0/92,0/3,0/1,0/1,0/1,0/45,0/25,0/25,0/1,0/16,0/38,0/191,0/25,0/23,0/1,0/2,0/3,0/0,0/6,0/8,0/8,0/4,0/0,0/0,0/0,0/0,0/77,0/49,0/8,0/5,0/7,0/5,0/0,1/302,0/0	1_0/33#2_0/8#6_1/972	imprinted	1	31	19	0	7.823	838	1	1_37/0,26/0#2_0/0#3_#4_#5_#6_26/0,1/0,8/0,8/0,2/0,31/0,24/0,24/0,0/0,8/0,113/0,136/0,7/0,15/0,4/0,0/0,30/0,29/0,2/0,7/0,7/0,8/0,15/0,10/0,10/0,10/0,31/0,3/0,5/0,3/0,2/0,9/0,0/0,187/1,0/0	1_63/0#6_775/1	imprinted	33	1	25	0	7.806	1	933	1_1/23,0/8#2_0/14#3_#4_#5_#6_0/85,0/2,0/5,0/5,0/1,0/49,0/30,0/30,0/0,0/16,0/21,0/153,0/21,0/23,0/2,0/4,0/7,0/0,0/1,0/7,0/7,0/5,0/2,0/0,0/0,0/0,0/62,0/41,0/9,0/1,0/10,0/5,0/0,0/284,0/0	1_1/31#2_0/14#6_0/888	imprinted	1	31	20	0.002	5.789	1	1210	1_0/217,0/27#2_0/4#3_#4_#5_#6_0/47,0/0,0/1,0/0,0/0,0/57,0/35,0/35,0/0,0/27,1/67,0/214,0/31,0/33,0/0,0/4,0/4,0/0,0/3,0/4,0/4,0/2,0/2,0/0,0/0,0/0,0/116,0/37,0/3,0/4,0/11,0/19,0/0,0/202,0/0	1_0/244#2_0/4#6_1/962	imprinted	1	27	16	0.001	4.85	1256	1
Esx1	chrX	-	133649936	133654865	1600	5	0.46	0	8	1_0/0,0/0#2_#3_0/0,0/2,0/0#4_0/3#5_0/0,0/3	3_0/2#4_0/3#5_0/3	-	0	3			0.126	5	0	1_2/0,0/0#2_#3_0/0,1/0,0/0#4_0/0#5_0/0,2/0	1_2/0#3_1/0#5_2/0	-	3	0			0.085	0	2	1_0/0,0/0#2_#3_0/0,0/1,0/0#4_0/0#5_0/0,0/1	3_0/1#5_0/1	-	0	2			0.173	2	4	1_0/0,0/0#2_#3_0/0,0/1,0/2#4_1/1#5_0/0,1/0	3_0/3#4_1/1#5_1/0	-	2	3			0.038	2	0
Il1rapl2	chrX	+	134709067	135381494	2311	9	0.112	-	-	-	-	-	0	0			0.355	-	-	-	-	-	0	0			0.065	-	-	-	-	-	0	0			0	-	-	-	-	-	0	0			0.019	-	-
Tex13a	chrX	-	134742704	134744119	1317	2	0	-	-	-	-	-	0	0			0	-	-	-	-	-	0	0			0	-	-	-	-	-	0	0			0.006	-	-	-	-	-	0	0			0	-	-
Nrk	chrX	+	135448969	135543631	6604	28	0.009	0	1	1_#2_#3_#4_#5_0/0#6_0/0#7_#8_#9_#10_#11_#12_0/0#13_0/0,0/0,0/1,0/0#14_#15_#16_0/0,0/0#17_0/0,0/0#18_#19_#20_0/0#21_#22_#23_#24_#25_#26_0/0#27_#28_0/0,0/0,0/0,0/0,0/0,0/0,0/0,0/0,0/0,0/0,0/0,0/0,0/0,0/0	13_0/1	-	0	1			4.565	145	0	1_#2_#3_#4_#5_12/0#6_9/0#7_#8_#9_#10_#11_#12_4/0#13_27/0,30/0,6/0,6/0#14_#15_#16_4/0,3/0#17_17/0,0/0#18_#19_#20_1/0#21_#22_#23_#24_#25_#26_7/0#27_#28_0/0,0/0,0/0,0/0,11/0,8/0,0/0,0/0,0/0,0/0,0/0,0/0,0/0,0/0	5_12/0#6_9/0#12_4/0#13_69/0#16_7/0#17_17/0#20_1/0#26_7/0#28_19/0	imprinted	14	0	8	0	2.481	0	67	1_#2_#3_#4_#5_0/9#6_0/4#7_#8_#9_#10_#11_#12_0/1#13_0/12,0/8,0/0,0/8#14_#15_#16_0/1,0/1#17_0/15,0/0#18_#19_#20_0/0#21_#22_#23_#24_#25_#26_0/6#27_#28_0/0,0/0,0/0,0/0,0/1,0/0,0/0,0/0,0/0,0/0,0/1,0/0,0/0,0/0	5_0/9#6_0/4#12_0/1#13_0/28#16_0/2#17_0/15#26_0/6#28_0/2	imprinted	0	12	5	0	0.01	-	-	-	-	-	0	0			0.932	87	0
Serpina7	chrX	-	135613788	135619775	2359	5	0.006	-	-	-	-	-	0	0			0	-	-	-	-	-	0	0			0	-	-	-	-	-	0	0			0.003	-	-	-	-	-	0	0			0	-	-
Mum1l1	chrX	+	135744583	135772874	4600	7	4.438	0	155	1_0/0#2_0/0,0/1#3_#4_#5_0/15#6_#7_0/3,0/11,0/5,0/22,0/11,0/20,0/15,0/19,0/14,0/3,0/15,0/0,0/1	2_0/1#5_0/15#7_0/139	imprinted	0	14	9	0	5.068	169	0	1_0/0#2_0/0,0/0#3_#4_#5_20/0#6_#7_1/0,5/0,5/0,17/0,16/0,14/0,16/0,38/0,1/0,2/0,34/0,0/0,0/0	5_20/0#7_149/0	imprinted	12	0	7	0	4.735	0	209	1_0/1#2_0/0,0/0#3_#4_#5_0/20#6_#7_0/10,0/23,0/6,0/13,0/13,0/28,0/20,0/28,0/11,0/6,0/30,0/0,0/0	1_0/1#5_0/20#7_0/188	imprinted	0	13	10	0	4.009	0	261	1_0/1#2_0/0,0/0#3_#4_#5_0/30#6_#7_0/10,0/14,0/7,0/36,0/27,0/29,0/17,0/35,0/13,0/13,0/29,0/0,0/0	1_0/1#5_0/30#7_0/230	imprinted	0	13	12	0	1.534	50	0
Trap1a	chrX	+	135868222	135872704	1174	3	0	-	-	-	-	-	0	0			0.086	-	-	-	-	-	0	0			0	-	-	-	-	-	0	0			0	-	-	-	-	-	0	0			0	-	-
D330045A20Rik	chrX	+	136014906	136089119	3738	14	0	-	-	-	-	-	0	0			0	-	-	-	-	-	0	0			0.004	-	-	-	-	-	0	0			0	-	-	-	-	-	0	0			0	-	-
Rnf128	chrX	+	136145159	136207684	2750	7	0.158	0	2	1_0/0#2_0/2#3_#4_#5_#6_0/0#7_0/0,0/0,0/0	2_0/2	-	0	1			0.199	-	-	-	-	-	0	0			0.131	0	1	1_0/0#2_0/1#3_#4_#5_#6_0/0#7_0/0,0/0,0/0	2_0/1	-	0	1			0.171	0	1	1_0/0#2_0/1#3_#4_#5_#6_0/0#7_0/0,0/0,0/0	2_0/1	-	0	1			0.324	0	2
Tbc1d8b	chrX	+	136219535	136288757	5907	21	2.727	0	105	1_0/27#2_#3_#4_0/26#5_#6_#7_0/1#8_#9_#10_#11_0/0#12_0/9,0/0,0/2#13_#14_0/0#15_#16_#17_#18_#19_0/9#20_#21_0/0,0/4,0/3,0/10,0/1,0/2,0/1,0/0,0/2,0/0,0/0,0/0,0/5,0/1,0/0,0/0,0/0,0/1,0/0,0/1	1_0/27#4_0/26#7_0/1#12_0/11#19_0/9#21_0/31	imprinted	0	17	5	0	2.86	122	0	1_8/0#2_#3_#4_12/0#5_#6_#7_0/0#8_#9_#10_#11_0/0#12_7/0,14/0,2/0#13_#14_1/0#15_#16_#17_#18_#19_12/0#20_#21_1/0,9/0,7/0,21/0,0/0,5/0,3/0,3/0,1/0,2/0,2/0,3/0,5/0,0/0,0/0,2/0,1/0,1/0,0/0,0/0	1_8/0#4_12/0#12_23/0#14_1/0#19_12/0#21_66/0	imprinted	22	0	8	0	2.012	1	87	1_0/27#2_#3_#4_0/13#5_#6_#7_0/0#8_#9_#10_#11_0/1#12_0/9,0/0,0/2#13_#14_0/1#15_#16_#17_#18_#19_0/14#20_#21_0/0,0/3,0/2,0/6,0/0,0/1,0/1,0/0,0/2,0/0,0/0,0/0,0/2,0/1,0/1,0/1,0/0,0/0,0/0,1/0	1_0/27#4_0/13#11_0/1#12_0/11#14_0/1#19_0/14#21_1/20	imprinted	1	17	4	0	2.901	1	232	1_0/72#2_#3_#4_0/25#5_#6_#7_0/4#8_#9_#10_#11_0/0#12_0/17,0/2,0/7#13_#14_0/0#15_#16_#17_#18_#19_1/48#20_#21_0/1,0/10,0/7,0/15,0/0,0/4,0/2,0/0,0/8,0/1,0/2,0/1,0/2,0/4,0/0,0/0,0/0,0/0,0/0,0/0	1_0/72#4_0/25#7_0/4#12_0/26#19_1/48#21_0/57	imprinted	1	19	9	0.002	1.927	137	0
Ripply1	chrX	-	136314220	136316892	679	4	0.022	-	-	-	-	-	0	0			0	-	-	-	-	-	0	0			0.04	-	-	-	-	-	0	0			0.023	-	-	-	-	-	0	0			0.838	8	0
Cldn2	chrX	+	136335367	136345923	3042	2	0.044	-	-	-	-	-	0	0			0.05	-	-	-	-	-	0	0			0.009	-	-	-	-	-	0	0			0.275	0	4	1_#2_0/0,0/3,0/0,0/1,0/0,0/0	2_0/4	-	0	2			1.13	27	0
Morc4	chrX	-	136357385	136406047	3053	16	4.243	0	7	1_0/4#2_#3_#4_#5_#6_#7_#8_#9_#10_#11_#12_#13_#14_#15_0/3#16_	1_0/4#15_0/3	-	0	2			2.082	2	0	1_2/0#2_#3_#4_#5_#6_#7_#8_#9_#10_#11_#12_#13_#14_#15_0/0#16_	1_2/0	-	1	0			3.383	0	9	1_0/7#2_#3_#4_#5_#6_#7_#8_#9_#10_#11_#12_#13_#14_#15_0/2#16_	1_0/7#15_0/2	-	0	2			3.834	0	27	1_0/20#2_#3_#4_#5_#6_#7_#8_#9_#10_#11_#12_#13_#14_#15_0/7#16_	1_0/20#15_0/7	imprinted	0	2	2	0	1.885	7	0
Rbm41	chrX	-	136476067	136533134	5621	8	3.82	8	42	1_#2_#3_#4_#5_#6_3/16#7_4/17#8_0/0,0/1,1/8,0/0,0/0	6_3/16#7_4/17#8_1/9	-	3	4	3	0.019	4.563	49	0	1_#2_#3_#4_#5_#6_2/0#7_34/0#8_0/0,1/0,11/0,1/0,0/0	6_2/0#7_34/0#8_13/0	imprinted	5	0	2	0	3.815	1	57	1_#2_#3_#4_#5_#6_1/18#7_0/27#8_0/3,0/1,0/8,0/0,0/0	6_1/18#7_0/27#8_0/12	imprinted	1	5	3	0.014	4.526	52	57	1_#2_#3_#4_#5_#6_12/13#7_23/16#8_0/0,1/3,16/25,0/0,0/0	6_12/13#7_23/16#8_17/28	-	4	4	3	0.047	2.018	33	0
Nup62cl	chrX	-	136542212	136597107	1128	9	0	-	-	-	-	-	0	0			0	-	-	-	-	-	0	0			0	-	-	-	-	-	0	0			0	-	-	-	-	-	0	0			0	-	-
E230019M04Rik	chrX	+	136597418	136641336	1509	7	0	-	-	-	-	-	0	0			0	-	-	-	-	-	0	0			0	-	-	-	-	-	0	0			0	-	-	-	-	-	0	0			0	-	-
Frmpd3	chrX	+	136916510	136929079	3141	4	0.041	-	-	-	-	-	0	0			0.035	-	-	-	-	-	0	0			0.188	-	-	-	-	-	0	0			0.087	-	-	-	-	-	0	0			0.066	-	-
Prps1	chrX	+	136991142	137010679	1975	7	16.544	2	122	1_#2_#3_#4_#5_#6_0/44#7_0/1,0/9,0/4,0/0,2/26,0/38	6_0/44#7_2/78	imprinted	1	6	4	0.015	11.163	288	5	1_#2_#3_#4_#5_#6_39/0#7_0/0,1/0,11/0,0/0,110/4,127/1	6_39/0#7_249/5	imprinted	5	2	4	0.007	12.714	1	137	1_#2_#3_#4_#5_#6_0/58#7_0/1,0/6,0/1,0/1,1/31,0/39	6_0/58#7_1/79	imprinted	1	7	3	0.008	12.441	1	122	1_#2_#3_#4_#5_#6_0/52#7_0/1,0/14,0/0,0/0,1/23,0/32	6_0/52#7_1/70	imprinted	1	5	4	0.009	10.252	128	0
Tsc22d3	chrX	-	137074067	137135061	2149	4	1.203	0	6	1_#2_0/0#3_#4_0/0,0/2,0/0,0/0,0/2,0/2	4_0/6	-	0	3			3.72	18	0	1_#2_0/0#3_#4_0/0,3/0,1/0,0/0,7/0,7/0	4_18/0	imprinted	4	0	2	0	1.602	0	5	1_#2_0/0#3_#4_0/0,0/3,0/0,0/0,0/1,0/1	4_0/5	-	0	3			0.761	0	4	1_#2_0/0#3_#4_0/0,0/0,0/0,0/0,0/2,0/2	4_0/4	-	0	2			5.643	51	0
Mid2	chrX	+	137212567	137302254	5916	9	4.28	0	220	1_0/3,0/29,0/10#2_#3_#4_#5_#6_#7_#8_0/55#9_0/0,0/5,0/2,0/2,0/12,0/12,0/0,0/10,0/4,0/0,0/54,0/17,0/2,0/1,0/0,0/0,0/2,0/0	1_0/42#8_0/55#9_0/123	imprinted	0	16	8	0	5.85	345	1	1_0/0,36/1,8/0#2_#3_#4_#5_#6_#7_#8_62/0#9_0/0,6/0,2/0,6/0,14/0,33/0,1/0,23/0,4/0,1/0,93/0,36/0,2/0,1/0,0/0,5/0,9/0,3/0	1_44/1#8_62/0#9_239/0	imprinted	19	1	9	0.003	3.696	0	229	1_0/0,0/33,0/9#2_#3_#4_#5_#6_#7_#8_0/47#9_0/1,0/2,0/5,0/4,0/10,0/19,0/0,0/16,0/3,0/0,0/47,0/23,0/3,0/1,0/0,0/2,0/4,0/0	1_0/42#8_0/47#9_0/140	imprinted	0	17	8	0	2.806	0	296	1_0/3,0/42,0/4#2_#3_#4_#5_#6_#7_#8_0/42#9_0/5,0/2,0/0,0/13,0/23,0/29,0/0,0/4,0/7,0/0,0/91,0/23,0/2,0/0,0/0,0/3,0/3,0/0	1_0/49#8_0/42#9_0/205	imprinted	0	16	8	0	3.149	321	0
Tex13	chrX	-	137342846	137347972	2116	4	0	-	-	-	-	-	0	0			0.008	-	-	-	-	-	0	0			0.013	-	-	-	-	-	0	0			0	-	-	-	-	-	0	0			0.008	-	-
Vsig1	chrX	+	137442147	137474011	2707	7	0	-	-	-	-	-	0	0			0	-	-	-	-	-	0	0			0	-	-	-	-	-	0	0			0.006	-	-	-	-	-	0	0			0	-	-
Psmd10	chrX	-	137482964	137491250	1456	5	14.628	4	50	1_#2_#3_#4_#5_0/1,1/26,0/4,1/3,1/3,1/0,0/13	5_4/50	imprinted	4	6	2	0.013	15.129	58	0	1_#2_#3_#4_#5_7/0,13/0,8/0,0/0,1/0,3/0,26/0	5_58/0	imprinted	6	0	4	0	14.666	0	76	1_#2_#3_#4_#5_0/2,0/43,0/1,0/2,0/3,0/1,0/24	5_0/76	imprinted	0	7	2	0	27.931	49	113	1_#2_#3_#4_#5_5/5,15/26,3/8,5/9,4/12,4/1,13/52	5_49/113	-	7	7	6	0.04	13.256	53	0
Atg4a	chrX	+	137491456	137598813	2192	13	4.216	3	124	1_#2_3/105#3_0/9#4_#5_#6_#7_#8_0/10#9_#10_#11_#12_#13_0/0	2_3/105#3_0/9#8_0/10	imprinted	1	3	3	0.008	3.558	53	0	1_#2_44/0#3_6/0#4_#5_#6_#7_#8_0/0#9_#10_#11_#12_#13_3/0	2_44/0#3_6/0#13_3/0	-	3	0			3.431	1	108	1_#2_1/95#3_0/5#4_#5_#6_#7_#8_0/7#9_#10_#11_#12_#13_0/1	2_1/95#3_0/5#8_0/7#13_0/1	imprinted	1	4	2	0.004	5.953	90	271	1_#2_81/231#3_7/16#4_#5_#6_#7_#8_0/20#9_#10_#11_#12_#13_2/4	2_81/231#3_7/16#8_0/20#13_2/4	-	3	4	3	0.077	4.026	60	0
Col4a6	chrX	-	137599946	137908619	6648	45	1.81	0	14	1_#2_#3_#4_#5_#6_#7_#8_#9_#10_#11_#12_#13_#14_#15_0/6#16_#17_#18_#19_#20_#21_#22_#23_#24_#25_#26_#27_#28_#29_#30_#31_#32_#33_#34_#35_#36_#37_#38_#39_#40_#41_#42_#43_#44_0/1#45_0/1,0/0,0/3,0/3,0/0,0/0	15_0/6#44_0/1#45_0/7	-	0	5			0.094	-	-	-	-	-	0	0			1.617	0	28	1_#2_#3_#4_#5_#6_#7_#8_#9_#10_#11_#12_#13_#14_#15_0/10#16_#17_#18_#19_#20_#21_#22_#23_#24_#25_#26_#27_#28_#29_#30_#31_#32_#33_#34_#35_#36_#37_#38_#39_#40_#41_#42_#43_#44_0/8#45_0/0,0/0,0/0,0/8,0/1,0/1	15_0/10#44_0/8#45_0/10	imprinted	0	5	3	0	5.086	1	79	1_#2_#3_#4_#5_#6_#7_#8_#9_#10_#11_#12_#13_#14_#15_0/37#16_#17_#18_#19_#20_#21_#22_#23_#24_#25_#26_#27_#28_#29_#30_#31_#32_#33_#34_#35_#36_#37_#38_#39_#40_#41_#42_#43_#44_1/8#45_0/0,0/1,0/19,0/12,0/1,0/1	15_0/37#44_1/8#45_0/34	-	1	7	4	0.024	1.98	73	0
Col4a5	chrX	+	137909962	138123778	6503	51	3.938	0	118	1_#2_#3_#4_#5_#6_#7_#8_#9_#10_#11_#12_#13_#14_#15_#16_#17_#18_#19_0/28,0/22#20_#21_#22_#23_0/11#24_0/2#25_0/4#26_0/0#27_0/0#28_#29_#30_#31_#32_#33_#34_#35_#36_#37_0/17#38_#39_#40_#41_#42_#43_#44_#45_#46_#47_0/11#48_#49_#50_0/1#51_0/13,0/8,0/0,0/1,0/0,0/0	19_0/50#23_0/11#24_0/2#25_0/4#37_0/17#47_0/11#50_0/1#51_0/22	imprinted	0	11	7	0	2.705	74	0	1_#2_#3_#4_#5_#6_#7_#8_#9_#10_#11_#12_#13_#14_#15_#16_#17_#18_#19_10/0,13/0#20_#21_#22_#23_3/0#24_3/0#25_0/0#26_1/0#27_1/0#28_#29_#30_#31_#32_#33_#34_#35_#36_#37_6/0#38_#39_#40_#41_#42_#43_#44_#45_#46_#47_5/0#48_#49_#50_8/0#51_10/0,10/0,2/0,0/0,2/0,0/0	19_23/0#23_3/0#24_3/0#26_1/0#27_1/0#37_6/0#47_5/0#50_8/0#51_24/0	imprinted	13	0	5	0	4.181	0	147	1_#2_#3_#4_#5_#6_#7_#8_#9_#10_#11_#12_#13_#14_#15_#16_#17_#18_#19_0/31,0/28#20_#21_#22_#23_0/6#24_0/1#25_0/7#26_0/2#27_0/0#28_#29_#30_#31_#32_#33_#34_#35_#36_#37_0/14#38_#39_#40_#41_#42_#43_#44_#45_#46_#47_0/8#48_#49_#50_0/3#51_0/25,0/13,0/0,0/0,0/8,0/1	19_0/59#23_0/6#24_0/1#25_0/7#26_0/2#37_0/14#47_0/8#50_0/3#51_0/47	imprinted	0	13	8	0	9.99	0	321	1_#2_#3_#4_#5_#6_#7_#8_#9_#10_#11_#12_#13_#14_#15_#16_#17_#18_#19_0/42,0/57#20_#21_#22_#23_0/30#24_0/4#25_0/24#26_0/4#27_0/1#28_#29_#30_#31_#32_#33_#34_#35_#36_#37_0/30#38_#39_#40_#41_#42_#43_#44_#45_#46_#47_0/20#48_#49_#50_0/39#51_0/41,0/18,0/0,0/0,0/11,0/0	19_0/99#23_0/30#24_0/4#25_0/24#26_0/4#27_0/1#37_0/30#47_0/20#50_0/39#51_0/70	imprinted	0	13	10	0	12.695	311	0
Irs4	chrX	-	138145541	138159760	6248	2	0.142	-	-	-	-	-	0	0			0.103	2	0	1_0/0#2_0/0,0/0,0/0,0/0,2/0	2_2/0	-	1	0			0.05	-	-	-	-	-	0	0			0.204	0	4	1_0/2#2_0/0,0/0,0/1,0/0,0/1	1_0/2#2_0/2	-	0	3			0.16	1	0
Gucy2f	chrX	-	138515703	138631474	8123	20	0.002	-	-	-	-	-	0	0			0.008	-	-	-	-	-	0	0			0.005	-	-	-	-	-	0	0			0.005	-	-	-	-	-	0	0			0.007	-	-
Nxt2	chrX	+	138662736	138674235	2468	4	4.66	0	101	1_#2_#3_#4_0/8,0/0,0/43,0/16,0/6,0/13,0/12,0/1,0/1,0/1	4_0/101	imprinted	0	9	5	0	7.215	120	0	1_#2_#3_#4_17/0,1/0,63/0,15/0,5/0,5/0,10/0,4/0,0/0,0/0	4_120/0	imprinted	8	0	4	0	6.665	0	179	1_#2_#3_#4_0/17,0/5,0/79,0/28,0/13,0/12,0/19,0/0,0/3,0/3	4_0/179	imprinted	0	9	6	0	5.107	0	190	1_#2_#3_#4_0/22,0/7,0/87,0/17,0/8,0/21,0/26,0/2,0/0,0/0	4_0/190	imprinted	0	8	7	0	6.808	162	0
Gm5643	chrX	+	138732048	138733780	1733	1	0.187	3	7	1_0/0,0/7,3/0	1_3/7	-	1	1			0.117	1	6	1_0/0,0/6,1/0	1_1/6	-	1	1			0.197	5	15	1_0/3,3/12,2/0	1_5/15	-	2	2			0.211	1	20	1_0/0,0/20,1/0	1_1/20	-	1	1			0.057	0	7
Kcne1l	chrX	-	138739296	138740741	1446	1	0.051	-	-	-	-	-	0	0			0.082	-	-	-	-	-	0	0			0.132	-	-	-	-	-	0	0			0.264	-	-	-	-	-	0	0			0.222	-	-
Acsl4	chrX	-	138752536	138825078	5280	16	18.282	2	297	1_#2_#3_#4_0/36#5_#6_#7_#8_0/12#9_#10_#11_#12_#13_#14_#15_#16_0/2,0/23,0/0,0/20,0/0,0/1,0/2,0/20,0/1,0/53,0/55,0/0,0/0,0/0,0/41,0/0,0/1,2/14,0/16	4_0/36#8_0/12#16_2/249	imprinted	1	15	10	0.012	11.729	330	0	1_#2_#3_#4_11/0#5_#6_#7_#8_58/0#9_#10_#11_#12_#13_#14_#15_#16_0/0,20/0,0/0,24/0,5/0,5/0,2/0,2/0,1/0,45/0,26/0,7/0,21/0,21/0,59/0,0/0,2/0,17/0,4/0	4_11/0#8_58/0#16_261/0	imprinted	18	0	11	0	10.615	0	230	1_#2_#3_#4_0/21#5_#6_#7_#8_0/14#9_#10_#11_#12_#13_#14_#15_#16_0/1,0/39,0/0,0/12,0/1,0/4,0/2,0/15,0/2,0/31,0/45,0/0,0/0,0/0,0/26,0/0,0/0,0/6,0/11	4_0/21#8_0/14#16_0/195	imprinted	0	15	9	0	19.828	0	624	1_#2_#3_#4_0/142#5_#6_#7_#8_0/112#9_#10_#11_#12_#13_#14_#15_#16_0/1,0/29,0/0,0/28,0/0,0/1,0/6,0/26,0/4,0/96,0/73,0/0,0/0,0/0,0/63,0/2,0/2,0/12,0/27	4_0/142#8_0/112#16_0/370	imprinted	0	16	10	0	11.076	260	1
Tmem164	chrX	+	139115961	139272781	5149	7	9.305	6	586	1_#2_#3_#4_#5_#6_#7_0/4,0/2,0/1,0/5,0/116,0/7,0/16,0/4,0/51,1/31,0/53,3/26,0/51,0/2,0/0,0/13,0/22,0/12,0/5,1/65,0/61,1/19,0/6,0/2,0/5,0/5,0/2,0/0	7_6/586	imprinted	4	26	14	0.008	10.798	872	6	1_#2_#3_#4_#5_#6_#7_1/0,16/0,0/0,5/0,96/0,34/0,52/0,6/1,71/0,57/2,49/0,95/0,87/0,10/0,4/0,10/0,11/0,6/0,48/2,72/0,62/0,29/0,0/0,14/0,12/0,7/1,17/0,1/0	7_872/6	imprinted	26	4	21	0.009	9.029	7	669	1_#2_#3_#4_#5_#6_#7_0/3,0/8,0/0,0/2,0/136,0/7,0/11,0/12,0/70,0/35,0/29,7/36,0/69,0/0,0/0,0/10,0/15,0/8,0/9,0/85,0/70,0/27,0/6,0/5,0/3,0/3,0/8,0/2	7_7/669	imprinted	1	25	18	0.009	10.244	4	1394	1_#2_#3_#4_#5_#6_#7_0/4,0/30,0/0,0/6,0/325,0/41,0/18,1/21,0/88,0/93,0/101,2/79,0/79,0/4,0/1,0/38,0/31,0/9,0/26,0/161,0/141,0/54,0/1,0/4,0/15,1/15,0/8,0/1	7_4/1394	imprinted	3	27	20	0.004	8.131	1089	3
Mir652	chrX	+	139173543	139173640	98	1	0	-	-	-	-	-	0	0			0	-	-	-	-	-	0	0			0	-	-	-	-	-	0	0			0	-	-	-	-	-	0	0			0	-	-
Ammecr1	chrX	-	139288017	139401271	3109	6	7.179	0	155	1_#2_#3_#4_#5_0/27#6_0/13,0/84,0/14,0/4,0/13	5_0/27#6_0/128	imprinted	0	6	5	0	4.021	80	0	1_#2_#3_#4_#5_18/0#6_3/0,41/0,13/0,3/0,2/0	5_18/0#6_62/0	imprinted	6	0	3	0	4.769	0	96	1_#2_#3_#4_#5_0/16#6_0/3,0/39,0/21,0/4,0/13	5_0/16#6_0/80	imprinted	0	6	4	0	3.823	0	148	1_#2_#3_#4_#5_0/16#6_0/12,0/100,0/5,0/7,0/8	5_0/16#6_0/132	imprinted	0	6	5	0	2.204	114	0
Rgag1	chrX	+	139534146	139538878	4133	2	0.025	-	-	-	-	-	0	0			0.045	-	-	-	-	-	0	0			0.01	-	-	-	-	-	0	0			0.073	-	-	-	-	-	0	0			0.183	-	-
Chrdl1	chrX	-	139731701	139828805	4190	9	1.097	0	25	1_#2_0/2#3_#4_#5_#6_#7_0/12#8_#9_0/3,0/3,0/3,0/2,0/0,0/0,0/0,0/0,0/0	2_0/2#7_0/12#9_0/11	-	0	6			0.287	6	0	1_#2_0/0#3_#4_#5_#6_#7_2/0#8_#9_1/0,1/0,0/0,0/0,0/0,2/0,0/0,0/0,0/0	7_2/0#9_4/0	-	4	0			0.376	0	17	1_#2_0/0#3_#4_#5_#6_#7_0/9#8_#9_0/1,0/1,0/3,0/3,0/0,0/0,0/0,0/0,0/0	7_0/9#9_0/8	-	0	5			1.336	1	52	1_#2_0/1#3_#4_#5_#6_#7_0/25#8_#9_0/3,0/4,1/3,0/3,0/0,0/7,0/0,0/6,0/0	2_0/1#7_0/25#9_1/26	imprinted	1	8	2	0	0.383	25	0
Pak3	chrX	+	140127830	140226347	2142	14	0.712	0	16	1_#2_#3_#4_#5_#6_0/0,0/1,0/2#7_#8_#9_#10_#11_0/10#12_0/3#13_#14_0/0	6_0/3#11_0/10#12_0/3	-	0	4			3.501	62	0	1_#2_#3_#4_#5_#6_16/0,5/0,2/0#7_#8_#9_#10_#11_24/0#12_15/0#13_#14_0/0	6_23/0#11_24/0#12_15/0	imprinted	5	0	3	0	5.122	0	113	1_#2_#3_#4_#5_#6_0/7,0/18,0/4#7_#8_#9_#10_#11_0/56#12_0/28#13_#14_0/0	6_0/29#11_0/56#12_0/28	imprinted	0	5	4	0	1.676	0	65	1_#2_#3_#4_#5_#6_0/8,0/14,0/5#7_#8_#9_#10_#11_0/13#12_0/21#13_#14_0/4	6_0/27#11_0/13#12_0/21#14_0/4	imprinted	0	6	4	0	5.516	229	0
Capn6	chrX	-	140236779	140261955	3554	13	52.365	0	40	1_#2_#3_#4_#5_#6_#7_#8_#9_0/31#10_#11_#12_#13_0/0,0/9	9_0/31#13_0/9	imprinted	0	2	2	0	65.252	177	0	1_#2_#3_#4_#5_#6_#7_#8_#9_169/0#10_#11_#12_#13_1/0,7/0	9_169/0#13_8/0	imprinted	3	0	2	0	5.295	0	8	1_#2_#3_#4_#5_#6_#7_#8_#9_0/7#10_#11_#12_#13_0/0,0/1	9_0/7#13_0/1	-	0	2			139.895	0	345	1_#2_#3_#4_#5_#6_#7_#8_#9_0/237#10_#11_#12_#13_0/0,0/108	9_0/237#13_0/108	imprinted	0	2	2	0	26.784	144	1
Dcx	chrX	-	140290385	140367667	9060	7	1.764	0	117	1_#2_0/23#3_#4_#5_0/0#6_#7_0/0,0/0,0/2,0/0,0/3,0/74,0/0,0/2,0/2,0/7,0/0,0/0,0/0,0/0,0/0,0/0,0/0,0/0,0/0,0/0,0/0,0/1,0/0,0/0,0/1,0/1,0/1	2_0/23#7_0/94	imprinted	0	11	3	0	5.588	526	0	1_#2_116/0#3_#4_#5_0/0#6_#7_0/0,5/0,3/0,0/0,23/0,195/0,4/0,9/0,5/0,30/0,29/0,29/0,24/0,22/0,0/0,0/0,0/0,1/0,0/0,0/0,0/0,0/0,4/0,2/0,19/0,4/0,2/0	2_116/0#7_410/0	imprinted	19	0	10	0	0.377	0	28	1_#2_0/4#3_#4_#5_0/0#6_#7_0/0,0/0,0/0,0/0,0/2,0/15,0/0,0/0,0/1,0/3,0/0,0/0,0/0,0/0,0/0,0/0,0/0,0/0,0/0,0/0,0/0,0/0,0/0,0/1,0/1,0/1,0/0	2_0/4#7_0/24	-	0	8			4.92	0	576	1_#2_0/179#3_#4_#5_0/4#6_#7_0/0,0/1,0/9,0/1,0/20,0/286,0/3,0/1,0/5,0/41,0/2,0/1,0/0,0/0,0/1,0/1,0/0,0/1,0/1,0/0,0/0,0/0,0/6,0/1,0/10,0/2,0/0	2_0/179#5_0/4#7_0/393	imprinted	0	21	6	0	2.806	343	0
Mir680-2	chrX	+	140732333	140732442	110	1	0	-	-	-	-	-	0	0			0	-	-	-	-	-	0	0			0	-	-	-	-	-	0	0			0	-	-	-	-	-	0	0			0	-	-
Alg13	chrX	+	140752509	140759740	1640	4	3.147	0	107	1_#2_#3_#4_0/19,0/0,0/0,0/88,0/0	4_0/107	imprinted	0	2	2	0	2.647	76	0	1_#2_#3_#4_2/0,0/0,0/0,74/0,0/0	4_76/0	-	2	0			2.7	0	80	1_#2_#3_#4_0/18,0/0,0/0,0/62,0/0	4_0/80	imprinted	0	2	2	0	2.163	1	126	1_#2_#3_#4_0/24,0/0,0/1,1/101,0/0	4_1/126	imprinted	1	3	2	0.004	1.144	105	0
Trpc5	chrX	-	140816214	141122723	4158	11	0.17	0	1	1_#2_#3_#4_#5_#6_#7_#8_#9_#10_#11_0/1,0/0	11_0/1	-	0	1			0.13	-	-	-	-	-	0	0			0.118	-	-	-	-	-	0	0			0.197	0	4	1_#2_#3_#4_#5_#6_#7_#8_#9_#10_#11_0/4,0/0	11_0/4	-	0	1			0.062	-	-
Gm15070	chrX	+	140891125	140911605	3580	4	0.045	0	1	1_#2_0/0,0/0#3_#4_0/0,0/0,0/0,0/0,0/0,0/0,0/0,0/0,0/0,0/0,0/1,0/0,0/0,0/0,0/0,0/0,0/0,0/0,0/0,0/0,0/0,0/0,0/0,0/0,0/0	4_0/1	-	0	1			0.061	5	0	1_#2_0/0,0/0#3_#4_0/0,0/0,0/0,0/0,0/0,2/0,0/0,0/0,0/0,0/0,0/0,0/0,3/0,0/0,0/0,0/0,0/0,0/0,0/0,0/0,0/0,0/0,0/0,0/0,0/0	4_5/0	-	2	0			0.015	-	-	-	-	-	0	0			0.004	0	1	1_#2_0/0,0/0#3_#4_0/0,0/0,0/0,0/0,0/0,0/0,0/0,0/0,0/0,0/0,0/0,0/0,0/1,0/0,0/0,0/0,0/0,0/0,0/0,0/0,0/0,0/0,0/0,0/0,0/0	4_0/1	-	0	1			0.007	1	0
Mageb16-ps1	chrX	-	140987301	140990782	3482	1	0	-	-	-	-	-	0	0			0	-	-	-	-	-	0	0			0	-	-	-	-	-	0	0			0.005	-	-	-	-	-	0	0			0	-	-
Zcchc16	chrX	+	141123450	141556953	3634	7	0.008	-	-	-	-	-	0	0			0.019	-	-	-	-	-	0	0			0	-	-	-	-	-	0	0			0.043	-	-	-	-	-	0	0			0.025	-	-
Lhfpl1	chrX	-	141724902	141783437	1774	4	0.025	-	-	-	-	-	0	0			0.063	1	0	1_#2_1/0#3_#4_0/0,0/0,0/0,0/0	2_1/0	-	1	0			0.008	-	-	-	-	-	0	0			0.063	0	4	1_#2_0/1#3_#4_0/0,0/3,0/0,0/0	2_0/1#4_0/3	-	0	2			0.035	-	-
Amot	chrX	-	141880967	141921589	6365	11	4.119	0	229	1_0/2#2_0/1,0/0#3_#4_0/83#5_#6_0/3#7_0/3#8_#9_#10_#11_0/74,0/20,0/0,0/5,0/5,0/1,0/4,0/1,0/0,0/0,0/0,0/24,0/3	1_0/2#2_0/1#4_0/83#6_0/3#7_0/3#11_0/137	imprinted	0	14	4	0	7.262	478	0	1_4/0#2_0/0,3/0#3_#4_89/0#5_#6_31/0#7_34/0#8_#9_#10_#11_161/0,79/0,0/0,6/0,9/0,9/0,2/0,4/0,0/0,6/0,5/0,34/0,2/0	1_4/0#2_3/0#4_89/0#6_31/0#7_34/0#11_317/0	imprinted	16	0	8	0	2.194	0	134	1_0/0#2_0/0,0/0#3_#4_0/40#5_#6_0/5#7_0/4#8_#9_#10_#11_0/44,0/12,0/0,0/3,0/3,0/0,0/4,0/0,0/0,0/0,0/0,0/15,0/4	4_0/40#6_0/5#7_0/4#11_0/85	imprinted	0	10	4	0	4.568	0	543	1_0/6#2_0/2,0/1#3_#4_0/245#5_#6_0/33#7_0/22#8_#9_#10_#11_0/153,0/26,0/0,0/1,0/2,0/1,0/2,0/0,0/0,0/6,0/3,0/38,0/2	1_0/6#2_0/3#4_0/245#6_0/33#7_0/22#11_0/234	imprinted	0	16	6	0	10.157	1677	1
Htr2c	chrX	+	143397056	143631820	4750	6	0.009	-	-	-	-	-	0	0			0.007	-	-	-	-	-	0	0			0.003	-	-	-	-	-	0	0			0	-	-	-	-	-	0	0			0	-	-
Snora35	chrX	+	143428933	143429051	119	1	0	-	-	-	-	-	0	0			0	-	-	-	-	-	0	0			0	-	-	-	-	-	0	0			0	-	-	-	-	-	0	0			0	-	-
Mir764	chrX	+	143436802	143436909	108	1	0	-	-	-	-	-	0	0			0	-	-	-	-	-	0	0			0	-	-	-	-	-	0	0			0	-	-	-	-	-	0	0			0	-	-
Mir448	chrX	+	143592753	143592864	112	1	0	-	-	-	-	-	0	0			0.151	-	-	-	-	-	0	0			0	-	-	-	-	-	0	0			0	-	-	-	-	-	0	0			0	-	-
Il13ra2	chrX	-	143818021	143838375	1536	11	0	-	-	-	-	-	0	0			0	-	-	-	-	-	0	0			0	-	-	-	-	-	0	0			0.004	-	-	-	-	-	0	0			0	-	-
Vmn1r239-ps	chrX	-	143887318	143888308	991	1	0	-	-	-	-	-	0	0			0	-	-	-	-	-	0	0			0	-	-	-	-	-	0	0			0	-	-	-	-	-	0	0			0	-	-
Lrch2	chrX	-	143906237	143988624	3616	21	4.186	1	63	1_#2_0/5#3_#4_#5_#6_#7_#8_#9_#10_#11_#12_#13_#14_#15_1/9#16_#17_#18_#19_0/0#20_#21_0/2,0/7,0/2,0/10,0/4,0/0,0/12,0/12,0/0,0/0	2_0/5#15_1/9#21_0/49	imprinted	1	9	5	0.018	3.669	49	0	1_#2_0/0#3_#4_#5_#6_#7_#8_#9_#10_#11_#12_#13_#14_#15_1/0#16_#17_#18_#19_1/0#20_#21_5/0,17/0,12/0,2/0,5/0,0/0,2/0,2/0,0/0,2/0	15_1/0#19_1/0#21_47/0	imprinted	10	0	2	0	3.832	0	59	1_#2_0/3#3_#4_#5_#6_#7_#8_#9_#10_#11_#12_#13_#14_#15_0/12#16_#17_#18_#19_0/0#20_#21_0/1,0/7,0/2,0/13,0/6,0/1,0/7,0/7,0/0,0/0	2_0/3#15_0/12#21_0/44	imprinted	0	10	5	0	3.75	0	48	1_#2_0/4#3_#4_#5_#6_#7_#8_#9_#10_#11_#12_#13_#14_#15_0/7#16_#17_#18_#19_0/4#20_#21_0/1,0/5,0/2,0/15,0/10,0/0,0/0,0/0,0/0,0/0	2_0/4#15_0/7#19_0/4#21_0/33	imprinted	0	8	3	0	2.124	17	0
Gm15091	chrX	+	144615267	144659253	2028	7	0	-	-	-	-	-	0	0			0	-	-	-	-	-	0	0			0	-	-	-	-	-	0	0			0	-	-	-	-	-	0	0			0	-	-
Gm15127	chrX	+	145105765	145138392	1972	8	0	-	-	-	-	-	0	0			0	-	-	-	-	-	0	0			0	-	-	-	-	-	0	0			0	-	-	-	-	-	0	0			0	-	-
Luzp4	chrX	+	145328452	145358682	2025	7	0	-	-	-	-	-	0	0			0	-	-	-	-	-	0	0			0	-	-	-	-	-	0	0			0	-	-	-	-	-	0	0			0	-	-
Ott	chrX	+	145532495	145572695	2028	7	0	-	-	-	-	-	0	0			0	-	-	-	-	-	0	0			0	-	-	-	-	-	0	0			0	-	-	-	-	-	0	0			0	-	-
Gm15104	chrX	-	146747494	146747907	414	1	0.071	-	-	-	-	-	0	0			0.204	-	-	-	-	-	0	0			0	-	-	-	-	-	0	0			0.077	-	-	-	-	-	0	0			0.065	-	-
Tmem29	chrX	-	146832316	146893693	1433	3	5.269	-	-	-	-	-	0	0			6.513	-	-	-	-	-	0	0			5.005	-	-	-	-	-	0	0			10.158	-	-	-	-	-	0	0			9.283	-	-
Alas2	chrX	+	146981960	147005165	1979	11	1.795	0	4	1_#2_#3_0/1#4_#5_#6_#7_#8_#9_0/3#10_#11_	3_0/1#9_0/3	-	0	2			1.971	6	0	1_#2_#3_1/0#4_#5_#6_#7_#8_#9_5/0#10_#11_	3_1/0#9_5/0	-	2	0			1.636	0	6	1_#2_#3_0/3#4_#5_#6_#7_#8_#9_0/3#10_#11_	3_0/3#9_0/3	-	0	2			2.091	0	3	1_#2_#3_0/1#4_#5_#6_#7_#8_#9_0/2#10_#11_	3_0/1#9_0/2	-	0	2			1.904	3	0
Apex2	chrX	-	147006050	147022692	1885	6	2.372	0	24	1_#2_#3_#4_0/3#5_0/15#6_0/1,0/3,0/2,0/0	4_0/3#5_0/15#6_0/6	-	0	5			2.166	21	0	1_#2_#3_#4_1/0#5_13/0#6_1/0,3/0,1/0,2/0	4_1/0#5_13/0#6_7/0	-	6	0			2.205	0	40	1_#2_#3_#4_0/8#5_0/20#6_0/1,0/3,0/8,0/0	4_0/8#5_0/20#6_0/12	imprinted	0	5	3	0	2.016	0	39	1_#2_#3_#4_0/9#5_0/18#6_0/9,0/1,0/2,0/0	4_0/9#5_0/18#6_0/12	imprinted	0	5	3	0	1.335	28	0
Pfkfb1	chrX	+	147024464	147078403	1721	14	0.358	0	2	1_#2_#3_#4_#5_#6_#7_#8_0/1#9_#10_#11_#12_#13_#14_0/0,0/1	8_0/1#14_0/1	-	0	2			0.379	-	-	-	-	-	0	0			0.206	-	-	-	-	-	0	0			0.308	-	-	-	-	-	0	0			0.107	-	-
Tro	chrX	-	147079846	147091979	6611	13	2.665	0	53	1_#2_#3_0/52,0/1#4_#5_#6_#7_#8_#9_#10_#11_#12_#13_	3_0/53	-	0	2			4.476	80	0	1_#2_#3_77/0,3/0#4_#5_#6_#7_#8_#9_#10_#11_#12_#13_	3_80/0	-	2	0			5.898	0	121	1_#2_#3_0/116,0/5#4_#5_#6_#7_#8_#9_#10_#11_#12_#13_	3_0/121	-	0	2			8.34	2	361	1_#2_#3_2/338,0/23#4_#5_#6_#7_#8_#9_#10_#11_#12_#13_	3_2/361	imprinted	1	2	2	0.002	4.019	99	1
Maged2	chrX	-	147240964	147248825	2069	13	8.75	0	77	1_#2_#3_0/13,0/5,0/5#4_0/21#5_0/1,0/16#6_#7_#8_#9_#10_#11_0/16#12_#13_	3_0/23#4_0/21#5_0/17#11_0/16	imprinted	0	7	4	0	24.831	203	0	1_#2_#3_8/0,13/0,46/0#4_57/0#5_6/0,32/0#6_#7_#8_#9_#10_#11_41/0#12_#13_	3_67/0#4_57/0#5_38/0#11_41/0	imprinted	7	0	6	0	7.038	0	71	1_#2_#3_0/10,0/4,0/10#4_0/14#5_0/4,0/14#6_#7_#8_#9_#10_#11_0/15#12_#13_	3_0/24#4_0/14#5_0/18#11_0/15	imprinted	0	7	5	0	14.49	0	168	1_#2_#3_0/20,0/22,0/23#4_0/49#5_0/4,0/20#6_#7_#8_#9_#10_#11_0/30#12_#13_	3_0/65#4_0/49#5_0/24#11_0/30	imprinted	0	7	6	0	12.558	125	0
Gnl3l	chrX	-	147417676	147451865	4877	16	25.621	8	867	1_#2_#3_#4_#5_#6_#7_#8_#9_0/0#10_#11_#12_#13_#14_#15_0/2#16_0/5,0/86,7/70,0/0,0/70,1/97,0/20,0/13,0/22,0/105,0/105,0/8,0/124,0/140	15_0/2#16_8/865	imprinted	2	14	12	0.007	26.783	902	11	1_#2_#3_#4_#5_#6_#7_#8_#9_8/0#10_#11_#12_#13_#14_#15_6/1#16_2/0,109/0,119/5,0/0,47/0,100/5,10/0,0/0,20/0,58/0,143/0,38/0,97/0,145/0	9_8/0#15_6/1#16_888/10	imprinted	14	3	13	0.011	24.746	10	1052	1_#2_#3_#4_#5_#6_#7_#8_#9_0/0#10_#11_#12_#13_#14_#15_0/1#16_0/7,1/116,5/107,0/0,2/54,2/104,0/24,0/15,0/22,0/99,0/123,0/12,0/175,0/193	15_0/1#16_10/1051	imprinted	4	14	13	0.004	21.676	14	1589	1_#2_#3_#4_#5_#6_#7_#8_#9_0/1#10_#11_#12_#13_#14_#15_0/2#16_0/17,0/150,9/129,0/0,2/294,3/246,0/35,0/14,0/47,0/154,0/192,0/20,0/143,0/145	9_0/1#15_0/2#16_14/1586	imprinted	3	15	13	0.005	19.433	662	8
Fgd1	chrX	+	147481776	147523642	3516	18	6.114	0	10	1_0/0#2_#3_0/5#4_#5_#6_#7_#8_#9_#10_#11_0/5#12_#13_#14_#15_#16_#17_#18_	3_0/5#11_0/5	-	0	2			6.542	18	0	1_0/0#2_#3_2/0#4_#5_#6_#7_#8_#9_#10_#11_16/0#12_#13_#14_#15_#16_#17_#18_	3_2/0#11_16/0	-	2	0			3.813	0	5	1_0/0#2_#3_0/1#4_#5_#6_#7_#8_#9_#10_#11_0/4#12_#13_#14_#15_#16_#17_#18_	3_0/1#11_0/4	-	0	2			9.218	0	45	1_0/0#2_#3_0/11#4_#5_#6_#7_#8_#9_#10_#11_0/34#12_#13_#14_#15_#16_#17_#18_	3_0/11#11_0/34	imprinted	0	2	2	0	11.217	16	0
Tsr2	chrX	-	147521637	147531086	3805	5	10.248	1	178	1_#2_#3_#4_#5_0/2,1/26,0/1,0/3,0/135,0/4,0/7	5_1/178	imprinted	1	7	3	0.01	11.664	308	0	1_#2_#3_#4_#5_18/0,58/0,3/0,1/0,212/0,8/0,8/0	5_308/0	imprinted	7	0	5	0	8.915	1	205	1_#2_#3_#4_#5_0/1,0/15,0/0,0/4,1/173,0/5,0/7	5_1/205	imprinted	1	6	3	0.002	11.311	2	497	1_#2_#3_#4_#5_0/8,0/110,0/1,0/10,1/311,0/31,1/26	5_2/497	imprinted	2	7	6	0.006	11.104	458	1
A230072E10Rik	chrX	-	147747878	147776422	3290	3	0.408	-	-	-	-	-	0	0			0.226	-	-	-	-	-	0	0			0.295	-	-	-	-	-	0	0			0.399	0	1	1_#2_#3_0/0,0/0,0/0,0/1	3_0/1	-	0	1			0.253	2	0
Fam120c	chrX	+	147778766	147908679	7709	16	9.494	1	152	1_0/0#2_#3_#4_#5_#6_#7_#8_#9_#10_#11_#12_#13_0/0#14_#15_#16_1/85,0/42,0/3,0/1,0/14,0/3,0/4	16_1/152	imprinted	1	7	3	0.003	7.323	51	0	1_0/0#2_#3_#4_#5_#6_#7_#8_#9_#10_#11_#12_#13_0/0#14_#15_#16_24/0,7/0,2/0,0/0,13/0,0/0,5/0	16_51/0	imprinted	5	0	3	0	6.964	0	89	1_0/0#2_#3_#4_#5_#6_#7_#8_#9_#10_#11_#12_#13_0/1#14_#15_#16_0/46,0/27,0/1,0/0,0/10,0/1,0/3	13_0/1#16_0/88	imprinted	0	7	3	0	7.409	0	75	1_0/0#2_#3_#4_#5_#6_#7_#8_#9_#10_#11_#12_#13_0/1#14_#15_#16_0/37,0/19,0/2,0/1,0/10,0/1,0/4	13_0/1#16_0/74	imprinted	0	8	3	0	9.687	92	0
Phf8	chrX	+	147955215	148068400	6359	22	2.759	0	33	1_0/0,0/5#2_#3_#4_#5_#6_#7_#8_#9_#10_0/5#11_#12_#13_#14_#15_#16_#17_0/17#18_#19_#20_#21_0/0#22_0/0,0/0,0/0,0/0,0/6	1_0/5#10_0/5#17_0/17#22_0/6	-	0	4			2.095	26	0	1_5/0,3/0#2_#3_#4_#5_#6_#7_#8_#9_#10_4/0#11_#12_#13_#14_#15_#16_#17_7/0#18_#19_#20_#21_0/0#22_0/0,0/0,0/0,0/0,7/0	1_8/0#10_4/0#17_7/0#22_7/0	imprinted	5	0	2	0	2.973	1	41	1_0/2,0/5#2_#3_#4_#5_#6_#7_#8_#9_#10_1/9#11_#12_#13_#14_#15_#16_#17_0/18#18_#19_#20_#21_0/1#22_0/0,0/0,0/0,0/1,0/5	1_0/7#10_1/9#17_0/18#21_0/1#22_0/6	-	1	7	2	0.035	2.158	0	57	1_0/10,0/6#2_#3_#4_#5_#6_#7_#8_#9_#10_0/0#11_#12_#13_#14_#15_#16_#17_0/29#18_#19_#20_#21_0/2#22_0/5,0/0,0/0,0/3,0/2	1_0/16#17_0/29#21_0/2#22_0/10	imprinted	0	7	2	0	2.4	46	0
Huwe1	chrX	+	148237825	148369960	14624	83	38.567	0	395	1_#2_#3_#4_#5_0/41#6_#7_#8_#9_#10_#11_#12_#13_#14_0/2#15_#16_#17_#18_#19_#20_#21_0/236#22_#23_#24_#25_0/3,0/16#26_#27_#28_0/30#29_#30_#31_#32_#33_0/5#34_#35_#36_#37_#38_#39_#40_#41_#42_#43_#44_#45_#46_#47_#48_#49_#50_#51_#52_#53_#54_#55_#56_#57_#58_#59_#60_0/18#61_#62_#63_#64_#65_#66_0/15#67_#68_#69_#70_#71_#72_#73_0/18#74_#75_#76_#77_#78_0/6#79_#80_#81_0/5#82_#83_	5_0/41#14_0/2#21_0/236#25_0/19#28_0/30#33_0/5#60_0/18#66_0/15#73_0/18#78_0/6#81_0/5	imprinted	0	12	7	0	29.561	424	0	1_#2_#3_#4_#5_30/0#6_#7_#8_#9_#10_#11_#12_#13_#14_5/0#15_#16_#17_#18_#19_#20_#21_195/0#22_#23_#24_#25_9/0,28/0#26_#27_#28_49/0#29_#30_#31_#32_#33_1/0#34_#35_#36_#37_#38_#39_#40_#41_#42_#43_#44_#45_#46_#47_#48_#49_#50_#51_#52_#53_#54_#55_#56_#57_#58_#59_#60_44/0#61_#62_#63_#64_#65_#66_6/0#67_#68_#69_#70_#71_#72_#73_37/0#74_#75_#76_#77_#78_12/0#79_#80_#81_8/0#82_#83_	5_30/0#14_5/0#21_195/0#25_37/0#28_49/0#33_1/0#60_44/0#66_6/0#73_37/0#78_12/0#81_8/0	imprinted	12	0	9	0	33.429	3	409	1_#2_#3_#4_#5_0/34#6_#7_#8_#9_#10_#11_#12_#13_#14_0/2#15_#16_#17_#18_#19_#20_#21_3/252#22_#23_#24_#25_0/4,0/16#26_#27_#28_0/29#29_#30_#31_#32_#33_0/11#34_#35_#36_#37_#38_#39_#40_#41_#42_#43_#44_#45_#46_#47_#48_#49_#50_#51_#52_#53_#54_#55_#56_#57_#58_#59_#60_0/24#61_#62_#63_#64_#65_#66_0/9#67_#68_#69_#70_#71_#72_#73_0/16#74_#75_#76_#77_#78_0/8#79_#80_#81_0/4#82_#83_	5_0/34#14_0/2#21_3/252#25_0/20#28_0/29#33_0/11#60_0/24#66_0/9#73_0/16#78_0/8#81_0/4	imprinted	1	12	9	0.001	25.664	1	725	1_#2_#3_#4_#5_0/54#6_#7_#8_#9_#10_#11_#12_#13_#14_0/1#15_#16_#17_#18_#19_#20_#21_1/535#22_#23_#24_#25_0/5,0/25#26_#27_#28_0/35#29_#30_#31_#32_#33_0/4#34_#35_#36_#37_#38_#39_#40_#41_#42_#43_#44_#45_#46_#47_#48_#49_#50_#51_#52_#53_#54_#55_#56_#57_#58_#59_#60_0/15#61_#62_#63_#64_#65_#66_0/8#67_#68_#69_#70_#71_#72_#73_0/29#74_#75_#76_#77_#78_0/12#79_#80_#81_0/2#82_#83_	5_0/54#14_0/1#21_1/535#25_0/30#28_0/35#33_0/4#60_0/15#66_0/8#73_0/29#78_0/12#81_0/2	imprinted	1	12	8	0	26.213	567	1
Mirlet7f-2	chrX	+	148346889	148346971	83	1	0	-	-	-	-	-	0	0			0	-	-	-	-	-	0	0			0	-	-	-	-	-	0	0			0	-	-	-	-	-	0	0			0	-	-
Mir98	chrX	+	148347757	148347864	108	1	15.148	-	-	-	-	-	0	0			10.163	-	-	-	-	-	0	0			13.032	-	-	-	-	-	0	0			10.392	-	-	-	-	-	0	0			9.157	-	-
Hsd17b10	chrX	+	148436439	148438985	910	6	11.819	1	181	1_#2_1/132,0/46#3_#4_#5_#6_0/3	2_1/178#6_0/3	imprinted	1	3	2	0.003	23.433	294	0	1_#2_219/0,66/0#3_#4_#5_#6_9/0	2_285/0#6_9/0	imprinted	3	0	3	0	9.138	0	192	1_#2_0/150,0/39#3_#4_#5_#6_0/3	2_0/189#6_0/3	imprinted	0	3	2	0	16.798	1	441	1_#2_1/364,0/69#3_#4_#5_#6_0/8	2_1/433#6_0/8	imprinted	1	3	3	0.001	20.986	435	1
Ribc1	chrX	-	148439127	148450838	1506	8	2.663	0	5	1_#2_#3_#4_#5_0/0#6_0/0#7_0/1,0/1,0/3#8_	7_0/5	-	0	3			1.218	9	0	1_#2_#3_#4_#5_3/0#6_0/0#7_3/0,3/0,0/0#8_	5_3/0#7_6/0	-	3	0			1.268	0	2	1_#2_#3_#4_#5_0/1#6_0/0#7_0/1,0/0,0/0#8_	5_0/1#7_0/1	-	0	2			4.686	0	15	1_#2_#3_#4_#5_0/4#6_0/4#7_0/0,0/3,0/4#8_	5_0/4#6_0/4#7_0/7	-	0	4			2.068	14	0
Smc1a	chrX	+	148450971	148496516	3968	25	89.314	0	78	1_0/13#2_#3_#4_#5_#6_#7_#8_#9_#10_#11_#12_#13_#14_#15_#16_#17_#18_#19_#20_#21_#22_0/17#23_#24_#25_0/48	1_0/13#22_0/17#25_0/48	imprinted	0	3	3	0	40.49	98	1	1_7/0#2_#3_#4_#5_#6_#7_#8_#9_#10_#11_#12_#13_#14_#15_#16_#17_#18_#19_#20_#21_#22_36/0#23_#24_#25_55/1	1_7/0#22_36/0#25_55/1	imprinted	3	1	3	0.005	74.71	0	68	1_0/7#2_#3_#4_#5_#6_#7_#8_#9_#10_#11_#12_#13_#14_#15_#16_#17_#18_#19_#20_#21_#22_0/12#23_#24_#25_0/49	1_0/7#22_0/12#25_0/49	imprinted	0	3	3	0	78.246	0	137	1_0/18#2_#3_#4_#5_#6_#7_#8_#9_#10_#11_#12_#13_#14_#15_#16_#17_#18_#19_#20_#21_#22_0/50#23_#24_#25_0/69	1_0/18#22_0/50#25_0/69	imprinted	0	3	3	0	45.023	89	0
Iqsec2	chrX	+	148578811	148659779	5994	15	0.495	0	33	1_0/0#2_#3_0/0#4_#5_0/31,0/2#6_#7_#8_0/0#9_#10_#11_#12_#13_#14_#15_0/0	5_0/33	-	0	2			0.53	9	0	1_0/0#2_#3_1/0#4_#5_7/0,0/0#6_#7_#8_1/0#9_#10_#11_#12_#13_#14_#15_0/0	3_1/0#5_7/0#8_1/0	-	3	0			0.383	0	26	1_0/0#2_#3_0/0#4_#5_0/23,0/1#6_#7_#8_0/1#9_#10_#11_#12_#13_#14_#15_0/1	5_0/24#8_0/1#15_0/1	-	0	4			0.905	0	90	1_0/0#2_#3_0/0#4_#5_0/79,0/5#6_#7_#8_0/1#9_#10_#11_#12_#13_#14_#15_0/5	5_0/84#8_0/1#15_0/5	-	0	4			1.829	153	2
Kdm5c	chrX	+	148667773	148708897	6267	26	25.632	38	81	1_10/27#2_#3_#4_#5_#6_#7_#8_5/1#9_#10_#11_#12_0/3#13_#14_#15_0/2#16_#17_#18_#19_#20_#21_#22_#23_0/0,1/3#24_#25_#26_3/27,1/1,7/8,7/8,2/0,2/1	1_10/27#8_5/1#12_0/3#15_0/2#23_1/3#26_22/45	-	9	10	4	0.077	23.986	86	52	1_13/10#2_#3_#4_#5_#6_#7_#8_13/9#9_#10_#11_#12_8/1#13_#14_#15_2/1#16_#17_#18_#19_#20_#21_#22_#23_0/0,7/4#24_#25_#26_10/12,2/2,10/4,10/4,6/3,5/2	1_13/10#8_13/9#12_8/1#15_2/1#23_7/4#26_43/27	-	11	11	9	0.038	23.486	23	76	1_4/21#2_#3_#4_#5_#6_#7_#8_3/0#9_#10_#11_#12_0/4#13_#14_#15_1/3#16_#17_#18_#19_#20_#21_#22_#23_1/0,2/6#24_#25_#26_6/28,2/5,1/3,1/3,1/0,1/3	1_4/21#8_3/0#12_0/4#15_1/3#23_3/6#26_12/42	-	11	9	4	0.026	24.346	78	154	1_19/33#2_#3_#4_#5_#6_#7_#8_7/8#9_#10_#11_#12_4/1#13_#14_#15_3/3#16_#17_#18_#19_#20_#21_#22_#23_0/0,8/11#24_#25_#26_4/42,8/10,11/20,11/20,1/3,2/3	1_19/33#8_7/8#12_4/1#15_3/3#23_8/11#26_37/98	-	11	11	7	0.044	19.755	86	56
Tspyl2	chrX	-	148771395	148777027	2758	7	7.006	0	145	1_0/0#2_#3_#4_#5_0/24,0/18#6_0/46,0/7,0/27,0/23#7_0/0,0/0	5_0/42#6_0/103	imprinted	0	6	6	0	7.845	72	0	1_1/0#2_#3_#4_#5_4/0,6/0#6_20/0,6/0,17/0,14/0#7_0/0,4/0	1_1/0#5_10/0#6_57/0#7_4/0	imprinted	8	0	3	0	6.452	1	129	1_0/1#2_#3_#4_#5_1/17,0/24#6_0/44,0/9,0/16,0/18#7_0/0,0/0	1_0/1#5_1/41#6_0/87	imprinted	1	7	6	0.009	14.882	0	285	1_0/3#2_#3_#4_#5_0/33,0/35#6_0/95,0/33,0/26,0/59#7_0/0,0/1	1_0/3#5_0/68#6_0/213#7_0/1	imprinted	0	8	6	0	21.496	224	0
Gpr173	chrX	-	148779189	148802654	3214	3	1.506	0	2	1_#2_0/1#3_0/0,0/1	2_0/1#3_0/1	-	0	2			1.871	1	0	1_#2_0/0#3_1/0,0/0	3_1/0	-	1	0			1.154	0	1	1_#2_0/0#3_0/0,0/1	3_0/1	-	0	1			2.523	0	4	1_#2_0/2#3_0/0,0/2	2_0/2#3_0/2	-	0	2			2.334	2	0
Shroom2	chrX	-	149044052	149204004	7494	10	2.798	0	55	1_#2_#3_#4_0/16,0/12,0/1,0/2#5_0/15#6_#7_0/2#8_#9_#10_0/1,0/1,0/1,0/1,0/0,0/0,0/1,0/0,0/0,0/0,0/0,0/1,0/1	4_0/31#5_0/15#7_0/2#10_0/7	imprinted	0	13	3	0	3.908	128	0	1_#2_#3_#4_13/0,24/0,6/0,2/0#5_31/0#6_#7_0/0#8_#9_#10_2/0,0/0,2/0,2/0,0/0,0/0,10/0,10/0,2/0,1/0,23/0,0/0,0/0	4_45/0#5_31/0#10_52/0	imprinted	13	0	6	0	6.393	0	130	1_#2_#3_#4_0/42,0/15,0/1,0/4#5_0/52#6_#7_0/3#8_#9_#10_0/2,0/0,0/1,0/0,0/0,0/0,0/0,0/0,0/2,0/1,0/6,0/1,0/0	4_0/62#5_0/52#7_0/3#10_0/13	imprinted	0	12	3	0	5.25	1	250	1_#2_#3_#4_0/116,0/26,0/10,0/8#5_0/70#6_#7_0/4#8_#9_#10_0/3,0/0,0/0,0/0,0/0,0/0,1/1,0/0,0/1,0/2,0/8,0/0,0/1	4_0/160#5_0/70#7_0/4#10_1/16	imprinted	1	12	6	0	6.28	303	1
Gpr143	chrX	+	149216464	149243189	1651	9	0	-	-	-	-	-	0	0			0	-	-	-	-	-	0	0			0	-	-	-	-	-	0	0			0	-	-	-	-	-	0	0			0	-	-
Usp51	chrX	+	149441012	149444004	2249	2	0.629	0	9	1_#2_0/7,0/2	2_0/9	-	0	2			3.691	27	0	1_#2_22/0,5/0	2_27/0	-	2	0			2.494	0	29	1_#2_0/21,0/8	2_0/29	imprinted	0	2	2	0	1.338	0	25	1_#2_0/16,0/9	2_0/25	imprinted	0	2	2	0	5.089	109	0
Mageh1	chrX	-	149470709	149472106	1398	1	31.069	0	263	1_0/0,0/3,0/20,0/48,0/88,0/104	1_0/263	imprinted	0	5	4	0	52.637	440	0	1_0/0,4/0,11/0,54/0,221/0,150/0	1_440/0	imprinted	5	0	4	0	30.525	0	309	1_0/1,0/2,0/34,0/48,0/85,0/139	1_0/309	imprinted	0	6	4	0	46.032	0	503	1_0/1,0/1,0/34,0/78,0/142,0/247	1_0/503	imprinted	0	6	4	0	80.475	658	1
Foxr2	chrX	+	149553331	149567404	3208	4	0.046	-	-	-	-	-	0	0			0.053	-	-	-	-	-	0	0			0.068	-	-	-	-	-	0	0			0.097	0	2	1_#2_#3_#4_0/1,0/1,0/0,0/0,0/0,0/0,0/0,0/0,0/0,0/0	4_0/2	-	0	2			0.203	3	0
Rragb	chrX	+	149574501	149606486	2281	11	6.981	0	6	1_#2_#3_#4_#5_#6_#7_#8_0/6#9_#10_#11_0/0,0/0	8_0/6	-	0	1			4.306	20	0	1_#2_#3_#4_#5_#6_#7_#8_18/0#9_#10_#11_0/0,2/0	8_18/0#11_2/0	-	2	0			7.164	0	9	1_#2_#3_#4_#5_#6_#7_#8_0/7#9_#10_#11_0/2,0/0	8_0/7#11_0/2	-	0	2			6.864	0	12	1_#2_#3_#4_#5_#6_#7_#8_0/12#9_#10_#11_0/0,0/0	8_0/12	-	0	1			6.992	27	0
Klf8	chrX	+	149672588	149830677	4457	7	0.191	0	6	1_0/2#2_#3_#4_0/1,0/0#5_#6_#7_0/2,0/0,0/0,0/0,0/1,0/0,0/0	1_0/2#4_0/1#7_0/3	-	0	4			0.03	-	-	-	-	-	0	0			0.132	0	1	1_0/0#2_#3_#4_0/0,0/0#5_#6_#7_0/1,0/0,0/0,0/0,0/0,0/0,0/0	7_0/1	-	0	1			0.123	0	4	1_0/1#2_#3_#4_0/0,0/0#5_#6_#7_0/3,0/0,0/0,0/0,0/0,0/0,0/0	1_0/1#7_0/3	-	0	2			0.022	-	-
Ubqln2	chrX	+	149932775	149936105	3331	1	3.602	0	39	1_0/5,0/27,0/7	1_0/39	imprinted	0	3	2	0	2.95	20	0	1_5/0,11/0,4/0	1_20/0	-	3	0			2.707	0	26	1_0/0,0/24,0/2	1_0/26	-	0	2			2.939	0	45	1_0/9,0/35,0/1	1_0/45	imprinted	0	3	2	0	3.143	60	0
Cypt3	chrX	+	149993136	149993972	666	2	0	-	-	-	-	-	0	0			0	-	-	-	-	-	0	0			0	-	-	-	-	-	0	0			0	-	-	-	-	-	0	0			0	-	-
Kctd12b	chrX	-	150119697	150130823	4795	3	0.3	0	11	1_#2_#3_0/0,0/0,0/0,0/1,0/0,0/0,0/0,0/0,0/0,0/0,0/0,0/0,0/0,0/0,0/0,0/2,0/2,0/1,0/0,0/3,0/0,0/0,0/0,0/2	3_0/11	-	0	6			0.206	9	2	1_#2_#3_0/0,0/0,0/0,1/0,0/0,0/0,0/0,0/0,0/0,0/0,0/0,0/0,2/0,1/0,0/0,0/0,0/0,0/0,1/0,0/0,0/0,0/0,0/0,4/2	3_9/2	-	5	1			2.787	2	105	1_#2_#3_0/10,0/0,0/0,0/1,0/0,0/1,0/0,0/0,0/2,2/0,0/1,0/1,0/11,0/1,0/0,0/8,0/8,0/1,0/28,0/1,0/1,0/1,0/1,0/28	3_2/105	imprinted	1	17	6	0	0.36	0	13	1_#2_#3_0/2,0/0,0/0,0/0,0/0,0/0,0/0,0/0,0/0,0/0,0/0,0/0,0/1,0/0,0/0,0/0,0/0,0/0,0/4,0/0,0/0,0/0,0/0,0/6	3_0/13	-	0	4			2.569	126	0
2210013O21Rik	chrX	+	150158097	150175839	856	4	2.266	0	1	1_0/1#2_#3_#4_	1_0/1	-	0	1			4.06	6	0	1_6/0#2_#3_#4_	1_6/0	-	1	0			2.149	0	1	1_0/1#2_#3_#4_	1_0/1	-	0	1			2.529	-	-	-	-	-	0	0			3.547	17	0
Spin2	chrX	+	150266836	150268783	1306	2	1.402	0	4	1_#2_0/1,0/0,0/1,0/2,0/0	2_0/4	-	0	3			1.18	3	0	1_#2_0/0,0/0,0/0,0/0,3/0	2_3/0	-	1	0			0.997	0	3	1_#2_0/2,0/0,0/1,0/0,0/0	2_0/3	-	0	2			2.398	0	8	1_#2_0/5,0/1,0/0,0/2,0/0	2_0/8	-	0	3			1.047	5	0
Gm15144	chrX	-	150436133	150447183	984	3	0	-	-	-	-	-	0	0			0	-	-	-	-	-	0	0			0	-	-	-	-	-	0	0			0	-	-	-	-	-	0	0			0	-	-
4930542N07Rik	chrX	+	150916545	150919225	963	3	0	-	-	-	-	-	0	0			0	-	-	-	-	-	0	0			0	-	-	-	-	-	0	0			0	-	-	-	-	-	0	0			0	-	-
Gm5647	chrX	-	151009771	151013873	893	3	0	-	-	-	-	-	0	0			0	-	-	-	-	-	0	0			0	-	-	-	-	-	0	0			0	-	-	-	-	-	0	0			0	-	-
Gm16390	chrX	-	151321346	151324810	1081	2	0	-	-	-	-	-	0	0			0	-	-	-	-	-	0	0			0.013	-	-	-	-	-	0	0			0	-	-	-	-	-	0	0			0	-	-
Magea6	chrX	-	151358555	151360658	1201	2	0	-	-	-	-	-	0	0			0	-	-	-	-	-	0	0			0	-	-	-	-	-	0	0			0	-	-	-	-	-	0	0			0	-	-
Magea3	chrX	-	151383006	151384112	1107	1	0	-	-	-	-	-	0	0			0	-	-	-	-	-	0	0			0	-	-	-	-	-	0	0			0	-	-	-	-	-	0	0			0	-	-
Magea8	chrX	-	151420318	151430393	1646	4	0	-	-	-	-	-	0	0			0	-	-	-	-	-	0	0			0	-	-	-	-	-	0	0			0	-	-	-	-	-	0	0			0	-	-
Magea2	chrX	-	151461744	151467835	1685	4	0	-	-	-	-	-	0	0			0	-	-	-	-	-	0	0			0	-	-	-	-	-	0	0			0	-	-	-	-	-	0	0			0	-	-
Magea5	chrX	-	151487604	151496096	1563	3	0	-	-	-	-	-	0	0			0	-	-	-	-	-	0	0			0	-	-	-	-	-	0	0			0	-	-	-	-	-	0	0			0	-	-
Magea1	chrX	-	151523062	151524333	1272	1	0	-	-	-	-	-	0	0			0	-	-	-	-	-	0	0			0	-	-	-	-	-	0	0			0	-	-	-	-	-	0	0			0	-	-
1700042B14Rik	chrX	-	151559524	151582392	1056	3	0	-	-	-	-	-	0	0			0	-	-	-	-	-	0	0			0	-	-	-	-	-	0	0			0	-	-	-	-	-	0	0			0	-	-
Sat1	chrX	-	151647681	151650952	1116	6	3.425	-	-	-	-	-	0	0			8.538	11	0	1_#2_#3_#4_11/0#5_#6_	4_11/0	-	1	0			3.164	-	-	-	-	-	0	0			8.401	0	1	1_#2_#3_#4_0/1#5_#6_	4_0/1	-	0	1			23.354	29	0
Acot9	chrX	+	151697043	151732050	1548	15	3.129	0	7	1_0/5#2_#3_#4_0/1#5_#6_#7_#8_#9_#10_#11_#12_0/1#13_#14_#15_	1_0/5#4_0/1#12_0/1	-	0	3			4.411	8	0	1_8/0#2_#3_#4_0/0#5_#6_#7_#8_#9_#10_#11_#12_0/0#13_#14_#15_	1_8/0	-	1	0			2.52	0	5	1_0/5#2_#3_#4_0/0#5_#6_#7_#8_#9_#10_#11_#12_0/0#13_#14_#15_	1_0/5	-	0	1			5.757	0	14	1_0/14#2_#3_#4_0/0#5_#6_#7_#8_#9_#10_#11_#12_0/0#13_#14_#15_	1_0/14	-	0	1			3.8	6	0
Prdx4	chrX	-	151758463	151772997	975	7	30.617	0	101	1_#2_#3_#4_0/73#5_0/28#6_#7_	4_0/73#5_0/28	imprinted	0	2	2	0	33.61	129	0	1_#2_#3_#4_118/0#5_11/0#6_#7_	4_118/0#5_11/0	imprinted	2	0	2	0	29.328	1	88	1_#2_#3_#4_0/70#5_1/18#6_#7_	4_0/70#5_1/18	imprinted	1	2	2	0.019	32.789	0	175	1_#2_#3_#4_0/153#5_0/22#6_#7_	4_0/153#5_0/22	imprinted	0	2	2	0	18.968	79	0
Ptchd1	chrX	-	152004279	152057870	6489	3	0.002	-	-	-	-	-	0	0			0	-	-	-	-	-	0	0			0.004	-	-	-	-	-	0	0			0.004	-	-	-	-	-	0	0			0.007	-	-
4930503H13Rik	chrX	+	152974026	152974660	635	1	0	-	-	-	-	-	0	0			0	-	-	-	-	-	0	0			0	-	-	-	-	-	0	0			0	-	-	-	-	-	0	0			0	-	-
Phex	chrX	-	153596618	153853218	6265	22	0.305	-	-	-	-	-	0	0			0.217	-	-	-	-	-	0	0			0.172	-	-	-	-	-	0	0			0.116	-	-	-	-	-	0	0			0.033	-	-
Sms	chrX	-	153881886	153929978	3379	11	12.914	0	184	1_#2_#3_#4_#5_#6_#7_#8_#9_#10_#11_0/2,0/1,0/109,0/1,0/0,0/0,0/3,0/6,0/8,0/21,0/33	11_0/184	imprinted	0	9	4	0	3.64	257	0	1_#2_#3_#4_#5_#6_#7_#8_#9_#10_#11_7/0,0/0,103/0,3/0,0/0,4/0,3/0,5/0,10/0,73/0,49/0	11_257/0	imprinted	9	0	5	0	12.624	0	183	1_#2_#3_#4_#5_#6_#7_#8_#9_#10_#11_0/2,0/0,0/114,0/0,0/0,0/0,0/2,0/13,0/6,0/13,0/33	11_0/183	imprinted	0	7	4	0	6.894	0	317	1_#2_#3_#4_#5_#6_#7_#8_#9_#10_#11_0/3,0/1,0/227,0/0,0/0,0/0,0/8,0/6,0/6,0/9,0/57	11_0/317	imprinted	0	8	4	0	0.735	81	0
Mbtps2	chrX	-	153985754	154036647	4799	11	3.941	0	34	1_0/7#2_#3_#4_#5_#6_#7_#8_#9_0/2,0/1#10_#11_0/4,0/4,0/0,0/0,0/7,0/8,0/1	1_0/7#9_0/3#11_0/24	imprinted	0	8	3	0	3.536	11	0	1_2/0#2_#3_#4_#5_#6_#7_#8_#9_4/0,1/0#10_#11_0/0,2/0,0/0,2/0,0/0,0/0,0/0	1_2/0#9_5/0#11_4/0	-	5	0			4.194	1	45	1_0/5#2_#3_#4_#5_#6_#7_#8_#9_0/4,0/4#10_#11_0/7,0/7,0/1,0/0,0/8,1/7,0/2	1_0/5#9_0/8#11_1/32	-	1	9	4	0.027	2.309	1	33	1_0/6#2_#3_#4_#5_#6_#7_#8_#9_0/0,0/1#10_#11_0/9,0/2,0/0,0/3,0/6,1/5,0/1	1_0/6#9_0/1#11_1/26	-	1	8			1.361	3	0
Smpx	chrX	+	154137050	154190521	942	6	0	-	-	-	-	-	0	0			0	-	-	-	-	-	0	0			0.015	-	-	-	-	-	0	0			0	-	-	-	-	-	0	0			0	-	-
Klhl34	chrX	+	154256367	154258301	1935	1	0.076	-	-	-	-	-	0	0			0.576	-	-	-	-	-	0	0			0.304	0	2	1_0/0,0/2	1_0/2	-	0	1			0.383	0	1	1_0/0,0/1	1_0/1	-	0	1			1.174	2	0
Cnksr2	chrX	-	154259505	154481042	5417	22	0.173	0	5	1_#2_#3_#4_#5_#6_0/0#7_#8_#9_#10_#11_#12_#13_0/3,0/1,0/0#14_#15_#16_#17_#18_#19_#20_#21_0/1#22_0/0,0/0,0/0,0/0,0/0	13_0/4#21_0/1	-	0	3			3.1	21	0	1_#2_#3_#4_#5_#6_3/0#7_#8_#9_#10_#11_#12_#13_4/0,1/0,5/0#14_#15_#16_#17_#18_#19_#20_#21_5/0#22_1/0,0/0,2/0,0/0,0/0	6_3/0#13_10/0#21_5/0#22_3/0	-	7	0			2.522	0	24	1_#2_#3_#4_#5_#6_0/0#7_#8_#9_#10_#11_#12_#13_0/2,0/3,0/7#14_#15_#16_#17_#18_#19_#20_#21_0/11#22_0/0,0/0,0/1,0/0,0/0	13_0/12#21_0/11#22_0/1	imprinted	0	5	2	0	2.222	0	50	1_#2_#3_#4_#5_#6_0/1#7_#8_#9_#10_#11_#12_#13_0/5,0/3,0/16#14_#15_#16_#17_#18_#19_#20_#21_0/25#22_0/0,0/0,0/0,0/0,0/0	6_0/1#13_0/24#21_0/25	imprinted	0	5	2	0	5.949	80	0
Rps6ka3	chrX	+	155694052	155801417	2223	22	15.437	0	11	1_#2_#3_#4_#5_#6_#7_#8_#9_#10_#11_#12_#13_#14_#15_#16_#17_#18_#19_#20_#21_0/11#22_	21_0/11	-	0	1			9.229	9	0	1_#2_#3_#4_#5_#6_#7_#8_#9_#10_#11_#12_#13_#14_#15_#16_#17_#18_#19_#20_#21_9/0#22_	21_9/0	-	1	0			12.516	0	4	1_#2_#3_#4_#5_#6_#7_#8_#9_#10_#11_#12_#13_#14_#15_#16_#17_#18_#19_#20_#21_0/4#22_	21_0/4	-	0	1			12.508	0	5	1_#2_#3_#4_#5_#6_#7_#8_#9_#10_#11_#12_#13_#14_#15_#16_#17_#18_#19_#20_#21_0/5#22_	21_0/5	-	0	1			9.653	13	0
Eif1ax	chrX	+	155810127	155823631	926	7	67.451	0	191	1_0/32,0/75,0/84#2_#3_#4_#5_#6_#7_	1_0/191	imprinted	0	3	3	0	57.646	183	4	1_31/1,68/3,84/0#2_#3_#4_#5_#6_#7_	1_183/4	imprinted	3	2	3	0.01	61.706	0	220	1_0/42,0/81,0/97#2_#3_#4_#5_#6_#7_	1_0/220	imprinted	0	3	3	0	49.307	1	530	1_0/164,1/172,0/194#2_#3_#4_#5_#6_#7_	1_1/530	imprinted	1	3	3	0.002	26.425	132	1
Mtap7d2	chrX	+	155852510	155936879	3854	17	4.119	0	41	1_#2_#3_#4_#5_#6_#7_#8_#9_0/5#10_#11_#12_#13_#14_#15_0/2#16_0/0,0/0,0/0,0/0#17_0/3,0/0,0/27,0/2,0/2	9_0/5#15_0/2#17_0/34	-	0	6			1.705	15	1	1_#2_#3_#4_#5_#6_#7_#8_#9_1/0#10_#11_#12_#13_#14_#15_0/0#16_2/0,0/0,0/0,0/0#17_0/1,1/0,9/0,1/0,1/0	9_1/0#16_2/0#17_12/1	-	6	1			1.855	0	25	1_#2_#3_#4_#5_#6_#7_#8_#9_0/4#10_#11_#12_#13_#14_#15_0/3#16_0/0,0/2,0/2,0/0#17_0/0,0/0,0/12,0/1,0/1	9_0/4#15_0/3#16_0/4#17_0/14	-	0	7			3.526	0	50	1_#2_#3_#4_#5_#6_#7_#8_#9_0/6#10_#11_#12_#13_#14_#15_0/1#16_0/1,0/0,0/0,0/0#17_0/0,0/1,0/37,0/2,0/2	9_0/6#15_0/1#16_0/1#17_0/42	-	0	7			4.12	28	0
A830080D01Rik	chrX	+	155970600	156031013	3366	12	5.023	0	54	1_#2_#3_0/13,0/19,0/17#4_0/5#5_#6_#7_#8_#9_#10_#11_#12_0/0	3_0/49#4_0/5	imprinted	0	4	3	0	4.022	53	0	1_#2_#3_17/0,15/0,15/0#4_6/0#5_#6_#7_#8_#9_#10_#11_#12_0/0	3_47/0#4_6/0	imprinted	4	0	3	0	5.102	0	62	1_#2_#3_0/10,0/22,0/22#4_0/6#5_#6_#7_#8_#9_#10_#11_#12_0/2	3_0/54#4_0/6#12_0/2	imprinted	0	5	3	0	5.72	0	53	1_#2_#3_0/13,0/18,0/16#4_0/6#5_#6_#7_#8_#9_#10_#11_#12_0/0	3_0/47#4_0/6	imprinted	0	4	3	0	4.135	73	0
Sh3kbp1	chrX	+	156065340	156413849	5029	18	3.63	0	61	1_#2_#3_0/6#4_#5_#6_#7_0/2#8_#9_0/11#10_#11_#12_0/2#13_0/3#14_0/2#15_#16_#17_#18_0/0,0/5,0/0,0/14,0/16	3_0/6#7_0/2#9_0/11#12_0/2#13_0/3#14_0/2#18_0/35	imprinted	0	9	3	0	4.178	115	0	1_#2_#3_9/0#4_#5_#6_#7_2/0#8_#9_12/0#10_#11_#12_0/0#13_9/0#14_12/0#15_#16_#17_#18_0/0,11/0,0/0,28/0,32/0	3_9/0#7_2/0#9_12/0#13_9/0#14_12/0#18_71/0	imprinted	8	0	7	0	4.705	0	118	1_#2_#3_0/12#4_#5_#6_#7_0/4#8_#9_0/15#10_#11_#12_0/1#13_0/3#14_0/15#15_#16_#17_#18_0/2,0/8,0/0,0/20,0/38	3_0/12#7_0/4#9_0/15#12_0/1#13_0/3#14_0/15#18_0/68	imprinted	0	10	6	0	11.642	0	498	1_#2_#3_0/23#4_#5_#6_#7_0/24#8_#9_0/69#10_#11_#12_0/19#13_0/46#14_0/13#15_#16_#17_#18_0/2,0/17,0/0,0/163,0/122	3_0/23#7_0/24#9_0/69#12_0/19#13_0/46#14_0/13#18_0/304	imprinted	0	10	9	0	6.824	308	0
Map3k15	chrX	+	156426365	156561283	4326	28	1.741	0	43	1_#2_#3_0/0#4_#5_#6_0/0#7_#8_#9_0/0#10_#11_#12_#13_#14_#15_0/0#16_#17_#18_#19_#20_0/0#21_#22_#23_#24_0/0,0/0#25_0/0,0/2#26_#27_#28_0/41	25_0/2#28_0/41	-	0	2			3.458	37	0	1_#2_#3_0/0#4_#5_#6_1/0#7_#8_#9_0/0#10_#11_#12_#13_#14_#15_0/0#16_#17_#18_#19_#20_0/0#21_#22_#23_#24_1/0,3/0#25_6/0,0/0#26_#27_#28_26/0	6_1/0#24_4/0#25_6/0#28_26/0	-	5	0			2.054	0	53	1_#2_#3_0/0#4_#5_#6_0/0#7_#8_#9_0/1#10_#11_#12_#13_#14_#15_0/0#16_#17_#18_#19_#20_0/1#21_#22_#23_#24_0/0,0/0#25_0/0,0/0#26_#27_#28_0/51	9_0/1#20_0/1#28_0/51	-	0	3			1.747	0	63	1_#2_#3_0/0#4_#5_#6_0/3#7_#8_#9_0/6#10_#11_#12_#13_#14_#15_0/0#16_#17_#18_#19_#20_0/1#21_#22_#23_#24_0/1,0/1#25_0/3,0/0#26_#27_#28_0/48	6_0/3#9_0/6#20_0/1#24_0/2#25_0/3#28_0/48	-	0	7			1.941	26	1
Pdha1	chrX	-	156560151	156576268	2761	11	47.073	0	747	1_#2_#3_#4_#5_#6_#7_#8_#9_#10_#11_0/449,0/195,0/41,0/45,0/17	11_0/747	imprinted	0	5	5	0	77.167	1648	2	1_#2_#3_#4_#5_#6_#7_#8_#9_#10_#11_729/0,225/2,26/0,601/0,67/0	11_1648/2	imprinted	5	1	5	0.002	51.937	1	844	1_#2_#3_#4_#5_#6_#7_#8_#9_#10_#11_1/494,0/222,0/51,0/51,0/26	11_1/844	imprinted	1	5	5	0	56.316	3	1541	1_#2_#3_#4_#5_#6_#7_#8_#9_#10_#11_0/915,2/428,0/48,0/77,1/73	11_3/1541	imprinted	2	5	5	0.002	100.969	4625	14
Gpr64	chrX	+	156828622	156936002	4718	28	0.003	-	-	-	-	-	0	0			0.031	-	-	-	-	-	0	0			0.02	-	-	-	-	-	0	0			0	-	-	-	-	-	0	0			0.002	-	-
Phka2	chrX	+	156940366	157029654	4714	33	3.83	0	520	1_0/5,0/0,0/0#2_#3_#4_#5_#6_0/132,0/136,0/53,0/62,0/62#7_#8_#9_#10_#11_#12_#13_#14_#15_#16_0/1,0/1#17_#18_0/29,0/28,0/9#19_#20_#21_#22_#23_#24_0/2#25_#26_#27_#28_#29_#30_#31_#32_#33_0/0,0/0	1_0/5#6_0/445#16_0/2#18_0/66#24_0/2	imprinted	0	12	8	0	3.04	366	1	1_5/0,1/0,2/0#2_#3_#4_#5_#6_79/0,78/1,16/0,48/0,48/0#7_#8_#9_#10_#11_#12_#13_#14_#15_#16_1/0,1/0#17_#18_26/0,32/0,22/0#19_#20_#21_#22_#23_#24_7/0#25_#26_#27_#28_#29_#30_#31_#32_#33_0/0,0/0	1_8/0#6_269/1#16_2/0#18_80/0#24_7/0	imprinted	14	1	9	0.001	3.401	1	506	1_0/0,0/0,0/1#2_#3_#4_#5_#6_1/147,0/148,0/45,0/57,0/57#7_#8_#9_#10_#11_#12_#13_#14_#15_#16_0/0,0/0#17_#18_0/28,0/15,0/6#19_#20_#21_#22_#23_#24_0/2#25_#26_#27_#28_#29_#30_#31_#32_#33_0/0,0/0	1_0/1#6_1/454#18_0/49#24_0/2	imprinted	1	10	7	0.001	4.107	1	815	1_0/7,0/0,0/0#2_#3_#4_#5_#6_1/206,0/210,0/61,0/126,0/125#7_#8_#9_#10_#11_#12_#13_#14_#15_#16_0/3,0/3#17_#18_0/38,0/32,0/3#19_#20_#21_#22_#23_#24_0/0#25_#26_#27_#28_#29_#30_#31_#32_#33_0/1,0/0	1_0/7#6_1/728#16_0/6#18_0/73#33_0/1	imprinted	1	12	8	0.001	2.6	765	0
Ppef1	chrX	-	157061026	157157904	2483	16	0.065	0	4	1_#2_#3_#4_#5_#6_#7_#8_#9_#10_#11_#12_#13_#14_#15_#16_0/4	16_0/4	-	0	1			0.058	1	0	1_#2_#3_#4_#5_#6_#7_#8_#9_#10_#11_#12_#13_#14_#15_#16_1/0	16_1/0	-	1	0			0.072	-	-	-	-	-	0	0			0.062	0	3	1_#2_#3_#4_#5_#6_#7_#8_#9_#10_#11_#12_#13_#14_#15_#16_0/3	16_0/3	-	0	1			0.025	-	-
Rs1	chrX	+	157205945	157237595	5840	6	0.464	-	-	-	-	-	0	0			0.645	-	-	-	-	-	0	0			0.655	-	-	-	-	-	0	0			0.305	-	-	-	-	-	0	0			0.378	-	-
Cdkl5	chrX	-	157222240	157432613	3246	19	2.52	0	34	1_0/14#2_#3_#4_#5_#6_0/4#7_#8_#9_#10_#11_#12_0/7,0/9#13_#14_#15_#16_#17_#18_#19_	1_0/14#6_0/4#12_0/16	imprinted	0	4	3	0	3.544	41	0	1_22/0#2_#3_#4_#5_#6_4/0#7_#8_#9_#10_#11_#12_5/0,10/0#13_#14_#15_#16_#17_#18_#19_	1_22/0#6_4/0#12_15/0	imprinted	4	0	2	0	3.164	0	39	1_0/29#2_#3_#4_#5_#6_0/3#7_#8_#9_#10_#11_#12_0/4,0/3#13_#14_#15_#16_#17_#18_#19_	1_0/29#6_0/3#12_0/7	-	0	4			1.796	0	73	1_0/54#2_#3_#4_#5_#6_0/3#7_#8_#9_#10_#11_#12_0/8,0/8#13_#14_#15_#16_#17_#18_#19_	1_0/54#6_0/3#12_0/16	imprinted	0	4	3	0	2.948	80	0
Gja6	chrX	-	157340048	157344984	2017	2	0.322	-	-	-	-	-	0	0			0.377	-	-	-	-	-	0	0			0.434	-	-	-	-	-	0	0			0.185	-	-	-	-	-	0	0			0.318	1	0
Scml2	chrX	+	157600704	157696145	4847	26	3.094	0	37	1_#2_#3_#4_#5_#6_0/9#7_#8_0/9#9_#10_#11_#12_#13_#14_#15_#16_#17_#18_#19_#20_#21_0/5#22_#23_#24_0/10#25_0/1#26_0/3	6_0/9#8_0/9#21_0/5#24_0/10#25_0/1#26_0/3	imprinted	0	6	3	0	1.38	20	0	1_#2_#3_#4_#5_#6_4/0#7_#8_1/0#9_#10_#11_#12_#13_#14_#15_#16_#17_#18_#19_#20_#21_4/0#22_#23_#24_10/0#25_0/0#26_1/0	6_4/0#8_1/0#21_4/0#24_10/0#26_1/0	-	5	0			2.203	1	29	1_#2_#3_#4_#5_#6_1/7#7_#8_0/10#9_#10_#11_#12_#13_#14_#15_#16_#17_#18_#19_#20_#21_0/1#22_#23_#24_0/11#25_0/0#26_0/0	6_1/7#8_0/10#21_0/1#24_0/11	-	1	4	3	0.034	1.379	0	21	1_#2_#3_#4_#5_#6_0/2#7_#8_0/8#9_#10_#11_#12_#13_#14_#15_#16_#17_#18_#19_#20_#21_0/2#22_#23_#24_0/5#25_0/0#26_0/4	6_0/2#8_0/8#21_0/2#24_0/5#26_0/4	-	0	5			0.472	10	0
Rai2	chrX	+	158155485	158217426	2276	2	1.004	1	31	1_1/0#2_0/1,0/1,0/29	1_1/0#2_0/31	-	1	3			1.988	26	0	1_2/0#2_1/0,1/0,22/0	1_2/0#2_24/0	-	4	0			3.362	2	96	1_2/5#2_0/1,0/3,0/87	1_2/5#2_0/91	-	1	4	2	0.101	4.977	1	311	1_1/12#2_0/4,0/2,0/293	1_1/12#2_0/299	imprinted	1	4	2	0.027	8.84	377	0
Nhs	chrX	-	158274200	158597722	5830	8	0.253	0	8	1_#2_0/0#3_#4_#5_0/1#6_0/3,0/0,0/0,0/0,0/0,0/1,0/2#7_#8_0/1	5_0/1#6_0/6#8_0/1	-	0	5			0.768	24	0	1_#2_1/0#3_#4_#5_9/0#6_9/0,1/0,0/0,2/0,0/0,0/0,1/0#7_#8_1/0	2_1/0#5_9/0#6_13/0#8_1/0	imprinted	7	0	2	0	0.426	0	11	1_#2_0/0#3_#4_#5_0/1#6_0/4,0/0,0/1,0/0,0/0,0/0,0/4#7_#8_0/1	5_0/1#6_0/9#8_0/1	-	0	5			0.584	0	30	1_#2_0/1#3_#4_#5_0/3#6_0/10,0/1,0/2,0/4,0/0,0/1,0/5#7_#8_0/3	2_0/1#5_0/3#6_0/23#8_0/3	-	0	9			0.432	16	2
Reps2	chrX	-	158849886	159081533	7630	18	3.154	1	254	1_0/3#2_#3_#4_0/5#5_#6_#7_#8_0/6#9_#10_#11_#12_#13_#14_#15_0/0,0/1#16_0/7,0/9#17_#18_0/0,0/0,0/0,0/0,0/0,0/0,0/0,0/2,0/2,0/0,0/0,0/2,0/1,0/0,0/1,0/0,0/1,0/1,0/8,0/29,0/2,0/0,0/4,0/4,0/57,0/101,0/1,1/7,0/0,0/0	1_0/3#4_0/5#8_0/6#15_0/1#16_0/16#18_1/223	imprinted	1	22	7	0.017	4.565	316	0	1_2/0#2_#3_#4_5/0#5_#6_#7_#8_0/0#9_#10_#11_#12_#13_#14_#15_3/0,2/0#16_1/0,0/0#17_#18_0/0,0/0,0/0,2/0,1/0,0/0,2/0,18/0,2/0,1/0,0/0,1/0,2/0,6/0,1/0,0/0,1/0,1/0,24/0,13/0,0/0,6/0,9/0,9/0,158/0,37/0,2/0,7/0,0/0,0/0	1_2/0#4_5/0#15_5/0#16_1/0#18_303/0	imprinted	26	0	8	0	2.357	0	199	1_0/0#2_#3_#4_0/8#5_#6_#7_#8_0/13#9_#10_#11_#12_#13_#14_#15_0/1,0/0#16_0/5,0/5#17_#18_0/0,0/1,0/0,0/1,0/1,0/0,0/1,0/1,0/1,0/0,0/0,0/0,0/0,0/5,0/0,0/0,0/2,0/2,0/5,0/19,0/0,0/0,0/2,0/2,0/38,0/72,0/1,0/13,0/0,0/0	4_0/8#8_0/13#15_0/1#16_0/10#18_0/167	imprinted	0	22	6	0	3.293	2	499	1_0/2#2_#3_#4_0/3#5_#6_#7_#8_0/15#9_#10_#11_#12_#13_#14_#15_0/0,0/4#16_0/17,0/21#17_#18_0/0,0/3,0/0,0/1,0/4,0/0,0/0,0/16,0/14,0/1,0/0,0/0,0/1,0/4,0/0,0/0,0/2,0/2,0/7,0/46,0/1,0/2,0/6,0/6,2/156,0/148,0/2,0/14,0/1,0/0	1_0/2#4_0/3#8_0/15#15_0/4#16_0/38#18_2/437	imprinted	1	27	10	0.001	4.405	931	0
Rbbp7	chrX	+	159198304	159217022	2272	12	94.208	5	31	1_#2_#3_#4_#5_#6_#7_#8_#9_#10_#11_#12_5/31	12_5/31	-	1	1			97.415	30	1	1_#2_#3_#4_#5_#6_#7_#8_#9_#10_#11_#12_30/1	12_30/1	-	1	1			88.865	2	35	1_#2_#3_#4_#5_#6_#7_#8_#9_#10_#11_#12_2/35	12_2/35	-	1	1			118.762	0	48	1_#2_#3_#4_#5_#6_#7_#8_#9_#10_#11_#12_0/48	12_0/48	-	0	1			84.069	13	0
Txlng	chrX	-	159216851	159267331	3807	10	5.371	0	39	1_0/39#2_#3_#4_#5_#6_#7_#8_#9_#10_	1_0/39	-	0	1			2.966	5	3	1_5/3#2_#3_#4_#5_#6_#7_#8_#9_#10_	1_5/3	-	1	1			4.636	0	35	1_0/35#2_#3_#4_#5_#6_#7_#8_#9_#10_	1_0/35	-	0	1			6.109	0	156	1_0/156#2_#3_#4_#5_#6_#7_#8_#9_#10_	1_0/156	-	0	1			5.713	43	13
Syap1	chrX	-	159294775	159326394	2316	9	15.236	0	54	1_0/11,0/33#2_#3_#4_#5_#6_0/9#7_#8_#9_0/0,0/1	1_0/44#6_0/9#9_0/1	imprinted	0	4	3	0	21.748	75	1	1_17/0,22/0#2_#3_#4_#5_#6_27/1#7_#8_#9_4/0,5/0	1_39/0#6_27/1#9_9/0	imprinted	5	1	3	0.01	14.476	0	56	1_0/12,0/26#2_#3_#4_#5_#6_0/16#7_#8_#9_0/1,0/1	1_0/38#6_0/16#9_0/2	imprinted	0	5	3	0	20.035	1	213	1_1/67,0/82#2_#3_#4_#5_#6_0/59#7_#8_#9_0/1,0/4	1_1/149#6_0/59#9_0/5	imprinted	1	5	3	0.004	26.23	168	0
Ctps2	chrX	+	159339527	159472473	5591	19	5.097	0	31	1_0/2,0/1#2_#3_#4_#5_0/1#6_#7_#8_#9_#10_#11_#12_#13_#14_#15_0/3#16_#17_0/0,0/11#18_#19_0/0,0/0,0/0,0/7,0/2,0/0,0/0,0/2,0/1,0/0,0/1	1_0/3#5_0/1#15_0/3#17_0/11#19_0/13	imprinted	0	10	2	0	4.027	28	1	1_2/0,2/0#2_#3_#4_#5_5/0#6_#7_#8_#9_#10_#11_#12_#13_#14_#15_0/1#16_#17_0/0,13/0#18_#19_0/0,0/0,0/0,3/0,0/0,0/0,0/0,2/0,0/0,1/0,0/0	1_4/0#5_5/0#15_0/1#17_13/0#19_6/0	-	7	1			4.055	0	39	1_0/0,0/0#2_#3_#4_#5_0/3#6_#7_#8_#9_#10_#11_#12_#13_#14_#15_0/3#16_#17_0/0,0/13#18_#19_0/0,0/4,0/4,0/7,0/1,0/0,0/0,0/1,0/0,0/0,0/3	5_0/3#15_0/3#17_0/13#19_0/20	imprinted	0	9	2	0	5.316	3	140	1_0/6,0/6#2_#3_#4_#5_0/2#6_#7_#8_#9_#10_#11_#12_#13_#14_#15_0/2#16_#17_0/0,3/73#18_#19_0/1,0/2,0/1,0/38,0/3,0/0,0/0,0/2,0/0,0/2,0/2	1_0/12#5_0/2#15_0/2#17_3/73#19_0/51	imprinted	1	13	2	0.014	3.573	52	0
S100g	chrX	-	159399924	159402531	480	3	0.154	0	2	1_#2_0/0#3_0/1,0/0,0/1	3_0/2	-	0	2			0.07	-	-	-	-	-	0	0			0.199	-	-	-	-	-	0	0			0.116	0	1	1_#2_0/1#3_0/0,0/0,0/0	2_0/1	-	0	1			0.204	-	-
Grpr	chrX	-	159951836	159987579	2493	3	0.006	-	-	-	-	-	0	0			0.007	-	-	-	-	-	0	0			0.011	-	-	-	-	-	0	0			0	-	-	-	-	-	0	0			0	-	-
1700045I19Rik	chrX	-	160198072	160199261	1190	1	0	-	-	-	-	-	0	0			0	-	-	-	-	-	0	0			0	-	-	-	-	-	0	0			0	-	-	-	-	-	0	0			0	-	-
Ap1s2	chrX	+	160347092	160367478	3184	5	0.598	0	20	1_#2_#3_#4_#5_0/1,0/4,0/7,0/7,0/0,0/1,0/0,0/0,0/0,0/0,0/0,0/0,0/0	5_0/20	imprinted	0	5	2	0	0.84	3	0	1_#2_#3_#4_#5_0/0,3/0,0/0,0/0,0/0,0/0,0/0,0/0,0/0,0/0,0/0,0/0,0/0	5_3/0	-	1	0			1.084	0	25	1_#2_#3_#4_#5_0/0,0/12,0/2,0/3,0/0,0/2,0/2,0/0,0/2,0/2,0/0,0/0,0/0	5_0/25	-	0	7			0.868	0	19	1_#2_#3_#4_#5_0/0,0/12,0/2,0/3,0/0,0/0,0/0,0/1,0/0,0/0,0/1,0/0,0/0	5_0/19	-	0	5			1.517	43	1
Zrsr2	chrX	-	160388318	160396598	3935	5	7.558	0	343	1_0/4,0/30,0/66#2_0/21,0/23#3_0/6#4_#5_0/0,0/4,0/13,0/2,0/7,0/13,0/67,0/7,0/0,0/8,0/2,0/70,0/0,0/0	1_0/100#2_0/44#3_0/6#5_0/193	imprinted	0	16	11	0	6.705	302	5	1_6/3,18/0,52/0#2_10/0,10/0#3_1/0#4_#5_0/0,10/0,11/0,2/0,18/0,18/0,50/0,8/2,11/0,9/0,10/0,50/0,7/0,1/0	1_76/3#2_20/0#3_1/0#5_205/2	imprinted	19	2	16	0.023	11.071	103	411	1_3/4,4/40,30/59#2_6/14,7/11#3_0/11#4_#5_0/0,0/8,1/13,1/8,0/7,1/10,18/90,5/11,6/1,1/13,1/2,18/109,1/0,0/0	1_37/103#2_13/25#3_0/11#5_53/272	-	15	17	16	0.054	7.911	0	944	1_0/183,0/99,0/211#2_0/59,0/58#3_0/13#4_#5_0/0,0/6,0/25,0/4,0/8,0/8,0/115,0/12,0/0,0/11,0/7,0/121,0/2,0/2	1_0/493#2_0/117#3_0/13#5_0/321	imprinted	0	18	14	0	7.777	900	0
Car5b	chrX	-	160414754	160465942	3449	8	0.388	0	15	1_#2_0/2,0/2#3_0/7#4_0/0,0/0#5_#6_0/0#7_0/3#8_0/0,0/0,0/0,0/0,0/0,0/0,0/0,0/0,0/1,0/0,0/0,0/0	2_0/4#3_0/7#7_0/3#8_0/1	-	0	5			0.666	26	0	1_#2_5/0,5/0#3_2/0#4_2/0,0/0#5_#6_5/0#7_2/0#8_0/0,0/0,0/0,0/0,0/0,2/0,1/0,1/0,1/0,0/0,0/0,0/0	2_10/0#3_2/0#4_2/0#6_5/0#7_2/0#8_5/0	-	10	0			0.35	0	18	1_#2_0/0,0/0#3_0/3#4_0/0,0/0#5_#6_0/4#7_0/5#8_0/0,0/0,0/0,0/0,0/0,0/1,0/1,0/0,0/3,0/0,0/1,0/0	3_0/3#6_0/4#7_0/5#8_0/6	-	0	7			0.687	0	40	1_#2_0/5,0/5#3_0/16#4_0/3,0/1#5_#6_0/4#7_0/4#8_0/0,0/0,0/0,0/0,0/0,0/0,0/0,0/1,0/0,0/1,0/0,0/0	2_0/10#3_0/16#4_0/4#6_0/4#7_0/4#8_0/2	-	0	9			1.643	93	0
Siah1b	chrX	-	160508635	160513981	1713	4	1.645	0	34	1_#2_0/17,0/16#3_#4_0/0,0/0,0/0,0/0,0/1	2_0/33#4_0/1	imprinted	0	3	2	0	1.922	21	7	1_#2_3/1,12/5#3_#4_0/0,0/0,2/0,2/0,2/1	2_15/6#4_6/1	-	5	3			1.659	1	42	1_#2_0/14,1/19#3_#4_0/0,0/0,0/2,0/3,0/4	2_1/33#4_0/9	imprinted	1	5	2	0.018	1.757	2	113	1_#2_0/10,0/40#3_#4_0/5,1/7,0/16,1/15,0/20	2_0/50#4_2/63	imprinted	2	7	6	0.019	0.721	44	3
Tmem27	chrX	+	160528119	160556791	1262	6	0	-	-	-	-	-	0	0			0	-	-	-	-	-	0	0			0	-	-	-	-	-	0	0			0	-	-	-	-	-	0	0			0	-	-
Ace2	chrX	+	160577274	160626350	3566	19	0.006	-	-	-	-	-	0	0			0.014	-	-	-	-	-	0	0			0.049	-	-	-	-	-	0	0			0.009	-	-	-	-	-	0	0			0.091	-	-
Bmx	chrX	-	160630774	160696125	3005	19	0.071	-	-	-	-	-	0	0			0	-	-	-	-	-	0	0			0.033	-	-	-	-	-	0	0			0.02	-	-	-	-	-	0	0			0.021	-	-
Pir	chrX	+	160707363	160810945	1601	10	0	-	-	-	-	-	0	0			0.657	6	0	1_#2_#3_0/0#4_#5_#6_#7_#8_#9_#10_2/0,2/0,0/0,2/0,0/0,0/0,0/0,0/0,0/0,0/0	10_6/0	-	3	0			0.043	-	-	-	-	-	0	0			0	-	-	-	-	-	0	0			0.556	-	-
Figf	chrX	+	160857719	160871847	3593	6	3.099	6	28	1_#2_1/1,0/12,5/11#3_#4_#5_#6_0/0,0/1,0/2,0/1	2_6/24#6_0/4	-	2	6	2	0.11	2.293	14	1	1_#2_7/0,0/0,3/1#3_#4_#5_#6_0/0,0/0,0/0,4/0	2_10/1#6_4/0	-	3	1			2.087	0	30	1_#2_0/1,0/10,0/15#3_#4_#5_#6_0/0,0/0,0/1,0/3	2_0/26#6_0/4	imprinted	0	5	2	0	2.34	6	46	1_#2_4/8,1/10,0/17#3_#4_#5_#6_0/2,0/5,0/3,1/1	2_5/35#6_1/11	-	3	7	3	0.081	0.985	5	0
Asb11	chrX	+	160876033	160897032	1262	7	0.035	-	-	-	-	-	0	0			0.013	-	-	-	-	-	0	0			0.032	-	-	-	-	-	0	0			0.044	-	-	-	-	-	0	0			0.014	-	-
Asb9	chrX	+	160935835	160977684	1128	8	0	-	-	-	-	-	0	0			0	-	-	-	-	-	0	0			0	-	-	-	-	-	0	0			0	-	-	-	-	-	0	0			0	-	-
Mospd2	chrX	-	161376141	161418267	2015	15	6.936	0	19	1_#2_#3_#4_#5_#6_#7_#8_#9_0/5,0/5#10_#11_#12_#13_#14_#15_0/4,0/5	9_0/10#15_0/9	-	0	4			8.018	22	0	1_#2_#3_#4_#5_#6_#7_#8_#9_4/0,2/0#10_#11_#12_#13_#14_#15_5/0,11/0	9_6/0#15_16/0	-	4	0			5.505	0	26	1_#2_#3_#4_#5_#6_#7_#8_#9_0/9,0/9#10_#11_#12_#13_#14_#15_0/3,0/5	9_0/18#15_0/8	imprinted	0	4	2	0	9.859	0	21	1_#2_#3_#4_#5_#6_#7_#8_#9_0/6,0/6#10_#11_#12_#13_#14_#15_0/5,0/4	9_0/12#15_0/9	-	0	4			7.565	31	0
Fancb	chrX	+	161418524	161435204	2956	9	2.911	0	135	1_0/42#2_0/3,0/2,0/3#3_#4_#5_0/17,0/38#6_#7_0/1#8_0/0#9_0/6,0/19,0/4,0/0,0/0	1_0/42#2_0/8#5_0/55#7_0/1#9_0/29	imprinted	0	10	4	0	3.02	89	1	1_23/0#2_2/0,2/0,1/0#3_#4_#5_19/1,16/0#6_#7_0/0#8_0/0#9_2/0,12/0,12/0,0/0,0/0	1_23/0#2_5/0#5_35/1#9_26/0	imprinted	9	1	5	0.009	1.709	0	82	1_0/18#2_0/4,0/0,0/1#3_#4_#5_0/21,0/22#6_#7_0/0#8_0/2#9_0/3,0/9,0/2,0/0,0/0	1_0/18#2_0/5#5_0/43#8_0/2#9_0/14	imprinted	0	9	4	0	2.65	0	225	1_0/107#2_0/6,0/1,0/2#3_#4_#5_0/13,0/45#6_#7_0/0#8_0/0#9_0/19,0/22,0/10,0/0,0/0	1_0/107#2_0/9#5_0/58#9_0/51	imprinted	0	9	6	0	0.627	31	0
Glra2	chrX	-	161566949	161764913	2738	9	0	-	-	-	-	-	0	0			0.012	-	-	-	-	-	0	0			0.005	-	-	-	-	-	0	0			0.003	-	-	-	-	-	0	0			0.013	-	-
Gemin8	chrX	+	162608412	162628444	1836	4	1.538	1	1	1_1/1#2_#3_0/0#4_	1_1/1	-	1	1			0.89	1	0	1_1/0#2_#3_0/0#4_	1_1/0	-	1	0			0.577	0	1	1_0/0#2_#3_0/1#4_	3_0/1	-	0	1			1.839	2	1	1_2/1#2_#3_0/0#4_	1_2/1	-	1	1			0.613	1	0
Gpm6b	chrX	+	162782485	162826965	4948	8	153.299	3520	4504	1_329/219,245/181,24/23#2_#3_#4_#5_#6_#7_#8_65/41,20/14,33/13,9/3,0/0,70/65,2318/3696,117/112,12/9,139/104,135/20,4/4	1_598/423#8_2922/4081	-	14	14	14	0.031	129.144	4512	2500	1_52/11,50/9,3/1#2_#3_#4_#5_#6_#7_#8_64/20,29/3,31/2,15/2,1/0,73/52,3618/2285,41/14,40/5,250/73,229/21,16/2	1_105/21#8_4407/2479	-	15	14	13	0.03	69.73	357	4327	1_37/190,28/152,1/15#2_#3_#4_#5_#6_#7_#8_5/52,1/12,1/27,2/2,0/2,6/77,216/3521,15/144,0/4,19/96,26/32,0/1	1_66/357#8_291/3970	imprinted	12	15	11	0.033	175.4	8885	12069	1_210/103,184/86,30/8#2_#3_#4_#5_#6_#7_#8_90/60,44/18,35/12,9/1,2/0,97/98,7589/11442,34/45,41/21,178/107,332/63,10/5	1_424/197#8_8461/11872	-	15	14	14	0.037	136.704	8743	2025
Ofd1	chrX	-	162827965	162878636	4453	23	6.948	36	321	1_0/54#2_#3_0/12,0/3,0/12,0/5#4_#5_#6_#7_#8_#9_#10_#11_#12_#13_0/30,0/6#14_#15_#16_#17_34/19#18_#19_0/2#20_0/77,0/101#21_#22_#23_0/0,1/0,1/0	1_0/54#3_0/32#13_0/36#17_34/19#19_0/2#20_0/178#23_2/0	imprinted	3	11	7	0.085	6.352	158	137	1_14/8#2_#3_2/5,3/3,0/0,0/0#4_#5_#6_#7_#8_#9_#10_#11_#12_#13_17/21,1/3#14_#15_#16_#17_26/1#18_#19_0/0#20_49/39,41/57#21_#22_#23_3/0,1/0,1/0	1_14/8#3_5/8#13_18/24#17_26/1#20_90/96#23_5/0	-	11	8	6	0.088	5.979	2	371	1_1/50#2_#3_0/16,0/10,0/16,0/4#4_#5_#6_#7_#8_#9_#10_#11_#12_#13_0/25,1/14#14_#15_#16_#17_0/13#18_#19_0/4#20_0/81,0/134#21_#22_#23_0/0,0/2,0/2	1_1/50#3_0/46#13_1/39#17_0/13#19_0/4#20_0/215#23_0/4	imprinted	2	13	9	0.007	6.855	63	519	1_0/49#2_#3_0/5,0/2,0/14,0/1#4_#5_#6_#7_#8_#9_#10_#11_#12_#13_0/32,0/9#14_#15_#16_#17_60/30#18_#19_0/0#20_0/234,1/143#21_#22_#23_0/0,1/0,1/0	1_0/49#3_0/22#13_0/41#17_60/30#20_1/377#23_2/0	imprinted	4	10	7	0.088	6.122	492	145
Trappc2	chrX	+	162878757	162890475	766	5	0.969	-	-	-	-	-	0	0			1.829	-	-	-	-	-	0	0			1.278	-	-	-	-	-	0	0			0.814	-	-	-	-	-	0	0			1.101	-	-
Rab9	chrX	-	162895191	162917622	1264	3	34.273	0	6	1_0/1#2_#3_0/5	1_0/1#3_0/5	-	0	2			25.644	14	0	1_4/0#2_#3_10/0	1_4/0#3_10/0	-	2	0			26.565	0	3	1_0/0#2_#3_0/3	3_0/3	-	0	1			52.145	0	17	1_0/3#2_#3_0/14	1_0/3#3_0/14	-	0	2			28.629	3	0
Tceanc	chrX	-	162937744	162948410	4050	5	1.228	0	15	1_#2_#3_#4_0/1#5_0/0,0/0,0/0,0/0,0/2,0/1,0/0,0/0,0/0,0/0,0/0,0/6,0/0,0/0,0/1,0/3,0/0,0/1,0/0,0/0	4_0/1#5_0/14	-	0	7			1.457	25	0	1_#2_#3_#4_0/0#5_0/0,0/0,0/0,0/0,5/0,0/0,4/0,0/0,0/0,0/0,0/0,5/0,0/0,4/0,1/0,1/0,0/0,3/0,0/0,2/0	5_25/0	-	8	0			0.98	0	14	1_#2_#3_#4_0/0#5_0/0,0/1,0/0,0/0,0/0,0/0,0/4,0/0,0/0,0/1,0/1,0/5,0/0,0/0,0/1,0/1,0/0,0/0,0/0,0/0	5_0/14	-	0	7			1.123	1	30	1_#2_#3_#4_0/0#5_0/0,0/0,0/0,0/0,0/3,0/0,0/0,0/0,0/0,0/2,1/1,0/15,0/0,0/3,0/0,0/1,0/3,0/1,0/0,0/1	5_1/30	-	1	9			0.578	5	0
Egfl6	chrX	-	162960939	163023648	2700	12	0	-	-	-	-	-	0	0			0.006	1	0	1_#2_0/0#3_#4_0/0#5_#6_#7_#8_0/0,0/0,0/0#9_#10_1/0#11_0/0#12_0/0,0/0,0/0,0/0,0/0,0/0,0/0,0/0	10_1/0	-	1	0			0.005	-	-	-	-	-	0	0			0.009	-	-	-	-	-	0	0			0	-	-
Gm8817	chrX	-	163501381	163508302	570	5	0.129	-	-	-	-	-	0	0			0	-	-	-	-	-	0	0			0.024	-	-	-	-	-	0	0			0.085	-	-	-	-	-	0	0			0.022	-	-
LOC100047211	chrX	-	163645026	163647150	670	3	1516.95	-	-	-	-	-	0	0			1273.99	-	-	-	-	-	0	0			1373.73	-	-	-	-	-	0	0			3241.92	0	1	1_0/1#2_#3_	1_0/1	-	0	1			2084.62	-	-
Tlr8	chrX	-	163680664	163701720	3158	2	0	-	-	-	-	-	0	0			0.005	-	-	-	-	-	0	0			0.004	-	-	-	-	-	0	0			0.003	-	-	-	-	-	0	0			0	-	-
Tlr7	chrX	-	163742863	163768460	3746	3	0.016	-	-	-	-	-	0	0			0.014	-	-	-	-	-	0	0			0.004	-	-	-	-	-	0	0			0.004	-	-	-	-	-	0	0			0	-	-
Prps2	chrX	-	163784265	163820631	3638	7	12.031	0	326	1_0/0#2_0/187,0/88#3_#4_#5_#6_#7_0/21,0/11,0/4,0/0,0/4,0/3,0/3,0/2,0/3	2_0/275#7_0/51	imprinted	0	10	4	0	12.781	190	0	1_1/0#2_112/0,22/0#3_#4_#5_#6_#7_20/0,0/0,8/0,1/0,3/0,5/0,5/0,12/0,1/0	1_1/0#2_134/0#7_55/0	imprinted	11	0	5	0	16.062	1	476	1_0/0#2_1/296,0/115#3_#4_#5_#6_#7_0/35,0/10,0/3,0/1,0/3,0/3,0/2,0/7,0/1	2_1/411#7_0/65	imprinted	1	11	5	0.001	16.511	0	619	1_0/0#2_0/320,0/203#3_#4_#5_#6_#7_0/29,0/10,0/7,0/1,0/6,0/16,0/13,0/11,0/3	2_0/523#7_0/96	imprinted	0	11	8	0	23.72	512	1
Frmpd4	chrX	-	163909241	164335571	8009	17	0.006	-	-	-	-	-	0	0			0.03	-	-	-	-	-	0	0			0.005	-	-	-	-	-	0	0			0.002	-	-	-	-	-	0	0			0.01	-	-
Msl3	chrX	-	165092049	165111834	2320	12	12.986	2	90	1_#2_#3_#4_#5_#6_#7_0/7#8_#9_2/75#10_#11_#12_0/5,0/0,0/3	7_0/7#9_2/75#12_0/8	imprinted	1	4	2	0.009	13.413	57	0	1_#2_#3_#4_#5_#6_#7_12/0#8_#9_33/0#10_#11_#12_10/0,0/0,2/0	7_12/0#9_33/0#12_12/0	imprinted	4	0	3	0	11.949	0	87	1_#2_#3_#4_#5_#6_#7_0/8#8_#9_0/75#10_#11_#12_0/3,0/0,0/1	7_0/8#9_0/75#12_0/4	imprinted	0	4	2	0	12.928	15	138	1_#2_#3_#4_#5_#6_#7_0/21#8_#9_13/102#10_#11_#12_2/7,0/0,0/8	7_0/21#9_13/102#12_2/15	-	2	4	4	0.046	10.08	127	1
Arhgap6	chrX	+	165233031	165742367	5510	13	0.044	0	1	1_#2_#3_#4_#5_#6_#7_#8_0/0#9_#10_#11_#12_#13_0/0,0/0,0/0,0/1,0/0,0/0,0/0,0/0,0/0	13_0/1	-	0	1			1.511	81	0	1_#2_#3_#4_#5_#6_#7_#8_6/0#9_#10_#11_#12_#13_1/0,6/0,0/0,0/0,53/0,3/0,0/0,11/0,1/0	8_6/0#13_75/0	imprinted	7	0	2	0	0.125	0	4	1_#2_#3_#4_#5_#6_#7_#8_0/2#9_#10_#11_#12_#13_0/0,0/0,0/0,0/0,0/1,0/0,0/1,0/0,0/0	8_0/2#13_0/2	-	0	3			0.027	0	6	1_#2_#3_#4_#5_#6_#7_#8_0/0#9_#10_#11_#12_#13_0/0,0/0,0/0,0/1,0/1,0/0,0/0,0/1,0/3	13_0/6	-	0	4			1.49	198	0
Amelx	chrX	-	165614046	165625141	811	7	0.018	-	-	-	-	-	0	0			0.354	-	-	-	-	-	0	0			0.051	-	-	-	-	-	0	0			0	-	-	-	-	-	0	0			0.242	-	-
Hccs	chrX	-	165749462	165758275	2383	7	7.007	0	236	1_0/11,0/37,0/7#2_0/1,0/39#3_#4_#5_0/6#6_#7_0/0,0/0,0/2,0/1,0/1,0/0,0/0,0/0,0/1,0/1,0/103,0/26	1_0/55#2_0/40#5_0/6#7_0/135	imprinted	0	13	6	0	7.881	248	0	1_17/0,15/0,7/0#2_4/0,18/0#3_#4_#5_16/0#6_#7_0/0,0/0,12/0,10/0,7/0,1/0,1/0,1/0,7/0,1/0,108/0,23/0	1_39/0#2_22/0#5_16/0#7_171/0	imprinted	16	0	11	0	6.517	0	232	1_0/8,0/22,0/4#2_0/3,0/40#3_#4_#5_0/7#6_#7_0/0,0/0,0/4,0/2,0/2,0/0,0/0,0/2,0/3,0/4,0/112,0/19	1_0/34#2_0/43#5_0/7#7_0/148	imprinted	0	14	6	0	5.757	0	489	1_0/35,0/47,0/12#2_0/0,0/97#3_#4_#5_0/6#6_#7_0/0,0/1,0/8,0/8,0/0,0/2,0/0,0/0,0/0,0/0,0/214,0/59	1_0/94#2_0/97#5_0/6#7_0/292	imprinted	0	11	8	0	6.368	365	1
4933400A11Rik	chrX	-	166214310	166217567	1230	3	0	-	-	-	-	-	0	0			0.027	-	-	-	-	-	0	0			0.011	-	-	-	-	-	0	0			0	-	-	-	-	-	0	0			0.007	-	-
Mid1	chrX	+	166317554	166428730	3974	10	0.923	13	382	1_0/43,1/9,0/0,0/3,0/0#2_0/0,0/0,0/0,0/0,0/0,0/0,0/1,0/0,0/0,0/0,0/0,0/0,0/0,0/0,0/0,0/1,0/0,0/0,0/0,0/0,0/0,0/0,0/0,0/0,0/0,0/0,0/0,0/0,0/0,0/0,0/22,0/7,0/2,0/0,0/1,0/3,0/3,0/12,0/12,0/12#3_0/8,0/7#4_0/3,0/3,0/4#5_1/28,0/3,0/7,0/8,0/7,0/7,0/5,0/24,2/7,0/4#6_#7_1/8,1/14,0/16,2/17,2/14,0/0,0/2,0/2,0/2,0/2,0/3,0/3,0/4,0/4,0/4,0/4#8_0/7,1/6,0/7,0/2,0/1,1/2,1/2#9_#10_0/0,0/0,0/0,0/0,0/0,0/0,0/0,0/0,0…	1_1/55#2_0/76#3_0/15#4_0/10#5_3/100#7_6/99#8_3/27	imprinted	10	51	24	0.013	2.291	374	289	1_71/20,15/3,4/4,6/4,8/0#2_4/2,4/2,1/2,3/0,3/0,0/0,0/1,2/0,3/0,3/0,5/0,3/0,6/0,6/0,6/0,1/1,3/0,2/0,2/0,2/0,0/0,0/0,0/2,0/2,0/2,0/1,0/1,1/0,1/0,1/0,56/13,6/3,3/3,1/5,1/5,8/6,10/6,27/5,26/5,26/5#3_0/1,0/0#4_1/9,0/7,0/9#5_2/13,0/3,0/7,0/9,0/9,0/7,0/7,8/19,3/11,3/9#6_#7_0/2,1/3,1/3,1/3,1/2,0/0,1/0,1/0,1/0,1/0,0/1,0/1,0/1,0/1,0/1,0/1#8_0/14,0/14,2/14,4/0,1/2,1/2,1/1#9_#10_1/0,0/0,0/0,0/0,0/0,0/0,0/0,1…	1_104/31#2_226/72#3_0/1#4_1/25#5_16/94#7_8/19#8_9/47#10_10/0	-	62	55	27	0.068	1.516	5	665	1_0/62,0/28,0/0,0/3,0/2#2_0/1,0/1,0/0,0/0,0/0,0/0,0/5,0/1,0/0,0/0,0/0,0/0,0/0,0/0,0/0,0/2,0/1,0/1,0/1,0/2,0/2,0/2,0/0,0/1,0/1,0/1,0/1,0/1,0/1,0/1,0/50,0/19,0/9,0/2,0/0,0/3,0/5,0/20,0/21,0/21#3_0/6,0/3#4_0/13,0/12,0/12#5_0/22,0/1,0/17,0/20,0/19,0/19,0/19,0/34,0/13,0/9#6_#7_1/4,1/8,0/21,0/19,0/19,0/1,0/2,0/2,0/2,0/3,0/10,0/10,0/12,0/11,0/11,0/11#8_1/9,1/9,1/8,0/1,0/0,0/1,0/1#9_#10_0/0,0/0,0/0,0/0,0…	1_0/95#2_0/176#3_0/9#4_0/37#5_0/173#7_2/146#8_3/29	imprinted	5	68	33	0.006	1.649	45	1179	1_1/170,0/72,0/3,1/5,0/1#2_0/2,0/2,0/0,0/0,0/0,0/0,2/1,0/1,0/1,0/1,0/2,0/3,0/4,0/4,0/4,0/0,0/1,0/1,0/1,0/1,0/2,0/2,0/1,0/1,0/1,0/1,0/2,0/3,0/3,0/3,5/69,0/11,0/5,0/12,0/9,0/14,0/17,4/74,5/72,5/73#3_0/25,0/23#4_0/19,0/16,0/23#5_5/53,0/1,0/15,0/20,0/19,0/19,0/19,4/56,2/36,0/29#6_#7_1/9,1/13,0/17,0/9,0/8,0/3,1/4,1/4,1/4,1/3,0/2,0/2,0/2,0/2,0/3,0/3#8_1/16,1/16,2/17,1/6,0/1,0/2,0/3#9_#10_0/0,0/0,0/0,0/…	1_2/251#2_21/404#3_0/48#4_0/58#5_11/267#7_6/88#8_5/61#10_0/2	imprinted	20	80	34	0.007	4.523	1016	1480
G530011O06Rik	chrX	-	166412975	166416849	2380	2	0.111	2	0	1_0/0,2/0#2_	1_2/0	-	1	0			0.88	25	0	1_0/0,25/0#2_	1_25/0	-	1	0			0.092	1	0	1_0/0,1/0#2_	1_1/0	-	1	0			0.204	1	0	1_0/0,1/0#2_	1_1/0	-	1	0			1.426	104	0
[truncated: 17 more columns]
