# Supplementary material for: Dynamics of gene silencing during X inactivation using allele-specific RNA-seq
Source: Genome Biol. 2015 Aug 3;16(1):149. doi: 10.1186/s13059-015-0698-x (PMC4546214; doi:10.1186/s13059-015-0698-x)
Supplement: Additional file 6: Table S5. — Coordinates of TADs as identified in the female ES_Tsix-stop ESCs. (XLSX 95 kb) [file 13059_2015_698_MOESM6_ESM.xlsx]

## Sheet: Coordinates
Table S5. Coordinates of TADs as identified in the female ES_Tsix-stop ESCs.
Chromosome	Start	End
chr1	3000000	4360000
chr1	4360000	4760000
chr1	4760000	6200000
chr1	6240000	8200000
chr1	8360000	9720000
chr1	9720000	10120000
chr1	10160000	11640000
chr1	11640000	12840000
chr1	13000000	13640000
chr1	13640000	14720000
chr1	14720000	16080000
chr1	16080000	17120000
chr1	17120000	18160000
chr1	18280000	19040000
chr1	19080000	20560000
chr1	20560000	21160000
chr1	21160000	22560000
chr1	22560000	23680000
chr1	23680000	24280000
chr1	24280000	25800000
chr1	25880000	30720000
chr1	30720000	31240000
chr1	31240000	33680000
chr1	33720000	34520000
chr1	34520000	35760000
chr1	35880000	36360000
chr1	36360000	37320000
chr1	37320000	37960000
chr1	38200000	38880000
chr1	39040000	39600000
chr1	39600000	40080000
chr1	40120000	40840000
chr1	40880000	42920000
chr1	42960000	43160000
chr1	43160000	43800000
chr1	43800000	44200000
chr1	44200000	45840000
chr1	45840000	47240000
chr1	47320000	51680000
chr1	51680000	52160000
chr1	52160000	53760000
chr1	53760000	55240000
chr1	55240000	55920000
chr1	55920000	57440000
chr1	57440000	58440000
chr1	58480000	59280000
chr1	59280000	59720000
chr1	59800000	61040000
chr1	61040000	63080000
chr1	63160000	64560000
chr1	64760000	65240000
chr1	65280000	66120000
chr1	66120000	67080000
chr1	67120000	68160000
chr1	68160000	69240000
chr1	69240000	69800000
chr1	69840000	71600000
chr1	71600000	72280000
chr1	72280000	73920000
chr1	73920000	74240000
chr1	74240000	74480000
chr1	74520000	75600000
chr1	75600000	77920000
chr1	77960000	78480000
chr1	78480000	79720000
chr1	79800000	80160000
chr1	80160000	80520000
chr1	80760000	81320000
chr1	81320000	82720000
chr1	82720000	83080000
chr1	83120000	83720000
chr1	83720000	84960000
chr1	87560000	87960000
chr1	87960000	88240000
chr1	88240000	89000000
chr1	89120000	89920000
chr1	89920000	90640000
chr1	90640000	91120000
chr1	91160000	91520000
chr1	91520000	91880000
chr1	91880000	92520000
chr1	92520000	92800000
chr1	92800000	93800000
chr1	93800000	94800000
chr1	94800000	95720000
chr1	95720000	98720000
chr1	98720000	99640000
chr1	99640000	100040000
chr1	100320000	102160000
chr1	102440000	105680000
chr1	105680000	106880000
chr1	106880000	107560000
chr1	107600000	107920000
chr1	107920000	108320000
chr1	108320000	108760000
chr1	108800000	109440000
chr1	109440000	111920000
chr1	111920000	113520000
chr1	113520000	114280000
chr1	114360000	116960000
chr1	117560000	118400000
chr1	118480000	119440000
chr1	119440000	120200000
chr1	120200000	121400000
chr1	121400000	121840000
chr1	122040000	122480000
chr1	122480000	123320000
chr1	123480000	126040000
chr1	126600000	128880000
chr1	129040000	129400000
chr1	129400000	130160000
chr1	130160000	130760000
chr1	130760000	132360000
chr1	132360000	133000000
chr1	133000000	133800000
chr1	133800000	135040000
chr1	135040000	135520000
chr1	135520000	135960000
chr1	135960000	136240000
chr1	136240000	136520000
chr1	136520000	137040000
chr1	137040000	137600000
chr1	137720000	138400000
chr1	138440000	138640000
chr1	138640000	139120000
chr1	139120000	139960000
chr1	139960000	140680000
chr1	140680000	141240000
chr1	141320000	142040000
chr1	142040000	142600000
chr1	142600000	144680000
chr1	144680000	145640000
chr1	145640000	146000000
chr1	146240000	151640000
chr1	151640000	152240000
chr1	152240000	152880000
chr1	152880000	153280000
chr1	153280000	153600000
chr1	153600000	154360000
chr1	154360000	154600000
chr1	154600000	155360000
chr1	155360000	156040000
chr1	156040000	156600000
chr1	156600000	156840000
chr1	156840000	157120000
chr1	157120000	157400000
chr1	157400000	157880000
chr1	157880000	158480000
chr1	158640000	159040000
chr1	159040000	159440000
chr1	159440000	160600000
chr1	160600000	161160000
chr1	161160000	162120000
chr1	162120000	162680000
chr1	162680000	163120000
chr1	163240000	163920000
chr1	163920000	164680000
chr1	164680000	166120000
chr1	166200000	167120000
chr1	167120000	167520000
chr1	167680000	168280000
chr1	168280000	168600000
chr1	168640000	169320000
chr1	169320000	169600000
chr1	169600000	169840000
chr1	169840000	171440000
chr1	171440000	172080000
chr1	172080000	172800000
chr1	172800000	173000000
chr1	173000000	173440000
chr1	173520000	173960000
chr1	173960000	174320000
chr1	174320000	175360000
chr1	175360000	176080000
chr1	176080000	176400000
chr1	176400000	177840000
chr1	177840000	178640000
chr1	178720000	179680000
chr1	179720000	180440000
chr1	180440000	181440000
chr1	181720000	182160000
chr1	182160000	182720000
chr1	182720000	183800000
chr1	183800000	184480000
chr1	184480000	184960000
chr1	185360000	186080000
chr1	186240000	186600000
chr1	186600000	187360000
chr1	187360000	188560000
chr1	188560000	189840000
chr1	190080000	190800000
chr1	190800000	191480000
chr1	191480000	192680000
chr1	192720000	193120000
chr1	193120000	193400000
chr1	193400000	193640000
chr1	193640000	193960000
chr1	193960000	194560000
chr1	194560000	194960000
chr1	195000000	197195432
chr10	3000000	4480000
chr10	4480000	4880000
chr10	5080000	5800000
chr10	5960000	6360000
chr10	6400000	7280000
chr10	7280000	7960000
chr10	7960000	8440000
chr10	8440000	9480000
chr10	9480000	10040000
chr10	10040000	10880000
chr10	10880000	12720000
chr10	12720000	14120000
chr10	14120000	14440000
chr10	14440000	14920000
chr10	15000000	17920000
chr10	18280000	19280000
chr10	19440000	20040000
chr10	20040000	20680000
chr10	20680000	21080000
chr10	21080000	21760000
chr10	21760000	22200000
chr10	22200000	23520000
chr10	23520000	24040000
chr10	24040000	24360000
chr10	24480000	24960000
chr10	24960000	25880000
chr10	26080000	26720000
chr10	26760000	28600000
chr10	28760000	29080000
chr10	29080000	30560000
chr10	30560000	31040000
chr10	31400000	32640000
chr10	33240000	33680000
chr10	33680000	34080000
chr10	34120000	36560000
chr10	36720000	38840000
chr10	38840000	39960000
chr10	39960000	40280000
chr10	40280000	41440000
chr10	41440000	42040000
chr10	42040000	42480000
chr10	42560000	43280000
chr10	43280000	43640000
chr10	43640000	43960000
chr10	43960000	44800000
chr10	44880000	45080000
chr10	45080000	45680000
chr10	45680000	47000000
chr10	47000000	50360000
chr10	50360000	51240000
chr10	51240000	52160000
chr10	52160000	53040000
chr10	53040000	53360000
chr10	53360000	56080000
chr10	56080000	57120000
chr10	57120000	58760000
chr10	58760000	59360000
chr10	59360000	60240000
chr10	60240000	60600000
chr10	60600000	60920000
chr10	60920000	61160000
chr10	61160000	61880000
chr10	62040000	62520000
chr10	62560000	62880000
chr10	62880000	66280000
chr10	66280000	66720000
chr10	66720000	67440000
chr10	67440000	68800000
chr10	68800000	69320000
chr10	69320000	69760000
chr10	69760000	70760000
chr10	70880000	71880000
chr10	72520000	74360000
chr10	74400000	75000000
chr10	75000000	75440000
chr10	75440000	76240000
chr10	76240000	76520000
chr10	76520000	77440000
chr10	77440000	77920000
chr10	77960000	79120000
chr10	79160000	79600000
chr10	79840000	81040000
chr10	81080000	82080000
chr10	82360000	82680000
chr10	82680000	83000000
chr10	83240000	83960000
chr10	84080000	84600000
chr10	84600000	85160000
chr10	85160000	86440000
chr10	86440000	87000000
chr10	87000000	87840000
chr10	87840000	88280000
chr10	88280000	89120000
chr10	89480000	90160000
chr10	90160000	90640000
chr10	90720000	92480000
chr10	92520000	93280000
chr10	93280000	94440000
chr10	94440000	94960000
chr10	95000000	95560000
chr10	95560000	96840000
chr10	96840000	98600000
chr10	98600000	99080000
chr10	99080000	99960000
chr10	100040000	101920000
chr10	101920000	102640000
chr10	102680000	105240000
chr10	105280000	106040000
chr10	106040000	107200000
chr10	107200000	109320000
chr10	109360000	110160000
chr10	110160000	110560000
chr10	110560000	110920000
chr10	110920000	111440000
chr10	111440000	112240000
chr10	112400000	114600000
chr10	114600000	115640000
chr10	115760000	116680000
chr10	116680000	117120000
chr10	117120000	119640000
chr10	119640000	120320000
chr10	120360000	121000000
chr10	121040000	121520000
chr10	121520000	121960000
chr10	122000000	122640000
chr10	122640000	124360000
chr10	124520000	125080000
chr10	125120000	126320000
chr10	126320000	127480000
chr10	127480000	128360000
chr10	128360000	129993255
chr11	3000000	3800000
chr11	3840000	5000000
chr11	5000000	5360000
chr11	5360000	5880000
chr11	5880000	6280000
chr11	6280000	6520000
chr11	6520000	7080000
chr11	7080000	8320000
chr11	8320000	8880000
chr11	8880000	11200000
chr11	11320000	11680000
chr11	11720000	11920000
chr11	11920000	12480000
chr11	12480000	16400000
chr11	16400000	17160000
chr11	17160000	19720000
chr11	19720000	20000000
chr11	20000000	20600000
chr11	20640000	21400000
chr11	21400000	22120000
chr11	22120000	22520000
chr11	22520000	22880000
chr11	22880000	23400000
chr11	23560000	23880000
chr11	23880000	26920000
chr11	26920000	28480000
chr11	28480000	29040000
chr11	29160000	29400000
chr11	29400000	30760000
chr11	30800000	31560000
chr11	31560000	32080000
chr11	32240000	33040000
chr11	33040000	33840000
chr11	34000000	34640000
chr11	34640000	35840000
chr11	35840000	36360000
chr11	37080000	38560000
chr11	38640000	40560000
chr11	40560000	43240000
chr11	43240000	44280000
chr11	44400000	45760000
chr11	45760000	46080000
chr11	46080000	47520000
chr11	48000000	48600000
chr11	48600000	49440000
chr11	49440000	50200000
chr11	50240000	51400000
chr11	51400000	52200000
chr11	52200000	53280000
chr11	53280000	53720000
chr11	53800000	54360000
chr11	54480000	55000000
chr11	55000000	55320000
chr11	55320000	55920000
chr11	55920000	57280000
chr11	57280000	57600000
chr11	57600000	58000000
chr11	58000000	58720000
chr11	58720000	59040000
chr11	59080000	59600000
chr11	59600000	60280000
chr11	60360000	60520000
chr11	60680000	60920000
chr11	60920000	61560000
chr11	61680000	62120000
chr11	62520000	63000000
chr11	63000000	64800000
chr11	64800000	65520000
chr11	65600000	66840000
chr11	66920000	67600000
chr11	67760000	68680000
chr11	68880000	69760000
chr11	69840000	70040000
chr11	70040000	70640000
chr11	70840000	72000000
chr11	72000000	72360000
chr11	72360000	74440000
chr11	74440000	74680000
chr11	74720000	75280000
chr11	75520000	76240000
chr11	76240000	77480000
chr11	77480000	77800000
chr11	77800000	78000000
chr11	78000000	78160000
chr11	78160000	79240000
chr11	79400000	79800000
chr11	79800000	80280000
chr11	80280000	81440000
chr11	81440000	82000000
chr11	82000000	83080000
chr11	83120000	83600000
chr11	83600000	84640000
chr11	84720000	85640000
chr11	85640000	86320000
chr11	86320000	87240000
chr11	87240000	88040000
chr11	88040000	88920000
chr11	88920000	90040000
chr11	90040000	90520000
chr11	90520000	92800000
chr11	92960000	93720000
chr11	93720000	94440000
chr11	94560000	95120000
chr11	95120000	95400000
chr11	95640000	95920000
chr11	96120000	97480000
chr11	97640000	97880000
chr11	98120000	98520000
chr11	98520000	100200000
chr11	100200000	101440000
chr11	101520000	102560000
chr11	102560000	102960000
chr11	103200000	103800000
chr11	103840000	104160000
chr11	104360000	105040000
chr11	105040000	105960000
chr11	106360000	106640000
chr11	106640000	106880000
chr11	106880000	107360000
chr11	107360000	108280000
chr11	108280000	109080000
chr11	109080000	109480000
chr11	109480000	110160000
chr11	110160000	111400000
chr11	111400000	113040000
chr11	113040000	113520000
chr11	113520000	114520000
chr11	114520000	114920000
chr11	115160000	115760000
chr11	116000000	116360000
chr11	116360000	116720000
chr11	116720000	116920000
chr11	116920000	117240000
chr11	117240000	117720000
chr11	117720000	118840000
chr11	118880000	119120000
chr11	119120000	120200000
chr11	120240000	121080000
chr11	121280000	121843856
chr12	3000000	3240000
chr12	3240000	4560000
chr12	4560000	5000000
chr12	5040000	8000000
chr12	8000000	8320000
chr12	8320000	8640000
chr12	8680000	9040000
chr12	9040000	10600000
chr12	10600000	11200000
chr12	11320000	12400000
chr12	12400000	13280000
chr12	13280000	15520000
chr12	15520000	16560000
chr12	16560000	17280000
chr12	17360000	19320000
chr12	19600000	19960000
chr12	20160000	22760000
chr12	22760000	25080000
chr12	25080000	25680000
chr12	25680000	27120000
chr12	27120000	29200000
chr12	29200000	30560000
chr12	30720000	31080000
chr12	31280000	31720000
chr12	31760000	32160000
chr12	32160000	32640000
chr12	32640000	32960000
chr12	32960000	33600000
chr12	33600000	34040000
chr12	34120000	35880000
chr12	35920000	36600000
chr12	36920000	37440000
chr12	37440000	38200000
chr12	38480000	38840000
chr12	38840000	40240000
chr12	40240000	40920000
chr12	40920000	41560000
chr12	41560000	43040000
chr12	43280000	45320000
chr12	45320000	45680000
chr12	45680000	46280000
chr12	46400000	50280000
chr12	50360000	52440000
chr12	52440000	54000000
chr12	54000000	55200000
chr12	55200000	55800000
chr12	55800000	56200000
chr12	56320000	56920000
chr12	56920000	57760000
chr12	57760000	58320000
chr12	58320000	60080000
chr12	60080000	62880000
chr12	62880000	64000000
chr12	64000000	66000000
chr12	66000000	67960000
chr12	68240000	70240000
chr12	70240000	71560000
chr12	71560000	72080000
chr12	72240000	72840000
chr12	72840000	73160000
chr12	73160000	73560000
chr12	73560000	74080000
chr12	74080000	74640000
chr12	74640000	76560000
chr12	76560000	77320000
chr12	77480000	77920000
chr12	78080000	79120000
chr12	79160000	79960000
chr12	79960000	80400000
chr12	80400000	81240000
chr12	81240000	81840000
chr12	81840000	82040000
chr12	82040000	82880000
chr12	83160000	83600000
chr12	83600000	84840000
chr12	84840000	86680000
chr12	86680000	88040000
chr12	88040000	88760000
chr12	88960000	89600000
chr12	89600000	90640000
chr12	90640000	91720000
chr12	91960000	92600000
chr12	92600000	93080000
chr12	93080000	94320000
chr12	96440000	97560000
chr12	97560000	99440000
chr12	99480000	99880000
chr12	99880000	101360000
chr12	101360000	102320000
chr12	102320000	103200000
chr12	103200000	103720000
chr12	103720000	104000000
chr12	104000000	104320000
chr12	104360000	104640000
chr12	104920000	105200000
chr12	105200000	105680000
chr12	105680000	106200000
chr12	106280000	107040000
chr12	107080000	109400000
chr12	109400000	109760000
chr12	109760000	110640000
chr12	110640000	111240000
chr12	111240000	111640000
chr12	111640000	112120000
chr12	112120000	112760000
chr12	112960000	114440000
chr12	114440000	115400000
chr12	115600000	116280000
chr12	116280000	117240000
chr12	117280000	118600000
chr12	118600000	119040000
chr12	119040000	120160000
chr12	120160000	121257530
chr13	3000000	4000000
chr13	4000000	6520000
chr13	6520000	8800000
chr13	8800000	9840000
chr13	9880000	10560000
chr13	10840000	12480000
chr13	12680000	13520000
chr13	13520000	14000000
chr13	14280000	14720000
chr13	14720000	15920000
chr13	16040000	17800000
chr13	17800000	18920000
chr13	19440000	19760000
chr13	19760000	20400000
chr13	20400000	21240000
chr13	21240000	21920000
chr13	21920000	23640000
chr13	23840000	25240000
chr13	25240000	28040000
chr13	28720000	29960000
chr13	29960000	30640000
chr13	30640000	31760000
chr13	31760000	32840000
chr13	32840000	34000000
chr13	34120000	34720000
chr13	35120000	36040000
chr13	36040000	37520000
chr13	37520000	38080000
chr13	38080000	38760000
chr13	38760000	40880000
chr13	40880000	41360000
chr13	41360000	41720000
chr13	41720000	43240000
chr13	43240000	45120000
chr13	45120000	45600000
chr13	45600000	46280000
chr13	46360000	46760000
chr13	46880000	47200000
chr13	47200000	48600000
chr13	48600000	49320000
chr13	49320000	49720000
chr13	49840000	51040000
chr13	51040000	51720000
chr13	51720000	52360000
chr13	52360000	52720000
chr13	52760000	53200000
chr13	53200000	53520000
chr13	53520000	54160000
chr13	54160000	54560000
chr13	54800000	55280000
chr13	55280000	55680000
chr13	56360000	56560000
chr13	56560000	57400000
chr13	57520000	58080000
chr13	58240000	58720000
chr13	58720000	59920000
chr13	59920000	60840000
chr13	60920000	61800000
chr13	61800000	63000000
chr13	63000000	63480000
chr13	63560000	64240000
chr13	64240000	65120000
chr13	65400000	65600000
chr13	65760000	67120000
chr13	67160000	67640000
chr13	67640000	67960000
chr13	68120000	68720000
chr13	68720000	69640000
chr13	69640000	70760000
chr13	70760000	71160000
chr13	71160000	73480000
chr13	73480000	74440000
chr13	74440000	74760000
chr13	74760000	76240000
chr13	76360000	76880000
chr13	76880000	79440000
chr13	79520000	80960000
chr13	80960000	81560000
chr13	81560000	81920000
chr13	81920000	83800000
chr13	83800000	84960000
chr13	85040000	85360000
chr13	85680000	89720000
chr13	89720000	91040000
chr13	91040000	91880000
chr13	92040000	94520000
chr13	94520000	95000000
chr13	95240000	95760000
chr13	95760000	96120000
chr13	96160000	96720000
chr13	96720000	97920000
chr13	97960000	98760000
chr13	98800000	99040000
chr13	99040000	99360000
chr13	99480000	100120000
chr13	100120000	100760000
chr13	100760000	101600000
chr13	101600000	102480000
chr13	102480000	103480000
chr13	103480000	103920000
chr13	103920000	104520000
chr13	104520000	104880000
chr13	104960000	105600000
chr13	105720000	107600000
chr13	107920000	108920000
chr13	108960000	110000000
chr13	110000000	110560000
chr13	110560000	111160000
chr13	111160000	112200000
chr13	112240000	112520000
chr13	112520000	113080000
chr13	113080000	113400000
chr13	113440000	113840000
chr13	113840000	114400000
chr13	114440000	114640000
chr13	114640000	115600000
chr13	115760000	117960000
chr13	117960000	119160000
chr13	119160000	120284312
chr14	8240000	8600000
chr14	8600000	12360000
chr14	12360000	13360000
chr14	13400000	14120000
chr14	14160000	14800000
chr14	14960000	15760000
chr14	16040000	17240000
chr14	17240000	18200000
chr14	18200000	19080000
chr14	19080000	20200000
chr14	20440000	20880000
chr14	20880000	21120000
chr14	21160000	21520000
chr14	21520000	21880000
chr14	21880000	22680000
chr14	22680000	24360000
chr14	24360000	25320000
chr14	25320000	26720000
chr14	27080000	27840000
chr14	28000000	28320000
chr14	28320000	30800000
chr14	30800000	31320000
chr14	31320000	31760000
chr14	31800000	32320000
chr14	32440000	32920000
chr14	33040000	33320000
chr14	33320000	34200000
chr14	34440000	35600000
chr14	35600000	37960000
chr14	37960000	39440000
chr14	40240000	41880000
chr14	41880000	44480000
chr14	44480000	45920000
chr14	45960000	46440000
chr14	46440000	47880000
chr14	47880000	49000000
chr14	49000000	49800000
chr14	49800000	51400000
chr14	51400000	51720000
chr14	51720000	52120000
chr14	52160000	52640000
chr14	52640000	53280000
chr14	53280000	54200000
chr14	54400000	55160000
chr14	55320000	55640000
chr14	55640000	56400000
chr14	56560000	56960000
chr14	56960000	57720000
chr14	57720000	58280000
chr14	58280000	58520000
chr14	58560000	59800000
chr14	59800000	60200000
chr14	60200000	61120000
chr14	61120000	61400000
chr14	61400000	61760000
chr14	61920000	63080000
chr14	63120000	63600000
chr14	63640000	64160000
chr14	64160000	64480000
chr14	64480000	64720000
chr14	64720000	65200000
chr14	65200000	66200000
chr14	66240000	66480000
chr14	66480000	67440000
chr14	67800000	68280000
chr14	68320000	68560000
chr14	68560000	69120000
chr14	69320000	69760000
chr14	70240000	71040000
chr14	71160000	72840000
chr14	72920000	73920000
chr14	73920000	75120000
chr14	75120000	75440000
chr14	75440000	76240000
chr14	76240000	76880000
chr14	76880000	77440000
chr14	77440000	78920000
chr14	78920000	79760000
chr14	79760000	80640000
chr14	80640000	84760000
chr14	84840000	87040000
chr14	87240000	87840000
chr14	87880000	89400000
chr14	89440000	90720000
chr14	90800000	94320000
chr14	94360000	97320000
chr14	97320000	99440000
chr14	99440000	100320000
chr14	100320000	101840000
chr14	101880000	103400000
chr14	103400000	103960000
chr14	104120000	105520000
chr14	105720000	106920000
chr14	106960000	110120000
chr14	110200000	111200000
chr14	111360000	115240000
chr14	115240000	115800000
chr14	116200000	118440000
chr14	118520000	119240000
chr14	119400000	120480000
chr14	120480000	121200000
chr14	121280000	122200000
chr14	122240000	123320000
chr14	123320000	125194864
chr15	3000000	5080000
chr15	5080000	6480000
chr15	6720000	7400000
chr15	7400000	8040000
chr15	8040000	8560000
chr15	8560000	10360000
chr15	10360000	10840000
chr15	10880000	11320000
chr15	11320000	11920000
chr15	12280000	12840000
chr15	12840000	14360000
chr15	14520000	15160000
chr15	15160000	18760000
chr15	19240000	21480000
chr15	21480000	23400000
chr15	23400000	24480000
chr15	24480000	25360000
chr15	25360000	25720000
chr15	25720000	25920000
chr15	25920000	27200000
chr15	27200000	27560000
chr15	27560000	28120000
chr15	28120000	31520000
chr15	31520000	32680000
chr15	32680000	33960000
chr15	33960000	34400000
chr15	34400000	36080000
chr15	36080000	36440000
chr15	36680000	37040000
chr15	37040000	37880000
chr15	37880000	38200000
chr15	38200000	38440000
chr15	38640000	39160000
chr15	39160000	39680000
chr15	39680000	40960000
chr15	40960000	41680000
chr15	41840000	42760000
chr15	42800000	43600000
chr15	43600000	44240000
chr15	44240000	44640000
chr15	44640000	48640000
chr15	48640000	52320000
chr15	52320000	53880000
chr15	53880000	54840000
chr15	54840000	55400000
chr15	55400000	55880000
chr15	55880000	57400000
chr15	57400000	57880000
chr15	57920000	58720000
chr15	58720000	59200000
chr15	59200000	59680000
chr15	59680000	60920000
chr15	60920000	63640000
chr15	63680000	64480000
chr15	64480000	66400000
chr15	66440000	66960000
chr15	66960000	68080000
chr15	68240000	71120000
chr15	71240000	71720000
chr15	71720000	72360000
chr15	72360000	73040000
chr15	73040000	74400000
chr15	74560000	75520000
chr15	75520000	75760000
chr15	75760000	76040000
chr15	76040000	76760000
chr15	76760000	77200000
chr15	77200000	77560000
chr15	77560000	78640000
chr15	79040000	79920000
chr15	79920000	81200000
chr15	81200000	81880000
chr15	81880000	83360000
chr15	83400000	83920000
chr15	83920000	84480000
chr15	84480000	85440000
chr15	85720000	86040000
chr15	86040000	88520000
chr15	88520000	89240000
chr15	89400000	90760000
chr15	91600000	92080000
chr15	92080000	93080000
chr15	93440000	94080000
chr15	94160000	95560000
chr15	95560000	96280000
chr15	96280000	97000000
chr15	97000000	97520000
chr15	97520000	98360000
chr15	98360000	98640000
chr15	98640000	100560000
chr15	100560000	100880000
chr15	101120000	101920000
chr15	101920000	102520000
chr15	102520000	102800000
chr15	102800000	103494974
chr16	3120000	3680000
chr16	4280000	4880000
chr16	4880000	5240000
chr16	5240000	6480000
chr16	6480000	8400000
chr16	8400000	8680000
chr16	8680000	10560000
chr16	10560000	10880000
chr16	10880000	13080000
chr16	13080000	13840000
chr16	13840000	14160000
chr16	14200000	15600000
chr16	15840000	16160000
chr16	16320000	17000000
chr16	17080000	18240000
chr16	18280000	18640000
chr16	18680000	18960000
chr16	18960000	20720000
chr16	20720000	21200000
chr16	21200000	21440000
chr16	21440000	22040000
chr16	22280000	23080000
chr16	23160000	23960000
chr16	23960000	25360000
chr16	25360000	25960000
chr16	25960000	28520000
chr16	28520000	29600000
chr16	29600000	30240000
chr16	30240000	30520000
chr16	30520000	31440000
chr16	31440000	31960000
chr16	31960000	32720000
chr16	32720000	33040000
chr16	33280000	33760000
chr16	34120000	34880000
chr16	35000000	35720000
chr16	36040000	36480000
chr16	36480000	37040000
chr16	37120000	38560000
chr16	38600000	41240000
chr16	41240000	42120000
chr16	42120000	44120000
chr16	44160000	44720000
chr16	44720000	45160000
chr16	45160000	45680000
chr16	45680000	49040000
chr16	49040000	50800000
chr16	50800000	52240000
chr16	52280000	55880000
chr16	55880000	57120000
chr16	57200000	57600000
chr16	57640000	59400000
chr16	59400000	59640000
chr16	59640000	62840000
chr16	62880000	64760000
chr16	64920000	65600000
chr16	65600000	66120000
chr16	66120000	67800000
chr16	68600000	70600000
chr16	71240000	72240000
chr16	72240000	73000000
chr16	73000000	74840000
chr16	75560000	76920000
chr16	77120000	78160000
chr16	78160000	78960000
chr16	79120000	81160000
chr16	81160000	84560000
chr16	84600000	85720000
chr16	85720000	87360000
chr16	87480000	87760000
chr16	87760000	89760000
chr16	89760000	90200000
chr16	90280000	91080000
chr16	91080000	91680000
chr16	91680000	91920000
chr16	91920000	92320000
chr16	92520000	93680000
chr16	93920000	94560000
chr16	94560000	95560000
chr16	95800000	96200000
chr16	96200000	98319150
chr17	3000000	5400000
chr17	5400000	5840000
chr17	6080000	7160000
chr17	7160000	8360000
chr17	8360000	9200000
chr17	9200000	10400000
chr17	10480000	10720000
chr17	11400000	12200000
chr17	12200000	12600000
chr17	12600000	13040000
chr17	13200000	13640000
chr17	13800000	15120000
chr17	15160000	15640000
chr17	15640000	17080000
chr17	17080000	17800000
chr17	17880000	20240000
chr17	20240000	21280000
chr17	21280000	21840000
chr17	21840000	22560000
chr17	22560000	23880000
chr17	23880000	24600000
chr17	24600000	24840000
chr17	24840000	25960000
chr17	26400000	27040000
chr17	27040000	27680000
chr17	27680000	28480000
chr17	28480000	29080000
chr17	29160000	29680000
chr17	29680000	31640000
chr17	31640000	32640000
chr17	32640000	33120000
chr17	33120000	34040000
chr17	34080000	35440000
chr17	35600000	36360000
chr17	36360000	36960000
chr17	36960000	37400000
chr17	37400000	38720000
chr17	38760000	40960000
chr17	41040000	42920000
chr17	43120000	43800000
chr17	43800000	44280000
chr17	44280000	45560000
chr17	45560000	46280000
chr17	46280000	47640000
chr17	47880000	48240000
chr17	48240000	49400000
chr17	49600000	50040000
chr17	50040000	50400000
chr17	50400000	50960000
chr17	50960000	52640000
chr17	52680000	53560000
chr17	53600000	54120000
chr17	54240000	56080000
chr17	56080000	57120000
chr17	57200000	57480000
chr17	57480000	63840000
chr17	63840000	65920000
chr17	65920000	66880000
chr17	66880000	68200000
chr17	68200000	69720000
chr17	69800000	71040000
chr17	71040000	71360000
chr17	71360000	73160000
chr17	73160000	74520000
chr17	74720000	75480000
chr17	75480000	75960000
chr17	76000000	79000000
chr17	79000000	80000000
chr17	80040000	80240000
chr17	80400000	80600000
chr17	80600000	80960000
chr17	80960000	81480000
chr17	81480000	83400000
chr17	83400000	83640000
chr17	83680000	84240000
chr17	84240000	84880000
chr17	84880000	86040000
chr17	86040000	86520000
chr17	86520000	86880000
chr17	86880000	87680000
chr17	87680000	88360000
chr17	88400000	89040000
chr17	89040000	90040000
chr17	90040000	91000000
chr17	91000000	93520000
chr17	93520000	93960000
chr17	94160000	95272651
chr18	3000000	4200000
chr18	4200000	5120000
chr18	5120000	6040000
chr18	6200000	6560000
chr18	6640000	7840000
chr18	7920000	9280000
chr18	9440000	9960000
chr18	10000000	12280000
chr18	12280000	12880000
chr18	13160000	14720000
chr18	14960000	15320000
chr18	16360000	20120000
chr18	20120000	21160000
chr18	21160000	23800000
chr18	24120000	24440000
chr18	24440000	24800000
chr18	24800000	25680000
chr18	25680000	28040000
chr18	28320000	30440000
chr18	30440000	31760000
chr18	31800000	33000000
chr18	33000000	33960000
chr18	33960000	34440000
chr18	35000000	35760000
chr18	35760000	36960000
chr18	36960000	37440000
chr18	37440000	38040000
chr18	38120000	38440000
chr18	38440000	39000000
chr18	39080000	39280000
chr18	39280000	40360000
chr18	40360000	42360000
chr18	42360000	42760000
chr18	42760000	43200000
chr18	43960000	44440000
chr18	44560000	45000000
chr18	45040000	46320000
chr18	46440000	46920000
chr18	46920000	49880000
chr18	49880000	51280000
chr18	51480000	52640000
chr18	52800000	54120000
chr18	54120000	56520000
chr18	56520000	57520000
chr18	57520000	58120000
chr18	58120000	59240000
chr18	59240000	60840000
chr18	60960000	61680000
chr18	61680000	62400000
chr18	62400000	63160000
chr18	63280000	63840000
chr18	63840000	64680000
chr18	64680000	65160000
chr18	65160000	65440000
chr18	65440000	66080000
chr18	66080000	66680000
chr18	66680000	67240000
chr18	67600000	67960000
chr18	68040000	68480000
chr18	68480000	70040000
chr18	70040000	70600000
chr18	70600000	71400000
chr18	71480000	73800000
chr18	73800000	75160000
chr18	75160000	75760000
chr18	75760000	76360000
chr18	76480000	77280000
chr18	77520000	78000000
chr18	78000000	80400000
chr18	80400000	82160000
chr18	82160000	82760000
chr18	82880000	83160000
chr18	83160000	84760000
chr18	84760000	86720000
chr18	86720000	90772031
chr19	3040000	4280000
chr19	4400000	5000000
chr19	5440000	6400000
chr19	6400000	7080000
chr19	7120000	7520000
chr19	7560000	8800000
chr19	8800000	9200000
chr19	9200000	9960000
chr19	9960000	10600000
chr19	10720000	11040000
chr19	11040000	12080000
chr19	12080000	12920000
chr19	12920000	14000000
chr19	14000000	16040000
chr19	16080000	17120000
chr19	17120000	17480000
chr19	17480000	18920000
chr19	18920000	20400000
chr19	20440000	21640000
chr19	21640000	22400000
chr19	22400000	22960000
chr19	22960000	24360000
chr19	24360000	25000000
chr19	25000000	25720000
chr19	25720000	27480000
chr19	27480000	29600000
chr19	29880000	30280000
chr19	30280000	31840000
chr19	32160000	32760000
chr19	32760000	33440000
chr19	33440000	34160000
chr19	34400000	36160000
chr19	36160000	36880000
chr19	36880000	37400000
chr19	37640000	38520000
chr19	38520000	39000000
chr19	39000000	40360000
chr19	41160000	41880000
chr19	41920000	42840000
chr19	42840000	43560000
chr19	43560000	45040000
chr19	45200000	45840000
chr19	45880000	46120000
chr19	46120000	46400000
chr19	46680000	47240000
chr19	47240000	47920000
chr19	47960000	50240000
chr19	50240000	53080000
chr19	53080000	55280000
chr19	55400000	56400000
chr19	56440000	57120000
chr19	57200000	57720000
chr19	57760000	59320000
chr19	59320000	61342430
chr2	3000000	4800000
chr2	4800000	5880000
chr2	5880000	8560000
chr2	8600000	10000000
chr2	10000000	10240000
chr2	10240000	11240000
chr2	11240000	11520000
chr2	11720000	12320000
chr2	12320000	13200000
chr2	13200000	14680000
chr2	14680000	17320000
chr2	17320000	17760000
chr2	17760000	19320000
chr2	19320000	19840000
chr2	19840000	20760000
chr2	20760000	21840000
chr2	21840000	22760000
chr2	22760000	24640000
chr2	24760000	26440000
chr2	26440000	26760000
chr2	26920000	27120000
chr2	27120000	27320000
chr2	27400000	28440000
chr2	28440000	28920000
chr2	28920000	29600000
chr2	29600000	29920000
chr2	29920000	30240000
chr2	30280000	30760000
chr2	30800000	32440000
chr2	32440000	33320000
chr2	33520000	34520000
chr2	34680000	35040000
chr2	35080000	35800000
chr2	35800000	36080000
chr2	36080000	37160000
chr2	37240000	38600000
chr2	38920000	40920000
chr2	41160000	43520000
chr2	43520000	47280000
chr2	47320000	48760000
chr2	48800000	49200000
chr2	49200000	49600000
chr2	49600000	50160000
chr2	50160000	52000000
chr2	52000000	52560000
chr2	52560000	53040000
chr2	53080000	54000000
chr2	54000000	54920000
chr2	54920000	55920000
chr2	55920000	57840000
chr2	57840000	58280000
chr2	58280000	58520000
chr2	58520000	59360000
chr2	59360000	60280000
chr2	60280000	61360000
chr2	61440000	62520000
chr2	62520000	64800000
chr2	64800000	66560000
chr2	66640000	68600000
chr2	68600000	69440000
chr2	69440000	70520000
chr2	70520000	70960000
chr2	70960000	71720000
chr2	71720000	73320000
chr2	73320000	73720000
chr2	73720000	74520000
chr2	74520000	75000000
chr2	75000000	75440000
chr2	75440000	75960000
chr2	75960000	76200000
chr2	76200000	76680000
chr2	76680000	77200000
chr2	77200000	77600000
chr2	77840000	79680000
chr2	79680000	80160000
chr2	80160000	80520000
chr2	80520000	83200000
chr2	83480000	83800000
chr2	83800000	84280000
chr2	84280000	84720000
chr2	84920000	85440000
chr2	85440000	86360000
chr2	86360000	88160000
chr2	88160000	90280000
chr2	90280000	90520000
chr2	90680000	91360000
chr2	91600000	92280000
chr2	92280000	92720000
chr2	92720000	93320000
chr2	93320000	94280000
chr2	94280000	96280000
chr2	96400000	97200000
chr2	97280000	99000000
chr2	99240000	100320000
chr2	100600000	101440000
chr2	101440000	102320000
chr2	102520000	102920000
chr2	102920000	103280000
chr2	103280000	103880000
chr2	103880000	104640000
chr2	104680000	105080000
chr2	105080000	106040000
chr2	106080000	106840000
chr2	106840000	107760000
chr2	107800000	109720000
chr2	109720000	110440000
chr2	110480000	110880000
chr2	110880000	112320000
chr2	112320000	114000000
chr2	114000000	116000000
chr2	116000000	116680000
chr2	116680000	117280000
chr2	117280000	118080000
chr2	118280000	118840000
chr2	118840000	119360000
chr2	119480000	119800000
chr2	120000000	120960000
chr2	121000000	121360000
chr2	121360000	121880000
chr2	121880000	122200000
chr2	122200000	125080000
chr2	125080000	126400000
chr2	126480000	126880000
chr2	126880000	127640000
chr2	127640000	128440000
chr2	128440000	128920000
chr2	128920000	129120000
chr2	129120000	130080000
chr2	130400000	130800000
chr2	130800000	131360000
chr2	131360000	132080000
chr2	132080000	132760000
chr2	132760000	134320000
chr2	134320000	135160000
chr2	135160000	135800000
chr2	135960000	137800000
chr2	137800000	139160000
chr2	139160000	140280000
chr2	140280000	142920000
chr2	142920000	143640000
chr2	143640000	144400000
chr2	144400000	145480000
chr2	145480000	145720000
chr2	145720000	146240000
chr2	146280000	147160000
chr2	147160000	147600000
chr2	147640000	147960000
chr2	147960000	148760000
chr2	149040000	150000000
chr2	150000000	150400000
chr2	150440000	150840000
chr2	150880000	151320000
chr2	151320000	151560000
chr2	151680000	152200000
chr2	152440000	153440000
chr2	153440000	154200000
chr2	154200000	154480000
chr2	154480000	154720000
chr2	154720000	155640000
chr2	155640000	155960000
chr2	156160000	156560000
chr2	156600000	156960000
chr2	156960000	157400000
chr2	157400000	158200000
chr2	158240000	158680000
chr2	158680000	160440000
chr2	160440000	160760000
chr2	160880000	162720000
chr2	162720000	163240000
chr2	163240000	163880000
chr2	163880000	164200000
chr2	164240000	164560000
chr2	164560000	165320000
chr2	165320000	165600000
chr2	165600000	166400000
chr2	166400000	166720000
chr2	166840000	167320000
chr2	167320000	167920000
chr2	168040000	168840000
chr2	168840000	170240000
chr2	170240000	171240000
chr2	171320000	172160000
chr2	172280000	172640000
chr2	172640000	173360000
chr2	173400000	174120000
chr2	174120000	174800000
chr2	174800000	177840000
chr2	177840000	178120000
chr2	178120000	179640000
chr2	179640000	181748087
chr3	3000000	7280000
chr3	7320000	8560000
chr3	8560000	8920000
chr3	8920000	9720000
chr3	9720000	9960000
chr3	9960000	10400000
chr3	10400000	13880000
chr3	13880000	15240000
chr3	15240000	16080000
chr3	16080000	17760000
chr3	17800000	19120000
chr3	19120000	19800000
chr3	19800000	20440000
chr3	20440000	22200000
chr3	22200000	26960000
chr3	26960000	28680000
chr3	28720000	28880000
chr3	28880000	29640000
chr3	29640000	30480000
chr3	30480000	31040000
chr3	31040000	31560000
chr3	31600000	32240000
chr3	32240000	32600000
chr3	32600000	33680000
chr3	33680000	35520000
chr3	35560000	36080000
chr3	36080000	36440000
chr3	36480000	37200000
chr3	37320000	38120000
chr3	38120000	38760000
chr3	38760000	40400000
chr3	40600000	41560000
chr3	41720000	43560000
chr3	43920000	45160000
chr3	45160000	46880000
chr3	47200000	48680000
chr3	48760000	49960000
chr3	50160000	51000000
chr3	51000000	52040000
chr3	52040000	52800000
chr3	52800000	53320000
chr3	53320000	54520000
chr3	54520000	54960000
chr3	55160000	57040000
chr3	57240000	57960000
chr3	57960000	58320000
chr3	58360000	58880000
chr3	58880000	60520000
chr3	61000000	62280000
chr3	62320000	63200000
chr3	63360000	63760000
chr3	63760000	64680000
chr3	64720000	65800000
chr3	65800000	67240000
chr3	67240000	67840000
chr3	67840000	68800000
chr3	68800000	69760000
chr3	69760000	72880000
chr3	72880000	75000000
chr3	75000000	75760000
chr3	75800000	78760000
chr3	78760000	79440000
chr3	79440000	79640000
chr3	79640000	81760000
chr3	81800000	82840000
chr3	83080000	83600000
chr3	83720000	85960000
chr3	85960000	86600000
chr3	86600000	86800000
chr3	86800000	88080000
chr3	88080000	88600000
chr3	88600000	89040000
chr3	89040000	90320000
chr3	90320000	91920000
chr3	91920000	92880000
chr3	92880000	93320000
chr3	93360000	94160000
chr3	94160000	94680000
chr3	94840000	96080000
chr3	96080000	96280000
chr3	96280000	97440000
chr3	97440000	98280000
chr3	98360000	99920000
chr3	99960000	100720000
chr3	100720000	101280000
chr3	101280000	101640000
chr3	101640000	103200000
chr3	103200000	103560000
chr3	103800000	104280000
chr3	104280000	104520000
chr3	104520000	104880000
chr3	104880000	105760000
chr3	105760000	106280000
chr3	106280000	107000000
chr3	107000000	107400000
chr3	107400000	107960000
chr3	108200000	108720000
chr3	108760000	109320000
chr3	109320000	110960000
chr3	110960000	113120000
chr3	113160000	115320000
chr3	115360000	115720000
chr3	115720000	116040000
chr3	116040000	116600000
chr3	116600000	117200000
chr3	117200000	120840000
chr3	120880000	121240000
chr3	121240000	121480000
chr3	121480000	121840000
chr3	122000000	122360000
chr3	122360000	123080000
chr3	123160000	124000000
chr3	124160000	125480000
chr3	125520000	126280000
chr3	126280000	126680000
chr3	127000000	127320000
chr3	127320000	128920000
chr3	128960000	129520000
chr3	129520000	130400000
chr3	130400000	131000000
chr3	131000000	131240000
chr3	131240000	132680000
chr3	132960000	134320000
chr3	134320000	134880000
chr3	134880000	135400000
chr3	135400000	137440000
chr3	137440000	137840000
chr3	137840000	138120000
chr3	138120000	138560000
chr3	138920000	141520000
chr3	141520000	141920000
chr3	141960000	142160000
chr3	142400000	144080000
chr3	144080000	144400000
chr3	144400000	145000000
chr3	145040000	145600000
chr3	145600000	146600000
chr3	146640000	149160000
chr3	150040000	151760000
chr3	151760000	153560000
chr3	153600000	153920000
chr3	153920000	154240000
chr3	154240000	156240000
chr3	156480000	157200000
chr3	157200000	157760000
chr3	157760000	159599783
chr4	3000000	3360000
chr4	3440000	3760000
chr4	3880000	6360000
chr4	6360000	8320000
chr4	8520000	9040000
chr4	9040000	9720000
chr4	9720000	10800000
chr4	10800000	11480000
chr4	11480000	14400000
chr4	14400000	14720000
chr4	14840000	15240000
chr4	15240000	15880000
chr4	15880000	19440000
chr4	19440000	19880000
chr4	19920000	21640000
chr4	21640000	21920000
chr4	21920000	24600000
chr4	24600000	26560000
chr4	26600000	29320000
chr4	29680000	32040000
chr4	32040000	32680000
chr4	32680000	33400000
chr4	33400000	34480000
chr4	34480000	34880000
chr4	34880000	35200000
chr4	35200000	37480000
chr4	37480000	40040000
chr4	40040000	40640000
chr4	40680000	41400000
chr4	41400000	42120000
chr4	42840000	43440000
chr4	43440000	43920000
chr4	43920000	44960000
chr4	44960000	46200000
chr4	46200000	46520000
chr4	46520000	47080000
chr4	47080000	48440000
chr4	48440000	48680000
chr4	48720000	49680000
chr4	49680000	53000000
chr4	53000000	53680000
chr4	53760000	54920000
chr4	54920000	55280000
chr4	55280000	56760000
chr4	56960000	57960000
chr4	58400000	59000000
chr4	59080000	59360000
chr4	59360000	59920000
chr4	59920000	61920000
chr4	61960000	62440000
chr4	62440000	64160000
chr4	64160000	65280000
chr4	65280000	66120000
chr4	66120000	68600000
chr4	68720000	70080000
chr4	70080000	72720000
chr4	72760000	73280000
chr4	73320000	73880000
chr4	73880000	76640000
chr4	76640000	77280000
chr4	77280000	80440000
chr4	80440000	81920000
chr4	81920000	82840000
chr4	82880000	83240000
chr4	83240000	84760000
chr4	84760000	85480000
chr4	85480000	86200000
chr4	86200000	86520000
chr4	86560000	88520000
chr4	88520000	89200000
chr4	89200000	93720000
chr4	93720000	94200000
chr4	94200000	94640000
chr4	94640000	95640000
chr4	95640000	96360000
chr4	96360000	97200000
chr4	97200000	98400000
chr4	98400000	98600000
chr4	98600000	98880000
chr4	98880000	99600000
chr4	99600000	100240000
chr4	100240000	100840000
chr4	101000000	101320000
chr4	101320000	101720000
chr4	101880000	104680000
chr4	104680000	106000000
chr4	106240000	107040000
chr4	107080000	107400000
chr4	107400000	107560000
chr4	107560000	108320000
chr4	108320000	108840000
chr4	109080000	109680000
chr4	109680000	111760000
chr4	112480000	113960000
chr4	113960000	114640000
chr4	114640000	115400000
chr4	115400000	115720000
chr4	115720000	116240000
chr4	116360000	116880000
chr4	116880000	117480000
chr4	117480000	117760000
chr4	117760000	118280000
chr4	118280000	118920000
chr4	118920000	119840000
chr4	119880000	120600000
chr4	120600000	121440000
chr4	121440000	122520000
chr4	122560000	122800000
chr4	122800000	124360000
chr4	124360000	124560000
chr4	124560000	124760000
chr4	124760000	125720000
chr4	125840000	126680000
chr4	126680000	127040000
chr4	127040000	128560000
chr4	128640000	128840000
chr4	128880000	129200000
chr4	129320000	130320000
chr4	130320000	131400000
chr4	131440000	131760000
chr4	132080000	132480000
chr4	132480000	133120000
chr4	133120000	133400000
chr4	133520000	134080000
chr4	134080000	134480000
chr4	134480000	134920000
chr4	134960000	135240000
chr4	135680000	136200000
chr4	136200000	137200000
chr4	137240000	138440000
chr4	138440000	138840000
chr4	138880000	139200000
chr4	139200000	140640000
chr4	140680000	141400000
chr4	141520000	142960000
chr4	142960000	143560000
chr4	143560000	144480000
chr4	144480000	144920000
chr4	144920000	147200000
chr4	147200000	148000000
chr4	148000000	148480000
chr4	148480000	149000000
chr4	149120000	149520000
chr4	149560000	150000000
chr4	150000000	150280000
chr4	150280000	151320000
chr4	151320000	152520000
chr4	152520000	153400000
chr4	153680000	154240000
chr4	154240000	154440000
chr4	154440000	155630120
chr5	3000000	3560000
chr5	3640000	4960000
chr5	4960000	5480000
chr5	5480000	8000000
chr5	8000000	9440000
chr5	9440000	10640000
chr5	11920000	12560000
chr5	12560000	14840000
chr5	14840000	16400000
chr5	16400000	17320000
chr5	17560000	17960000
chr5	17960000	18920000
chr5	18920000	20320000
chr5	20760000	21240000
chr5	21320000	23200000
chr5	23360000	25360000
chr5	25360000	27360000
chr5	27360000	28000000
chr5	28000000	28440000
chr5	28440000	28760000
chr5	28760000	29680000
chr5	29680000	31000000
chr5	31000000	31840000
chr5	31840000	32880000
chr5	32880000	33200000
chr5	33200000	33960000
chr5	33960000	35000000
chr5	35000000	35880000
chr5	35880000	36800000
chr5	36800000	37160000
chr5	37160000	37520000
chr5	37600000	38160000
chr5	38160000	38600000
chr5	38600000	39040000
chr5	39160000	40400000
chr5	40640000	41440000
chr5	41440000	42240000
chr5	42240000	44040000
chr5	44040000	45840000
chr5	45840000	46800000
chr5	46800000	48760000
chr5	48760000	49440000
chr5	49480000	50760000
chr5	51120000	52480000
chr5	52480000	53280000
chr5	53280000	54520000
chr5	54520000	57520000
chr5	57880000	59120000
chr5	59320000	62960000
chr5	63280000	64200000
chr5	64280000	65680000
chr5	65680000	66360000
chr5	66360000	66640000
chr5	66640000	67080000
chr5	67080000	67640000
chr5	67880000	69960000
chr5	70000000	71840000
chr5	71880000	72560000
chr5	72560000	73280000
chr5	73400000	73800000
chr5	73800000	74680000
chr5	74680000	75600000
chr5	75600000	76240000
chr5	76240000	77400000
chr5	77400000	77720000
chr5	77760000	82800000
chr5	82840000	83920000
chr5	83920000	86440000
chr5	86440000	87240000
chr5	87280000	87960000
chr5	88080000	88920000
chr5	88920000	90120000
chr5	90160000	91360000
chr5	91360000	91840000
chr5	91880000	93080000
chr5	93120000	93400000
chr5	93400000	93760000
chr5	93760000	95880000
chr5	95880000	97520000
chr5	97520000	98600000
chr5	98760000	99600000
chr5	99600000	100360000
chr5	100480000	100800000
chr5	100960000	101240000
chr5	101360000	102160000
chr5	102560000	103760000
chr5	103760000	104280000
chr5	104360000	105800000
chr5	105800000	106320000
chr5	106320000	107240000
chr5	107240000	108000000
chr5	108000000	108320000
chr5	108320000	109160000
chr5	109200000	109920000
chr5	109960000	110720000
chr5	110720000	111200000
chr5	111200000	111800000
chr5	111800000	112640000
chr5	112640000	112840000
chr5	112840000	113520000
chr5	113680000	114200000
chr5	114280000	115400000
chr5	115400000	115960000
chr5	116000000	117560000
chr5	117560000	117920000
chr5	117960000	118440000
chr5	118600000	119200000
chr5	119200000	120200000
chr5	120200000	120560000
chr5	120560000	120920000
chr5	120920000	121600000
chr5	121640000	121840000
chr5	122280000	122560000
chr5	122560000	122840000
chr5	122840000	123240000
chr5	123360000	124120000
chr5	124120000	124400000
chr5	124560000	125040000
chr5	125040000	126000000
chr5	126000000	127560000
chr5	127680000	129000000
chr5	129000000	129520000
chr5	129520000	130760000
chr5	130760000	131920000
chr5	131920000	132560000
chr5	132560000	134600000
chr5	134600000	135840000
chr5	135840000	136360000
chr5	136360000	136640000
chr5	136640000	137400000
chr5	137600000	138200000
chr5	138280000	138640000
chr5	138640000	139120000
chr5	139120000	139760000
chr5	139800000	140240000
chr5	140240000	140920000
chr5	140920000	141240000
chr5	141240000	142920000
chr5	142920000	143640000
chr5	143640000	144080000
chr5	144080000	144800000
chr5	144800000	144960000
chr5	144960000	145520000
chr5	145520000	145880000
chr5	145880000	147480000
chr5	147480000	147720000
chr5	147720000	148160000
chr5	148160000	148680000
chr5	148760000	149080000
chr5	149080000	149560000
chr5	149600000	150080000
chr5	150520000	150840000
chr5	150960000	152537259
chr6	3000000	4360000
chr6	4520000	5560000
chr6	5560000	6880000
chr6	6880000	7640000
chr6	7640000	8840000
chr6	8840000	11800000
chr6	11800000	12240000
chr6	12240000	13200000
chr6	13200000	14520000
chr6	14760000	16960000
chr6	16960000	17600000
chr6	17600000	17840000
chr6	17840000	18800000
chr6	18800000	21680000
chr6	21680000	22040000
chr6	22040000	22480000
chr6	22480000	22920000
chr6	23120000	23440000
chr6	23440000	24440000
chr6	24440000	25760000
chr6	25760000	27560000
chr6	27600000	28360000
chr6	28360000	29080000
chr6	29240000	29600000
chr6	29720000	30320000
chr6	30320000	31000000
chr6	31000000	31480000
chr6	31480000	34240000
chr6	34440000	35160000
chr6	35200000	37000000
chr6	37000000	37400000
chr6	37520000	38240000
chr6	38600000	39040000
chr6	39080000	39520000
chr6	39520000	39760000
chr6	39760000	40360000
chr6	40440000	40680000
chr6	40880000	41520000
chr6	41520000	42840000
chr6	43280000	45000000
chr6	45120000	47120000
chr6	47120000	47640000
chr6	47720000	48960000
chr6	48960000	49320000
chr6	49320000	50560000
chr6	50560000	51120000
chr6	51120000	52200000
chr6	52200000	52920000
chr6	52920000	53720000
chr6	53720000	54320000
chr6	54320000	55160000
chr6	55160000	56000000
chr6	56000000	56400000
chr6	56400000	56640000
chr6	56640000	57520000
chr6	57520000	58480000
chr6	58480000	59440000
chr6	59480000	60240000
chr6	60480000	60920000
chr6	60920000	61280000
chr6	61280000	63320000
chr6	63320000	64600000
chr6	64600000	65440000
chr6	65440000	67280000
chr6	67520000	68000000
chr6	68040000	69680000
chr6	69800000	70720000
chr6	70720000	71800000
chr6	71800000	72280000
chr6	72360000	72800000
chr6	72880000	73240000
chr6	73240000	75200000
chr6	76200000	77560000
chr6	77560000	78480000
chr6	78480000	79600000
chr6	79600000	81880000
chr6	81880000	82840000
chr6	82920000	83760000
chr6	83760000	85080000
chr6	85080000	85400000
chr6	85400000	86360000
chr6	86360000	86680000
chr6	86960000	87360000
chr6	87760000	88040000
chr6	88040000	88480000
chr6	88480000	88840000
chr6	88840000	89600000
chr6	89680000	90640000
chr6	90680000	91400000
chr6	91400000	92040000
chr6	92160000	92680000
chr6	92680000	94000000
chr6	94000000	94440000
chr6	94440000	94960000
chr6	94960000	97080000
chr6	97080000	98000000
chr6	98000000	99600000
chr6	99600000	100840000
chr6	100840000	101520000
chr6	101600000	103240000
chr6	103240000	103680000
chr6	103680000	105080000
chr6	105760000	106600000
chr6	106720000	108000000
chr6	108000000	108360000
chr6	108360000	108720000
chr6	108760000	110480000
chr6	110880000	112440000
chr6	112440000	113000000
chr6	113000000	113680000
chr6	113680000	114440000
chr6	114640000	115520000
chr6	115520000	115760000
chr6	115800000	117800000
chr6	117840000	118360000
chr6	118360000	119400000
chr6	119400000	119840000
chr6	119920000	120400000
chr6	120400000	120800000
chr6	120840000	121160000
chr6	121160000	122520000
chr6	122600000	123360000
chr6	123560000	124360000
chr6	124360000	124760000
chr6	124760000	125040000
chr6	125200000	125560000
chr6	125560000	126680000
chr6	126720000	127080000
chr6	127080000	127440000
chr6	127440000	128440000
chr6	128440000	129200000
chr6	129320000	130320000
chr6	130320000	131400000
chr6	131400000	133080000
chr6	133200000	133840000
chr6	133840000	134600000
chr6	134600000	134920000
chr6	134920000	135360000
chr6	135360000	135840000
chr6	135840000	136960000
chr6	136960000	137720000
chr6	137720000	139480000
chr6	139480000	140640000
chr6	140640000	141400000
chr6	141400000	142720000
chr6	142920000	143160000
chr6	143160000	144960000
chr6	144960000	146360000
chr6	146760000	148120000
chr6	148160000	148880000
chr6	149080000	149517037
chr7	3160000	4480000
chr7	4480000	5040000
chr7	5040000	5640000
chr7	5760000	6200000
chr7	6240000	6880000
chr7	9640000	10680000
chr7	10800000	12200000
chr7	12200000	13640000
chr7	13640000	14920000
[truncated: 507 more rows]
