# Supplementary material for: Dynamics of gene silencing during X inactivation using allele-specific RNA-seq
Source: Genome Biol. 2015 Aug 3;16(1):149. doi: 10.1186/s13059-015-0698-x (PMC4546214; doi:10.1186/s13059-015-0698-x)
Supplement: Additional file 7: Table S6. — Primers used for PCR on cDNA and for Sanger sequencing. (XLSX 47 kb) [file 13059_2015_698_MOESM7_ESM.xlsx]

## Sheet: Sheet1
Table S6. Primers used for PCR on cDNA and for Sanger sequencing.
Condition used for PCR: touch-down PCR (98°C for 3 min, followed by 35 cycles consisting of 98°C for 10 sec, 64°C for 30 sec (-0.2°C for each subsequent cycle) and 72°C for 45 sec, followed by a final step of 72°C for 5 min
Underlined primers were used in the sequencing reaction
Gene	Forward primer	Reverse primer
Kdm6a	GGTGACTGTGAATGGTTTGT	TCGTGCCATATTCCAGGAAA
Gpkow	ACCGCATTGTGACTGTTAGT	CTCTGTCCCGACTCCTAAGA
Gripap1	GCCGAGAAAAGGAAGGTCAT	CAGGTTGCTGATGGTCTTCA
Ftsj1	AGCACACACTGTCTGCC	CCGTCACACACTACTAGGTC
Wdr13	ATGTATCACGTAGGCATGCA	TTTTGTGCAAGCTCATCTGG
Rbm3	ACTTGAGGTGGTAGTTCATCA	AGCTTTTATGGCCCATGTAGA
2900002K06Rik	GCTGAGCTTTCTGTGACATG	TGCTGGGAAGATGTATTAGGT
1810030O07Rik	CACCAAGTGTCAAACCTGTG	ATCTCTGGGCTGGTAGTCTT
Med14	CAGCATCTGTTCACAAAGTTAC	GCACTCCGAATTACCACAAG
Usp9x	GCCTCACAAGTGCTATACCT	CCAGCTGTAATCCTCCACAT
Ddx3x	ACATGGCTTTTGAACACCAC	GGCTGCTGATTGTTCCTTTC
Uba1	CCTATGGGTTGACTGGATCC	GCAGCAAGAGGTTCAGAAAA
Cdk16	TGCCAGGAAACATCCATTCT	GTCAATTAAGAGCCTGGCCT
Usp11	TCTGAGTGGCATCTTGGATC	TGGGTTTGGTCACATATCGT
